# Supplementary material for: Unveiling the Genetic Basis Underlying Rice Anther Culturability via Segregation Distortion Analysis in Doubled Haploid Population
Source: Genes (Basel). 2023 Nov 17;14(11):2086. doi: 10.3390/genes14112086 (PMC10671494; doi:10.3390/genes14112086)
Supplement: Supplementary file 1 [file genes-14-02086-s001.zip › Supplementary table S1.xlsx]

## Sheet: Sheet1
Supplementary table S1.Statistical summary of GBS of each sample
No.	Samples	Raw_Reads	Site_AveDepth	Clean_Reads	Mapped reads	Mapped_Rate
1	Shen9A	5814274	18.59	5534234	4.95037e+06	0.8945
2	Shenhui26	5926048	19.36	5595142	4.17621e+06	0.7464
3	T50_1	4503354	20.3	4211148	4.05365e+06	0.9626
4	T50_2	4069912	19.87	3855848	3.7583e+06	0.9747
5	T50_3	4262126	21.15	4035204	3.9545e+06	0.98
6	T50_4	4171270	19.37	3893372	3.80811e+06	0.9781
7	T50_5	4069468	23.02	3855036	3.75481e+06	0.974
8	T50_6	4215570	20.04	4004842	3.92875e+06	0.981
9	T50_7	3537790	16.17	3330602	3.20371e+06	0.9619
10	T50_8	4400564	20.35	4125360	4.00077e+06	0.9698
11	T50_9	4073906	18.82	3817140	3.71751e+06	0.9739
12	T50_10	4559330	22.02	4315970	4.23569e+06	0.9814
13	T50_11	4162786	19.2	3919966	3.83216e+06	0.9776
14	T50_12	4393542	22.69	4079722	3.97691e+06	0.9748
15	T50_13	4489690	20.51	4213820	4.14598e+06	0.9839
16	T50_14	4353258	20.1	4115000	4014594	0.9756
17	T50_15	4617516	21.3	4337342	4.26231e+06	0.9827
18	T50_16	3470686	17.87	3216414	3.14951e+06	0.9792
19	T50_17	3699100	17.95	3380864	3.27403e+06	0.9684
20	T50_18	3510148	17.38	3280568	3.18215e+06	0.97
21	T50_19	4453284	22.18	4189094	4.09652e+06	0.9779
22	T50_20	4704734	21.22	4406144	4.31846e+06	0.9801
23	T50_21	4677922	22.51	4380964	4.27494e+06	0.9758
24	T50_22	4245362	21.56	3998052	3.9061e+06	0.977
25	T50_23	4247734	20.57	3964088	3.8963e+06	0.9829
26	T50_24	3891966	18.75	3585698	3.5061e+06	0.9778
27	T50_25	4099170	21.88	3837862	3.77991e+06	0.9849
28	T50_26	4719768	20.61	4473256	4.38334e+06	0.9799
29	T50_27	3671906	18.41	3437588	3.36712e+06	0.9795
30	T50_28	4567294	22.91	4301108	4.21896e+06	0.9809
31	T50_29	3493400	16.3	3218514	3.13998e+06	0.9756
32	T50_30	4519224	21.52	4229720	4.15993e+06	0.9835
33	T50_31	3562622	17.48	3299520	3.21736e+06	0.9751
34	T50_32	4389636	22.47	4096534	4.01788e+06	0.9808
35	T50_33	4870592	23.01	4467020	4.39957e+06	0.9849
36	T50_34	5212762	23.13	4834888	4.75415e+06	0.9833
37	T50_35	3997170	18.58	3750830	3.68144e+06	0.9815
38	T50_36	4283442	21.29	3978854	3.92434e+06	0.9863
39	T50_37	3899966	20.18	3595476	3.53004e+06	0.9818
40	T50_38	3965354	19.7	3695882	3.59314e+06	0.9722
41	T50_39	4332958	22.65	4073218	4.00682e+06	0.9837
42	T50_40	4079686	22.11	3848324	3.8033e+06	0.9883
43	T50_41	5028822	24.48	4638792	4.56782e+06	0.9847
44	T50_42	4597432	23.22	4327396	4.25643e+06	0.9836
45	T50_43	4245046	22.03	4000286	3.92188e+06	0.9804
46	T50_44	4637760	24.52	4397390	4.24876e+06	0.9662
47	T50_45	4203070	20.58	3924504	3.86721e+06	0.9854
48	T50_46	4620192	23.45	4325962	4.24939e+06	0.9823
49	T50_47	4374074	22.61	4096446	4.03418e+06	0.9848
50	T50_48	4725672	23.55	4462470	4.38527e+06	0.9827
51	T50_49	4061916	20.93	3817880	3.75603e+06	0.9838
52	T50_50	3643136	17.66	3404228	3.33682e+06	0.9802
53	T50_51	3735190	19.82	3477130	3.41489e+06	0.9821
54	T50_52	3919320	20.37	3668252	3.60516e+06	0.9828
55	T50_53	3804632	18.91	3548386	3.48522e+06	0.9822
56	T50_54	4158074	20.55	3869704	3.80198e+06	0.9825
57	T50_55	4226678	21.19	3999286	3.9029e+06	0.9759
58	T50_56	3756794	19.35	3510284	3.4478e+06	0.9822
59	T50_57	4002784	20.01	3737224	3.66323e+06	0.9802
60	T50_58	4786834	24.48	4492986	4.40133e+06	0.9796
61	T50_59	4266368	22.43	3973700	3.90178e+06	0.9819
62	T50_60	4111336	21.9	3862626	3.81009e+06	0.9864
63	T50_61	4368104	23.09	4106848	4.05223e+06	0.9867
64	T50_62	4347220	21.38	4068218	3.99458e+06	0.9819
65	T50_63	4551438	22.56	4254380	4.18759e+06	0.9843
66	T50_64	4456830	22.1	4160380	4.06802e+06	0.9778
67	T50_65	3575320	18.93	3355326	3.28084e+06	0.9778
68	T50_67	3890862	19.14	3677038	3.61159e+06	0.9822
69	T50_69	3749170	19.68	3540130	3.46119e+06	0.9777
70	T50_70	3583362	20.68	3388084	3.33184e+06	0.9834
71	T50_71	3430934	16.54	3229786	3.15195e+06	0.9759
72	T50_72	4196062	17.72	3948320	3.77104e+06	0.9551
73	T50_73	3429210	18.54	3244786	3.18735e+06	0.9823
74	T50_74	3554000	18.05	3338252	3.23009e+06	0.9676
75	T50_75	3799886	19.53	3503916	3.44505e+06	0.9832
76	T50_76	3666830	15.81	3478112	3.39742e+06	0.9768
77	T50_77	3728518	17.63	3439272	3.34469e+06	0.9725
78	T50_78	3600698	18.42	3380762	3.3358e+06	0.9867
79	T50_80	3573098	19.97	3348500	3.28856e+06	0.9821
80	T50_81	3836964	16.75	3605794	3.52827e+06	0.9785
81	T50_82	3589038	17.08	3362434	3.28274e+06	0.9763
82	T50_83	3991808	16.7	3769860	3.64319e+06	0.9664
83	T50_84	3936698	21.34	3727206	3.64185e+06	0.9771
84	T50_85	3953116	21.09	3763362	3.70089e+06	0.9834
85	T50_86	4005368	21.69	3813642	3.73546e+06	0.9795
86	T50_87	3960888	21.7	3760608	3.6696e+06	0.9758
87	T50_88	3837734	20.84	3639044	3.56262e+06	0.979
88	T50_89	3712396	22.54	3518238	3.44682e+06	0.9797
89	T50_90	3872442	21.97	3709700	3.64441e+06	0.9824
90	T50_91	3534058	20.76	3363680	3.29304e+06	0.979
91	T50_92	3997436	20.13	3767982	3.68207e+06	0.9772
92	T50_93	3518288	19.13	3320092	3.21883e+06	0.9695
93	T50_94	3489164	18.79	3290164	3.23357e+06	0.9828
94	T50_95	3536088	19.76	3342568	3.25934e+06	0.9751
95	T50_96	3440164	20.12	3240804	3.18603e+06	0.9831
96	T50_97	3617564	18.84	3420498	3.33841e+06	0.976
97	T50_98	3431282	18.71	3225692	3.16505e+06	0.9812
98	T50_99	3535372	19.92	3332010	3.28203e+06	0.985
99	T50_100	4197676	19.27	3942324	3.87609e+06	0.9832
100	T50_102	4044552	17.36	3751726	3.68645e+06	0.9826
101	T50_103	3676864	19.45	3462698	3.41595e+06	0.9865
102	T50_104	3948510	19.96	3717710	3.65637e+06	0.9835
103	T50_105	3848590	19.11	3644732	3.58241e+06	0.9829
104	T50_106	4202898	19.72	4005586	3.91186e+06	0.9766
105	T50_107	3951520	18.75	3718432	3.65633e+06	0.9833
106	T50_108	4120786	19.65	3853908	3.78068e+06	0.981
107	T50_110	3775058	20.37	3520498	3.47015e+06	0.9857
108	T50_111	3710456	20.12	3522220	3.45635e+06	0.9813
109	T50_112	3763454	19.51	3546470	3.48547e+06	0.9828
110	T50_113	3636926	19.01	3404632	3.34743e+06	0.9832
111	T50_114	3630298	18.88	3410624	3.32331e+06	0.9744
112	T50_115	3586332	17.86	3354430	3.27694e+06	0.9769
113	T50_116	4012660	20	3753262	3.60688e+06	0.961
114	T50_117	3688748	17.71	3183684	3.10728e+06	0.976
115	T50_118	4143444	20.75	3903144	3.83679e+06	0.983
116	T50_119	3470070	18.65	3281192	3.22607e+06	0.9832
117	T50_120	3501612	18.96	3269896	3.19338e+06	0.9766
118	T50_121	3652822	18.55	3422056	3.35841e+06	0.9814
119	T50_122	3489356	18.6	3278482	3.23422e+06	0.9865
120	T50_123	3490934	18.88	3276438	3.21976e+06	0.9827
121	T50_124	3572602	19.17	3281030	3.21639e+06	0.9803
122	T50_125	3752344	18.23	3525274	3.45512e+06	0.9801
123	T50_126	3608618	17.74	3422974	3.34459e+06	0.9771
124	T50_127	3421336	17.6	3229914	3.17274e+06	0.9823
125	T50_128	3478256	19.62	3280488	3.2221e+06	0.9822
126	T50_129	4042038	21.02	3819666	3.74747e+06	0.9811
127	T50_130	3511172	18.27	3295770	3.2348e+06	0.9815
128	T50_131	3776898	19.09	3509274	3.4447e+06	0.9816
129	T50_132	3593818	19.28	3370946	3.31769e+06	0.9842
130	T50_133	4875786	24.54	4609312	4.54202e+06	0.9854
131	T50_134	4473516	22.26	4187080	4.12344e+06	0.9848
132	T50_135	4284230	22.04	4004594	3.94132e+06	0.9842
133	T50_136	4392360	19.58	4150172	4.04102e+06	0.9737
134	T50_137	4722608	20.73	4444266	4.36116e+06	0.9813
135	T50_138	4442888	21.16	4209036	4.13538e+06	0.9825
136	T50_139	4209606	20.44	3980924	3.93037e+06	0.9873
137	T50_140	4553528	20.28	4311242	4.21251e+06	0.9771
138	T50_141	4379464	19.5	4110792	4.02323e+06	0.9787
139	T50_142	4738320	23.8	4479396	4.40504e+06	0.9834
140	T50_143	4789090	21.29	4540488	4.47056e+06	0.9846
141	T50_144	4605252	21.38	4371060	4.2749e+06	0.978
142	T50_145	4430720	20.7	4195816	4.09428e+06	0.9758
143	T50_146	4225768	22.34	4013984	3.95217e+06	0.9846
144	T50_147	4489106	19.84	4260640	4.15199e+06	0.9745
145	T50_148	4727672	21.88	4467296	4.41682e+06	0.9887
146	T50_149	4870780	22.92	4626544	4.559e+06	0.9854
147	T50_150	4406288	22.81	4157170	4.09398e+06	0.9848
148	T50_151	4391382	20.77	4145622	4.08054e+06	0.9843
149	T50_152	4247740	18.91	4014734	3.93524e+06	0.9802
150	T50_153	4550018	20.4	4288990	4.21179e+06	0.982
151	T50_154	4057466	17.86	3820472	3.75476e+06	0.9828
152	T50_155	3441438	19	3358120	3.30775e+06	0.985
153	T50_156	4448986	19.67	4228142	4.13174e+06	0.9772
154	T50_157	3796256	16.71	3605300	3.54798e+06	0.9841
155	T50_158	4463988	18.74	4223310	4.16798e+06	0.9869
156	T50_159	4290328	20.16	4046600	3.99197e+06	0.9865
157	T50_160	3748524	18.15	3515332	3.45979e+06	0.9842
158	T50_161	3918344	17.83	3687554	3.63593e+06	0.986
159	T50_162	3842608	16.64	3563454	3.50038e+06	0.9823
160	T50_163	3940388	19.66	3690734	3.6243e+06	0.982
161	T50_164	4024050	18.9	3778508	3.71276e+06	0.9826
162	T50_165	3648374	15.87	3350330	3.2994e+06	0.9848
163	T50_166	4395990	21.51	4110242	4.03872e+06	0.9826
164	T50_167	4147984	20.74	3923126	3.88154e+06	0.9894
165	T50_168	3896940	17.41	3662168	3.61126e+06	0.9861
166	T50_169	4398888	20.16	4154292	4.10278e+06	0.9876
167	T50_170	4226122	20.71	3991066	3.93599e+06	0.9862
168	T50_171	3829062	18.01	3604336	3.55424e+06	0.9861
169	T50_172	4128140	20.67	3898140	3.84084e+06	0.9853
170	T50_173	3444814	16.14	3216686	3.17583e+06	0.9873
171	T50_174	4001750	22.4	3772860	3.71514e+06	0.9847
172	T50_176	3807540	20.91	3614138	3.56065e+06	0.9852
173	T50_177	3565798	17.62	3330646	3.29701e+06	0.9899
174	T50_178	3954898	22.07	3775214	3.71821e+06	0.9849
175	T50_179	4111198	19.12	3917176	3.86273e+06	0.9861
176	T50_180	3872382	19.2	3647596	3.59799e+06	0.9864
177	T50_181	4130476	19.9	3867416	3.81018e+06	0.9852
178	T50_182	4231268	19.33	3984826	3.94697e+06	0.9905
179	T50_183	4105122	20.42	3883452	3.8151e+06	0.9824
180	T50_184	4232882	20.93	3977256	3.9339e+06	0.9891
181	T50_185	3832428	18.48	3629608	3.58569e+06	0.9879
182	T50_186	4268496	20.09	4005710	3.96605e+06	0.9901
183	T50_187	4310378	20.91	4066502	4.0173e+06	0.9879
184	T50_188	4100018	19.33	3885386	3.8376e+06	0.9877
185	T50_189	4240470	20.77	4010414	3.96309e+06	0.9882
186	T50_190	4242630	20.05	4008704	3.94336e+06	0.9837
187	T50_191	4337976	21.94	4030270	3.98271e+06	0.9882
188	T50_192	4028466	19.89	3799110	3.75694e+06	0.9889
189	T50_193	4467712	21.77	4207734	4.15009e+06	0.9863
190	T50_194	4567258	21.47	4310466	4.25529e+06	0.9872
191	T50_195	4439194	21.88	4186028	4.09352e+06	0.9779
192	T50_196	4339924	21.39	4089732	4.02471e+06	0.9841
193	T50_197	4421054	21.43	4149258	4.10403e+06	0.9891
194	T50_198	3904446	21.7	3658466	3.61713e+06	0.9887
195	T50_199	5234570	23.68	4978940	4.88085e+06	0.9803
196	T50_200	5124420	20.26	4835452	4.61786e+06	0.955
197	T50_201	5574882	22.99	5295240	5.17557e+06	0.9774
198	T50_202	4824920	19.21	4557370	4.36961e+06	0.9588
199	T50_203	5498348	21.25	5233282	5.14746e+06	0.9836
200	T50_204	4617648	20	4366268	4.24663e+06	0.9726
201	T50_205	4538156	21.51	4307816	4.22769e+06	0.9814
202	T50_206	4852530	20.88	4593594	4.34141e+06	0.9451
203	T50_207	5631828	22.29	5352790	5.24573e+06	0.98
204	T50_208	5463382	21.91	5213156	4.97127e+06	0.9536
205	T50_209	5252480	23.42	5012320	4.91257e+06	0.9801
206	T50_210	5247680	22.39	5006150	4.82493e+06	0.9638
207	T50_211	5035240	22.48	4796098	4.63831e+06	0.9671
208	T50_212	5676684	24.84	5415876	5.28914e+06	0.9766
209	T50_213	5849958	24.87	5578644	5.29636e+06	0.9494
210	T50_214	5195032	22.63	4944152	4.82698e+06	0.9763
211	T50_215	5941320	27.33	5646162	5.50049e+06	0.9742
212	T50_216	5488298	25.01	5223704	5.08005e+06	0.9725
213	T50_217	6390586	27.32	6121172	5.84327e+06	0.9546
214	T50_218	5449406	23.7	5191188	4.98925e+06	0.9611
215	T50_219	5652836	24.66	5406626	5.28552e+06	0.9776
216	T50_220	4775434	20.77	4541520	4.38075e+06	0.9646
217	T50_221	5878642	24.05	5582148	5.47832e+06	0.9814
218	T50_222	5855440	25.46	5600236	5.48543e+06	0.9795
219	T50_223	4640870	21.08	4365174	4.29097e+06	0.983
220	T50_224	5933112	24.81	5639894	5.53217e+06	0.9809
221	T50_225	5915034	26.59	5650312	5.53561e+06	0.9797
222	T50_226	5551972	24.67	5277952	5.21092e+06	0.9873
223	T50_227	6431782	27.37	6145448	6.01639e+06	0.979
224	T50_228	5228204	22.78	4961070	4.82414e+06	0.9724
225	T50_229	5289364	22.73	5026738	4.83723e+06	0.9623
226	T50_230	5711000	24.69	5431038	5.34143e+06	0.9835
227	T50_231	5565998	24.15	5287276	5.19263e+06	0.9821
228	T50_232	5332222	19.65	5067754	4.87417e+06	0.9618
229	T50_233	6111610	25.57	5829898	5.64043e+06	0.9675
230	T50_234	5614390	22.96	5337334	5.21618e+06	0.9773
231	T50_235	5415892	23.04	5166756	5.01899e+06	0.9714
232	T50_236	5178200	23.33	4937716	4.85921e+06	0.9841
233	T50_237	4740820	19.71	4448172	4.36188e+06	0.9806
234	T50_238	5432004	22.84	5155894	5.07546e+06	0.9844
	Total	1009240248	4829.88	951043496	9.29603e+08	228.92
	Average	4.31299e+06	20.6405	4.06429e+06	3.97266e+06	0.978292
	Median	4206338	20.43	3968894	3.89904e+06	0.9817
