# Supplementary material for: Unveiling the Genetic Basis Underlying Rice Anther Culturability via Segregation Distortion Analysis in Doubled Haploid Population
Source: Genes (Basel). 2023 Nov 17;14(11):2086. doi: 10.3390/genes14112086 (PMC10671494; doi:10.3390/genes14112086)
Supplement: Supplementary file 1 [file genes-14-02086-s001.zip › Supplementary table S2.xlsx]

## Sheet: Sheet 1
Supplementary table S2. Statistical summary of homozygous ratio of GBS site in each sample
NO.	Samples	O(HOM)	N_SITES	homo_ratio
1	Shen9A	11747	12555	0.935643
2	Shenhui26	11139	12172	0.915133
3	T50_1	11103	12143	0.914354
4	T50_2	11115	12011	0.925402
5	T50_3	11199	12128	0.9234
6	T50_4	11296	12141	0.930401
7	T50_5	11213	12164	0.921818
8	T50_6	11104	12089	0.918521
9	T50_7	6738	11845	0.568848
10	T50_8	6791	11853	0.572935
11	T50_9	11321	12356	0.916235
12	T50_10	6530	12262	0.53254
13	T50_11	11145	12008	0.928131
14	T50_12	10756	11498	0.935467
15	T50_13	11197	12026	0.931066
16	T50_14	11055	12077	0.915376
17	T50_15	11133	12096	0.920387
18	T50_16	11167	11965	0.933305
19	T50_17	10948	11899	0.920077
20	T50_18	11168	11988	0.931598
21	T50_19	11228	12092	0.928548
22	T50_20	11007	12025	0.915343
23	T50_21	11226	12108	0.927156
24	T50_22	11452	12205	0.938304
25	T50_23	11534	12419	0.928738
26	T50_24	11228	12317	0.911586
27	T50_25	11396	12287	0.927484
28	T50_26	11228	12311	0.91203
29	T50_27	11052	12082	0.914749
30	T50_28	11153	12351	0.903004
31	T50_29	11155	12197	0.914569
32	T50_30	11417	12423	0.919021
33	T50_31	8759	12327	0.710554
34	T50_32	11510	12363	0.931004
35	T50_33	11144	11957	0.932006
36	T50_34	11483	12432	0.923665
37	T50_35	11192	12065	0.927642
38	T50_36	11167	12207	0.914803
39	T50_37	10576	12379	0.85435
40	T50_38	11116	12185	0.912269
41	T50_39	11319	12212	0.926875
42	T50_40	11455	12352	0.92738
43	T50_41	10920	11872	0.919811
44	T50_42	11095	12188	0.910322
45	T50_43	11234	12066	0.931046
46	T50_44	11394	12242	0.93073
47	T50_45	11359	12236	0.928326
48	T50_46	11468	12215	0.938846
49	T50_47	11262	12180	0.924631
50	T50_48	11386	12226	0.931294
51	T50_49	11228	12126	0.925944
52	T50_50	11457	12235	0.936412
53	T50_51	11031	11911	0.926119
54	T50_52	11268	12251	0.919762
55	T50_53	11206	12250	0.914776
56	T50_54	11379	12243	0.929429
57	T50_55	11232	12356	0.909032
58	T50_56	11461	12273	0.933839
59	T50_57	11520	12290	0.937347
60	T50_58	11308	12241	0.923781
61	T50_59	11073	11910	0.929723
62	T50_60	11575	12349	0.937323
63	T50_61	10985	11953	0.919016
64	T50_62	11167	12166	0.917886
65	T50_63	11025	12022	0.917069
66	T50_64	11202	12127	0.923724
67	T50_65	11189	12026	0.930401
68	T50_67	11619	12517	0.928258
69	T50_69	10795	11632	0.928043
70	T50_70	11041	11964	0.922852
71	T50_71	11298	12148	0.93003
72	T50_72	11486	12370	0.928537
73	T50_73	11072	11735	0.943502
74	T50_74	10974	12094	0.907392
75	T50_75	11141	11851	0.940089
76	T50_76	11324	12227	0.926147
77	T50_77	10565	11522	0.916942
78	T50_78	10632	11286	0.942052
79	T50_80	10859	11671	0.930426
80	T50_81	11242	12121	0.927481
81	T50_82	10966	11911	0.920662
82	T50_83	11420	12391	0.921637
83	T50_84	11377	12338	0.922111
84	T50_85	11519	12352	0.932562
85	T50_86	11459	12527	0.914744
86	T50_87	11360	12281	0.925006
87	T50_88	11383	12280	0.926954
88	T50_89	10514	11454	0.917933
89	T50_90	11198	12156	0.921191
90	T50_91	10884	11749	0.926377
91	T50_92	11354	12277	0.924819
92	T50_93	10993	11784	0.932875
93	T50_94	10760	11682	0.921075
94	T50_95	10928	11788	0.927044
95	T50_96	10704	11550	0.926753
96	T50_97	11146	12012	0.927905
97	T50_98	10862	11851	0.916547
98	T50_99	10900	11825	0.921776
99	T50_100	11461	12433	0.921821
100	T50_102	11433	12446	0.918608
101	T50_103	11427	12289	0.929856
102	T50_104	11502	12443	0.924375
103	T50_105	11482	12382	0.927314
104	T50_106	11326	12474	0.907969
105	T50_107	11349	12410	0.914504
106	T50_108	11448	12418	0.921888
107	T50_110	10470	11277	0.928438
108	T50_111	11099	12046	0.921385
109	T50_112	11258	12240	0.919771
110	T50_113	10916	11782	0.926498
111	T50_114	10837	11963	0.905876
112	T50_115	11100	12208	0.90924
113	T50_116	11231	12166	0.923146
114	T50_117	10873	11928	0.911553
115	T50_118	11468	12432	0.922458
116	T50_119	10715	11439	0.936708
117	T50_120	11223	12079	0.929133
118	T50_121	10875	11695	0.929885
119	T50_122	11043	11769	0.938313
120	T50_123	11289	12095	0.933361
121	T50_124	11208	12101	0.926204
122	T50_125	11296	12338	0.915545
123	T50_126	11354	12364	0.918311
124	T50_127	11052	12033	0.918474
125	T50_128	10997	11793	0.932502
126	T50_129	11371	12241	0.928927
127	T50_130	11292	12125	0.931299
128	T50_131	11507	12423	0.926266
129	T50_132	11163	12117	0.921268
130	T50_133	11627	12408	0.937057
131	T50_134	11645	12553	0.927667
132	T50_135	11481	12451	0.922095
133	T50_136	11478	12463	0.920966
134	T50_137	11543	12574	0.918005
135	T50_138	11585	12535	0.924212
136	T50_139	11780	12575	0.936779
137	T50_140	11602	12518	0.926825
138	T50_141	11493	12497	0.919661
139	T50_142	8209	12669	0.64796
140	T50_143	6591	12648	0.52111
141	T50_144	11778	12524	0.940434
142	T50_145	11606	12442	0.932808
143	T50_146	11502	12281	0.936569
144	T50_147	11915	12591	0.946311
145	T50_148	11808	12667	0.932186
146	T50_149	11890	12697	0.936442
147	T50_150	11640	12545	0.92786
148	T50_151	11671	12575	0.928111
149	T50_152	11450	12534	0.913515
150	T50_153	11373	12519	0.908459
151	T50_154	11586	12442	0.931201
152	T50_155	11321	12147	0.932
153	T50_156	11674	12566	0.929015
154	T50_157	11367	12206	0.931263
155	T50_158	11470	12363	0.927768
156	T50_159	11557	12572	0.919265
157	T50_160	11333	12407	0.913436
158	T50_161	11617	12528	0.927283
159	T50_162	11678	12493	0.934763
160	T50_163	11605	12503	0.928177
161	T50_164	11478	12427	0.923634
162	T50_165	11310	12210	0.92629
163	T50_166	11913	12617	0.944202
164	T50_167	11773	12488	0.942745
165	T50_168	11627	12468	0.932547
166	T50_169	11576	12570	0.920923
167	T50_170	11439	12480	0.916587
168	T50_171	11508	12421	0.926495
169	T50_172	11584	12407	0.933666
170	T50_173	11473	12241	0.93726
171	T50_174	11609	12378	0.937874
172	T50_176	11564	12412	0.931679
173	T50_177	11701	12441	0.940519
174	T50_178	11534	12499	0.922794
175	T50_179	11434	12281	0.931032
176	T50_180	11478	12389	0.926467
177	T50_181	11487	12440	0.923392
178	T50_182	11673	12525	0.931976
179	T50_183	11634	12389	0.939059
180	T50_184	11504	12331	0.932933
181	T50_185	11631	12439	0.935043
182	T50_186	11718	12523	0.935718
183	T50_187	11463	12436	0.921759
184	T50_188	11709	12578	0.930911
185	T50_189	8374	12575	0.665924
186	T50_190	11400	12347	0.923301
187	T50_191	11388	12319	0.924426
188	T50_192	11676	12496	0.934379
189	T50_193	11663	12594	0.926076
190	T50_194	11535	12529	0.920664
191	T50_195	11674	12562	0.929311
192	T50_196	8410	12532	0.671082
193	T50_197	11500	12442	0.924289
194	T50_198	11295	12115	0.932315
195	T50_199	11486	12309	0.933138
196	T50_200	11258	12230	0.920523
197	T50_201	11567	12351	0.936523
198	T50_202	11520	12292	0.937195
199	T50_203	11389	12449	0.914853
200	T50_204	11564	12316	0.938941
201	T50_205	11416	12337	0.925347
202	T50_206	11500	12423	0.925702
203	T50_207	11560	12488	0.925689
204	T50_208	11537	12475	0.92481
205	T50_209	11395	12325	0.924544
206	T50_210	11421	12387	0.922015
207	T50_211	11521	12433	0.926647
208	T50_212	11556	12572	0.919185
209	T50_213	11484	12417	0.924861
210	T50_214	11485	12507	0.918286
211	T50_215	11592	12546	0.92396
212	T50_216	11514	12377	0.930274
213	T50_217	11638	12474	0.932981
214	T50_218	11582	12510	0.925819
215	T50_219	11498	12525	0.918004
216	T50_220	11355	12307	0.922646
217	T50_221	11615	12582	0.923144
218	T50_222	11684	12611	0.926493
219	T50_223	11478	12306	0.932716
220	T50_224	11771	12602	0.934058
221	T50_225	11506	12447	0.924399
222	T50_226	11544	12617	0.914956
223	T50_227	11593	12608	0.919496
224	T50_228	11514	12540	0.918182
225	T50_229	11405	12498	0.912546
226	T50_230	11764	12615	0.932541
227	T50_231	11755	12564	0.93561
228	T50_232	11752	12556	0.935967
229	T50_233	11488	12470	0.921251
230	T50_234	11436	12428	0.92018
231	T50_235	11659	12543	0.929522
232	T50_236	11640	12449	0.935015
233	T50_237	11444	12307	0.929877
234	T50_238	11614	12514	0.928081
	Total	2626036	2870522	214.081
	Average	11222.4	12267.2	0.914878
	Median	11394.5	12329	0.926176
