# Supplementary material for: Unveiling the Genetic Basis Underlying Rice Anther Culturability via Segregation Distortion Analysis in Doubled Haploid Population
Source: Genes (Basel). 2023 Nov 17;14(11):2086. doi: 10.3390/genes14112086 (PMC10671494; doi:10.3390/genes14112086)
Supplement: Supplementary file 1 [file genes-14-02086-s001.zip › Supplementary table S3.xlsx]

## Sheet: Sheet 1
Supplementary table S3. Genotypes of 6659 SNPs in each DH line and their parents
Marker	Shenhui 26	Shen 9A	T50_205	T50_206	T50_207	T50_208	T50_209	T50_210	T50_211	T50_212	T50_213	T50_214	T50_215	T50_216	T50_217	T50_218	T50_219	T50_220	T50_221	T50_222	T50_223	T50_224	T50_225	T50_226	T50_227	T50_228	T50_229	T50_230	T50_231	T50_232	T50_233	T50_234	T50_235	T50_236	T50_237	T50_238	T50_1	T50_2	T50_3	T50_4	T50_5	T50_6	T50_9	T50_11	T50_12	T50_13	T50_14	T50_15	T50_16
Chr1-205489	2	0	0	0	2	2	2	2	2	0	0	0	0	2	2	2	2	0	0	2	2	2	0	0	0	0	2	0	0	2	0	0	2	2	2	2	0	2	0	0	0	0	0	2	0	0	0	0	0
Chr1-228528	2	0	0	0	2	2	2	2	2	0	0	0	0	2	2	2	2	0	0	2	2	2	0	0	0	0	2	0	0	2	0	0	2	2	2	2	0	2	0	0	0	0	0	2	0	0	0	0	0
Chr1-228592	2	0	0	0	2	2	2	2	2	0	0	0	0	2	2	2	2	0	0	2	2	2	0	0	0	0	2	0	0	2	0	0	2	2	2	2	0	2	0	0	0	0	0	2	0	0	0	0	0
Chr1-228898	2	0	0	0	2	2	2	2	2	0	0	0	0	2	2	2	2	0	0	2	2	2	0	0	0	0	2	0	0	2	0	0	2	2	2	2	0	2	0	0	0	0	0	2	0	0	0	0	0
Chr1-273825	2	0	0	0	2	2	2	2	2	0	0	0	0	2	2	2	2	0	0	2	2	2	0	0	0	0	2	0	0	2	0	0	2	2	2	2	0	-1	0	0	0	0	0	2	0	0	0	0	0
Chr1-274524	2	0	0	0	2	2	2	2	2	0	0	0	0	2	2	2	2	0	0	2	2	2	0	0	0	0	2	0	0	2	0	0	2	2	2	2	0	2	0	0	0	0	0	2	0	0	0	0	0
Chr1-305685	2	0	0	0	2	2	2	2	2	0	0	0	0	2	2	2	2	0	0	2	2	2	0	0	0	0	2	0	0	2	0	0	2	2	2	2	0	2	0	0	0	0	0	2	-1	0	0	0	0
Chr1-305730	2	0	0	0	2	2	2	2	2	0	0	0	0	2	2	2	2	0	0	2	2	2	0	0	0	0	2	0	0	2	0	0	2	2	2	2	0	2	0	0	0	0	0	2	-1	0	0	0	0
Chr1-329480	2	0	0	0	2	2	2	2	2	0	0	0	0	2	2	2	2	0	0	2	2	2	0	0	0	0	2	0	0	2	0	0	2	2	2	2	0	2	0	0	0	0	0	2	0	0	0	-1	0
Chr1-332832	2	0	0	0	2	2	2	2	2	0	0	0	0	2	2	2	2	0	0	2	2	2	0	0	0	0	2	0	0	2	0	0	2	2	2	2	0	2	0	0	0	0	0	2	0	0	0	0	0
Chr1-409945	2	0	0	0	2	2	2	2	-1	0	0	0	0	2	2	2	2	0	0	2	-1	2	0	0	0	0	2	0	0	2	0	0	2	2	-1	2	0	2	0	0	0	0	0	2	0	0	0	0	0
Chr1-415057	2	0	0	0	2	2	2	2	2	0	0	0	0	2	2	2	2	0	0	2	2	2	0	0	0	0	2	0	0	2	0	0	2	2	2	2	0	2	0	0	0	0	0	2	0	0	0	0	0
Chr1-415130	2	0	0	0	2	2	2	2	2	0	0	0	0	2	2	2	2	0	0	2	2	2	0	0	0	0	2	0	0	2	0	0	2	2	2	2	0	2	0	0	0	0	0	2	0	0	0	0	0
Chr1-415132	2	0	0	0	2	2	2	2	2	0	0	0	0	2	2	2	2	0	0	2	2	2	0	0	0	0	2	0	0	2	0	0	2	2	2	2	0	2	0	0	0	0	0	2	0	0	0	0	0
Chr1-415302	2	0	0	0	2	2	2	2	2	0	0	0	0	2	2	2	2	0	0	2	2	2	0	0	0	0	2	0	0	2	0	0	2	2	2	2	0	2	0	0	0	0	0	2	0	0	0	0	0
Chr1-415321	2	0	0	0	2	2	2	2	2	0	0	0	0	2	2	2	2	0	0	2	2	2	0	0	0	0	2	0	0	2	0	0	2	2	2	2	0	2	0	0	0	0	0	2	0	0	0	0	0
Chr1-415341	2	0	0	0	2	2	2	2	2	0	0	0	0	2	2	2	2	0	0	2	2	2	0	0	0	0	2	0	0	2	0	0	2	2	2	2	0	2	0	0	0	0	0	2	0	0	0	0	0
Chr1-415432	2	0	0	0	2	2	2	2	2	0	0	0	0	2	2	2	2	0	0	2	2	2	0	0	0	0	2	0	0	2	0	0	2	2	2	2	0	2	0	0	0	0	0	2	0	0	0	0	0
Chr1-415487	2	0	0	0	2	2	2	2	2	0	0	0	0	2	2	2	2	0	0	2	2	2	0	0	0	0	2	0	0	2	0	0	2	2	2	2	0	2	0	0	0	0	0	2	0	0	0	0	0
Chr1-415515	2	0	0	0	2	2	2	2	2	0	0	0	0	2	2	2	2	0	0	2	2	2	0	0	0	0	2	0	0	2	0	0	2	2	2	2	0	2	0	0	0	0	0	2	0	0	0	0	0
Chr1-415640	2	0	0	0	2	2	2	2	2	0	0	0	0	2	2	2	2	0	0	2	2	2	0	0	0	0	2	0	0	2	0	0	2	2	2	2	0	2	0	0	0	0	0	2	-1	0	0	0	0
Chr1-438902	2	0	0	0	2	2	2	2	2	0	0	0	0	2	2	2	2	0	0	2	2	2	0	0	0	0	2	0	0	2	0	0	2	2	2	2	0	2	0	0	0	0	0	2	0	0	0	0	0
Chr1-438926	2	0	0	0	2	2	2	2	2	0	0	0	0	2	2	2	2	0	0	2	2	2	0	0	0	0	2	0	0	2	0	0	2	2	2	2	0	2	0	0	0	0	0	2	0	0	0	0	0
Chr1-438965	2	0	0	0	2	2	2	2	2	0	0	0	0	2	2	2	2	0	0	2	2	2	0	0	0	0	2	0	0	2	0	0	2	2	2	2	0	2	0	0	0	0	0	2	0	0	0	0	0
Chr1-438984	2	0	0	0	2	2	2	2	2	0	0	0	0	2	2	2	2	0	0	2	2	2	0	0	0	0	2	0	0	2	0	0	2	2	2	2	0	2	0	0	0	0	0	2	0	0	0	0	0
Chr1-438993	2	0	0	0	2	2	2	2	2	0	0	0	0	2	2	2	2	0	0	2	2	2	0	0	0	0	2	0	0	2	0	0	2	2	2	2	0	2	0	0	0	0	0	2	0	0	0	0	0
Chr1-439188	2	0	0	0	2	2	2	2	2	0	0	0	0	2	2	2	2	0	0	2	2	2	0	0	0	0	2	0	0	2	0	0	2	2	2	2	0	2	0	0	0	0	0	2	0	0	0	0	0
Chr1-464270	2	0	0	0	2	2	2	2	2	0	0	0	0	2	2	2	2	0	0	2	2	2	0	0	0	0	2	0	0	2	0	0	2	2	2	2	0	2	0	0	0	0	-1	2	0	0	0	0	0
Chr1-464327	2	0	0	0	2	2	2	2	2	0	0	0	0	2	2	2	2	0	0	2	-1	2	0	0	0	0	2	0	0	2	0	0	2	2	2	2	0	2	0	0	0	0	-1	2	0	0	0	0	0
Chr1-464330	2	0	0	0	2	2	2	2	2	0	0	0	0	2	2	2	2	0	0	2	-1	2	0	0	0	0	2	0	0	2	0	0	2	2	2	2	0	2	0	0	0	0	-1	2	0	0	0	0	0
Chr1-517062	2	0	0	0	2	2	2	2	2	0	0	0	0	2	2	2	2	0	0	2	2	2	0	0	0	0	2	0	0	2	0	0	2	2	2	2	0	2	0	0	0	0	0	2	0	0	0	0	0
Chr1-517063	2	0	0	0	2	2	2	2	2	0	0	0	0	2	2	2	2	0	0	2	2	2	0	0	0	0	2	0	0	2	0	0	2	2	2	2	0	2	0	0	0	0	0	2	0	0	0	0	0
Chr1-517133	2	0	0	0	2	2	2	2	2	0	0	0	0	2	2	2	2	0	0	2	2	2	0	0	0	0	2	0	0	2	0	0	2	2	2	2	0	2	0	0	0	0	0	2	0	0	0	0	0
Chr1-520178	2	0	0	0	2	2	2	2	2	0	0	0	0	2	2	2	2	0	0	2	-1	2	0	0	0	0	2	-1	0	2	0	0	2	2	2	-1	0	2	0	0	0	0	0	2	0	0	0	0	0
Chr1-523733	2	0	0	0	2	2	2	2	2	0	0	0	0	2	2	2	2	0	0	2	2	2	0	0	0	0	2	0	0	2	0	0	2	2	2	2	0	2	0	0	0	0	0	2	0	0	0	0	0
Chr1-523844	2	0	0	0	2	2	2	2	2	0	0	0	0	2	2	2	2	0	0	2	2	2	0	0	0	0	2	0	0	2	0	0	2	2	2	2	0	2	0	0	0	0	0	2	0	0	0	0	0
Chr1-525146	2	0	0	0	2	2	2	2	2	0	0	0	0	2	2	2	2	0	0	2	2	2	0	0	0	0	2	0	0	2	0	0	2	2	2	2	0	2	0	0	0	0	0	2	0	0	0	0	0
Chr1-535685	2	0	0	0	2	2	2	2	2	0	0	0	0	2	2	2	2	0	0	2	-1	2	0	0	0	0	2	0	0	2	0	0	2	2	2	2	0	2	0	0	0	0	0	2	0	0	0	0	0
Chr1-535725	2	0	0	0	2	2	2	2	2	0	0	0	0	2	2	2	2	0	0	2	2	2	0	0	0	0	2	0	0	2	0	0	2	2	2	2	0	2	0	0	0	0	0	2	0	0	0	0	0
Chr1-535963	2	0	0	0	2	2	2	2	2	0	0	0	0	2	2	2	2	0	0	2	2	2	0	0	0	0	2	0	0	2	0	0	2	2	2	2	0	2	0	0	0	0	0	2	0	0	0	0	0
Chr1-541138	2	0	0	0	2	2	2	2	2	0	0	0	0	2	2	2	2	0	0	2	2	2	0	0	0	0	2	0	0	2	0	0	2	2	2	2	0	2	0	0	0	0	0	2	0	0	0	0	-1
Chr1-570493	2	0	0	0	2	2	2	2	2	0	0	0	-1	2	2	2	2	0	-1	2	2	2	-1	0	0	0	2	-1	0	2	0	0	2	2	2	2	-1	2	0	0	0	0	0	2	0	-1	0	0	0
Chr1-572284	2	0	0	0	2	2	2	2	2	0	0	0	0	2	2	2	2	0	0	2	2	2	0	-1	0	0	2	0	0	2	0	0	2	2	2	2	0	2	0	0	0	0	0	2	0	0	0	0	0
Chr1-572286	2	0	0	0	2	2	2	2	2	0	0	0	0	2	2	2	2	0	0	2	2	2	0	-1	0	0	2	0	0	2	0	0	2	2	2	2	0	2	0	0	0	0	0	2	0	0	0	0	0
Chr1-572367	2	0	0	0	2	2	2	2	2	0	0	0	0	2	2	2	2	0	0	2	2	2	0	0	0	0	2	0	0	2	0	0	2	2	2	2	0	2	0	0	0	0	0	2	0	0	0	0	0
Chr1-572400	2	0	0	0	2	2	2	2	2	0	0	0	0	2	2	2	2	0	0	2	2	2	0	0	0	0	2	0	0	2	0	0	2	2	2	2	0	2	0	0	0	0	0	2	0	0	0	0	0
Chr1-572496	2	0	0	0	2	2	2	2	2	0	0	0	0	2	2	2	2	0	0	2	2	2	0	0	0	0	2	0	0	2	0	0	2	2	2	2	0	2	0	0	0	0	0	2	0	0	0	0	0
Chr1-573978	2	0	0	0	2	2	2	2	2	0	0	0	0	2	2	2	2	0	0	2	2	2	0	0	0	0	2	0	0	2	0	0	2	2	2	2	0	2	0	0	0	0	-1	2	0	0	0	0	0
Chr1-574059	2	0	0	0	2	2	2	2	2	0	0	0	0	2	2	2	2	0	0	2	2	2	0	0	0	0	2	0	0	2	0	0	2	2	2	2	0	2	0	0	0	0	-1	2	0	0	0	0	0
Chr1-574434	2	0	0	0	2	2	2	2	2	0	0	0	0	2	2	2	2	0	0	2	2	2	0	0	0	0	2	0	0	2	0	0	2	2	2	2	0	2	0	0	0	0	0	2	0	0	0	0	0
Chr1-616338	2	0	0	0	2	2	2	2	2	0	0	0	0	2	2	2	2	0	0	2	2	2	0	0	0	0	2	0	0	2	0	0	2	2	2	2	0	2	0	0	0	0	0	2	0	0	0	0	0
Chr1-630114	2	0	0	0	2	2	2	2	2	0	0	0	0	2	2	2	2	0	0	2	2	2	0	0	0	0	2	0	0	2	0	0	2	2	2	2	0	2	0	0	0	0	0	2	0	0	0	0	0
Chr1-773318	2	0	0	0	2	2	2	2	2	0	0	0	0	2	2	2	2	0	0	2	2	2	0	0	0	0	2	0	0	2	0	0	2	2	2	2	0	2	0	0	0	0	0	2	0	0	0	0	0
Chr1-841344	2	0	0	0	2	2	2	2	2	0	0	0	0	2	2	2	2	0	0	2	2	2	0	0	0	0	2	0	0	2	0	0	2	2	2	2	0	2	0	0	0	0	0	2	0	0	-1	0	0
Chr1-913788	2	0	0	0	2	2	2	2	2	0	0	0	0	2	2	2	2	0	0	2	2	2	0	0	0	0	2	0	0	2	0	0	2	2	2	2	0	-1	0	0	0	-1	0	2	0	0	0	0	0
Chr1-924560	2	0	0	0	2	2	2	2	2	0	0	0	0	2	2	2	2	0	0	2	2	2	0	0	0	0	2	0	0	2	0	0	2	2	2	2	0	2	0	0	0	0	0	2	0	0	0	0	0
Chr1-930115	2	0	0	0	2	2	2	2	2	0	0	0	0	2	2	2	2	-1	0	2	2	2	0	0	0	0	2	0	0	2	0	0	2	2	2	2	0	2	0	0	0	0	0	2	0	0	0	0	0
Chr1-930166	2	0	0	0	2	2	2	2	2	0	0	0	0	2	2	2	2	-1	0	2	2	2	0	0	0	0	2	0	0	2	0	0	2	2	2	2	0	2	0	0	0	0	0	2	0	0	0	0	0
Chr1-958140	2	0	0	0	2	2	2	2	2	0	0	0	0	2	2	2	2	0	0	2	2	2	0	0	0	0	2	0	0	2	0	0	2	2	2	2	0	2	0	0	0	0	-1	2	0	0	0	0	0
Chr1-964334	2	0	0	0	2	2	2	2	2	0	0	0	0	2	2	2	2	0	0	2	2	2	0	0	0	0	2	0	0	2	0	0	2	2	2	2	0	2	0	0	0	0	0	2	0	0	0	0	0
Chr1-964757	2	0	0	0	2	2	2	2	2	0	0	0	0	2	2	2	2	0	0	2	2	2	0	0	0	0	2	0	0	2	0	0	2	2	2	2	0	2	0	0	0	0	0	2	0	0	0	0	0
Chr1-964923	2	0	0	0	2	2	2	2	2	0	0	0	0	2	2	2	2	0	0	2	2	2	0	0	0	0	2	0	0	2	0	0	2	2	2	2	0	2	0	0	0	0	0	2	0	0	0	0	0
Chr1-964973	2	0	0	0	2	2	2	2	2	0	0	0	0	2	2	2	2	0	0	2	2	2	0	0	0	0	2	0	0	2	0	0	2	2	2	2	0	2	0	0	0	0	0	2	0	0	0	0	0
Chr1-1018934	2	0	0	0	2	2	2	2	2	0	0	0	0	2	2	2	2	0	0	2	2	2	0	0	0	0	2	0	0	2	0	0	2	2	2	2	0	2	0	0	0	0	0	2	0	0	0	0	0
Chr1-1024084	2	0	0	0	2	2	2	2	2	0	0	0	0	2	2	2	2	0	0	2	2	2	-1	0	0	0	2	0	0	2	0	0	2	2	2	2	0	2	0	0	0	0	0	-1	0	-1	-1	0	0
Chr1-1031454	2	0	0	0	2	2	2	2	2	0	0	0	0	2	2	2	2	0	0	2	2	2	0	0	0	0	2	0	0	2	0	0	2	2	2	2	0	2	0	0	0	0	0	2	0	0	0	0	0
Chr1-1124636	2	0	0	0	2	2	2	2	2	0	0	0	0	2	2	2	2	0	0	2	2	2	0	0	0	0	2	0	0	2	0	0	2	2	2	2	0	2	0	0	0	0	0	2	0	0	0	0	0
Chr1-1254159	2	0	0	0	2	2	2	2	2	0	0	0	0	2	2	2	2	0	0	2	2	2	2	0	0	0	2	0	0	2	0	0	2	2	2	2	0	2	0	0	0	0	0	2	0	0	0	0	0
Chr1-1254169	2	0	0	0	2	2	2	2	2	0	0	0	0	2	2	2	2	0	0	2	2	2	2	0	0	0	2	0	0	2	0	0	2	2	2	2	0	2	0	0	0	0	0	2	0	0	0	0	0
Chr1-1254197	2	0	0	0	2	2	2	2	2	0	0	0	0	2	2	2	2	0	0	2	2	2	2	0	0	0	2	0	0	2	0	0	2	2	2	2	0	2	0	0	0	0	0	2	0	0	0	0	0
Chr1-1254237	2	0	0	0	2	2	2	2	2	0	0	0	0	2	2	2	2	0	0	2	2	2	2	0	0	0	2	0	-1	2	0	0	2	2	2	2	0	2	0	0	0	0	0	2	0	0	0	0	0
Chr1-1254324	2	0	0	0	2	2	2	2	2	0	0	0	0	2	2	2	2	0	0	2	2	2	2	0	0	0	2	0	0	2	0	0	2	2	2	2	0	2	0	0	0	0	-1	2	0	0	0	0	0
Chr1-1353945	2	0	0	0	2	2	2	2	2	0	0	0	0	2	2	2	2	0	0	2	2	2	2	0	0	0	2	0	0	2	0	0	2	2	2	2	0	2	0	0	0	0	0	2	0	0	0	0	0
Chr1-1402052	2	0	0	0	2	2	2	2	2	0	0	0	0	2	2	2	2	0	0	2	2	2	2	0	0	0	2	0	0	2	0	0	2	2	2	2	0	2	0	0	0	0	0	2	0	0	0	0	0
Chr1-1402071	2	0	0	0	2	2	2	2	2	0	0	0	0	2	2	2	2	0	0	2	2	2	2	0	0	0	2	0	0	2	0	0	2	2	2	2	0	2	0	0	0	0	0	2	0	0	0	0	0
Chr1-1402415	2	0	0	0	2	2	2	2	2	0	0	0	-1	2	2	2	2	0	0	2	2	2	2	0	0	0	2	0	0	2	0	0	2	2	2	2	0	2	0	0	0	0	0	2	0	0	0	0	0
Chr1-1402476	2	0	0	0	2	2	2	2	2	0	0	0	0	2	2	2	2	0	0	2	2	2	2	0	0	0	2	0	0	2	0	0	2	2	2	2	0	2	0	0	0	0	0	2	0	0	0	0	0
Chr1-1403003	2	0	0	0	2	2	2	2	2	0	0	0	0	2	2	2	2	0	0	2	2	2	2	0	0	0	2	0	0	2	0	0	2	2	2	2	0	2	0	0	0	0	0	2	-1	0	0	0	0
Chr1-1406267	2	0	0	0	2	2	2	2	2	0	0	0	0	2	2	2	2	0	0	2	2	2	2	0	0	0	2	0	0	2	0	0	2	2	2	2	0	2	0	0	0	0	0	2	0	0	0	0	0
Chr1-1407889	2	0	0	0	2	2	2	2	2	0	0	0	0	2	2	2	2	0	0	2	2	2	2	0	0	0	2	0	0	2	0	0	2	2	2	2	0	2	0	0	0	0	0	2	0	0	0	0	0
Chr1-1408172	2	0	0	0	2	2	2	2	2	0	0	0	0	2	2	2	2	0	0	2	2	2	2	0	0	0	2	0	0	2	0	0	2	2	2	2	0	2	0	0	0	0	0	2	0	0	0	0	0
Chr1-1413861	2	0	0	0	2	2	-1	2	-1	0	0	0	0	2	2	2	2	0	0	2	-1	2	2	0	0	0	2	0	0	2	0	0	2	2	2	2	0	2	0	0	0	0	0	2	0	0	0	0	0
Chr1-1449074	2	0	0	0	2	-1	2	2	2	0	0	0	0	2	2	2	2	-1	0	2	-1	2	2	0	0	0	2	0	0	2	0	0	2	2	2	2	0	2	0	0	0	0	0	2	0	0	0	0	0
Chr1-1562879	2	0	0	0	2	2	2	2	2	0	0	0	0	2	2	2	2	0	0	2	2	2	2	0	0	0	2	0	0	2	2	2	2	2	2	2	0	2	2	0	0	0	0	2	0	0	0	0	0
Chr1-1562911	2	0	0	0	2	2	2	2	2	0	0	0	0	2	2	2	2	0	0	2	2	2	2	0	0	0	2	0	0	2	2	2	2	2	2	2	0	2	2	0	0	0	0	2	0	0	0	0	0
Chr1-1562940	2	0	0	0	2	2	2	2	2	0	0	0	0	2	2	2	2	0	0	2	2	2	2	0	0	0	2	0	0	2	2	2	2	2	2	2	0	2	2	0	0	0	0	2	0	0	0	0	0
Chr1-1562986	2	0	0	0	2	2	2	2	2	0	0	0	0	2	2	2	2	0	0	2	2	2	2	0	0	0	2	0	0	2	2	2	2	2	2	2	0	2	2	0	0	0	0	2	0	0	0	0	0
Chr1-1566223	2	0	0	0	2	2	2	2	2	0	0	0	0	2	2	2	2	0	0	2	2	2	2	0	0	0	2	0	0	2	2	2	2	2	-1	2	0	2	2	0	0	0	0	2	0	0	0	0	0
Chr1-1566361	2	0	0	-1	2	2	2	2	2	0	-1	0	0	2	2	2	2	0	0	2	2	2	2	0	-1	-1	2	0	0	2	2	2	2	2	-1	2	0	2	2	0	0	0	0	2	-1	-1	0	0	0
Chr1-1571431	2	0	0	0	2	2	2	2	2	0	0	0	0	2	2	2	2	0	0	2	2	2	2	0	0	0	2	0	0	2	2	2	2	2	2	2	0	2	2	0	0	0	0	2	0	0	0	0	0
Chr1-1571439	2	0	0	0	2	2	2	2	2	0	0	0	0	2	2	2	2	0	0	2	2	2	2	0	0	0	2	0	0	2	2	2	2	2	2	2	0	2	2	0	0	0	0	2	0	0	0	0	0
Chr1-1571612	2	0	0	0	2	2	2	2	2	0	0	0	0	2	2	2	2	0	0	2	2	2	2	0	0	0	2	0	0	2	2	2	2	2	2	2	0	2	2	0	0	0	0	2	0	0	0	0	0
Chr1-1571613	2	0	0	0	2	2	2	2	2	0	0	0	0	2	2	2	2	0	0	2	2	2	2	0	0	0	2	0	0	2	2	2	2	2	2	2	0	2	2	0	0	0	0	2	0	0	0	0	0
Chr1-1631976	2	0	0	0	2	2	2	2	2	0	0	0	0	2	2	2	2	0	0	2	2	2	2	0	0	0	2	0	0	2	2	2	2	2	2	2	0	2	2	0	0	0	0	2	0	0	0	0	0
Chr1-1691498	2	0	0	0	2	2	2	2	2	0	0	0	0	2	2	2	2	0	0	2	2	2	2	0	0	0	2	0	0	2	2	2	2	2	2	2	0	2	2	0	0	0	0	2	0	0	0	0	0
Chr1-1699843	2	0	0	0	2	2	2	2	2	0	0	0	0	2	2	2	2	0	0	2	2	2	2	0	0	0	2	0	0	2	2	2	2	2	2	2	0	2	2	-1	0	0	0	2	-1	0	0	0	0
Chr1-1700300	2	0	0	0	2	2	2	2	2	0	0	0	0	2	2	2	2	0	0	2	2	2	2	0	0	0	2	0	0	2	2	2	2	2	2	2	0	2	2	0	0	0	0	2	0	0	0	0	0
Chr1-1724693	2	0	0	0	2	2	2	2	2	0	0	0	0	2	2	2	2	0	0	2	2	2	2	0	0	0	2	0	0	2	2	2	2	2	2	2	0	2	2	0	0	0	0	2	0	0	0	0	0
Chr1-1724725	2	0	0	0	2	2	2	2	2	0	0	0	0	2	2	2	2	0	0	2	2	2	2	0	0	0	2	0	0	2	2	2	2	2	2	2	0	2	2	0	0	0	0	2	0	0	0	0	0
Chr1-1744171	2	0	0	0	2	2	2	2	2	0	0	0	0	2	2	2	2	0	0	2	2	2	2	0	0	0	2	0	0	2	2	2	2	2	2	2	0	2	2	0	0	0	0	2	0	0	0	0	0
Chr1-1744185	2	0	0	0	2	2	2	2	2	0	0	0	0	2	2	2	2	0	0	2	2	2	2	0	0	0	2	0	0	2	2	2	2	2	2	2	0	2	2	0	0	0	0	2	0	0	0	0	0
Chr1-1755761	2	0	0	0	2	2	2	2	2	0	0	0	0	2	2	2	2	0	0	2	2	2	2	0	0	0	2	0	0	2	2	2	2	2	2	2	0	2	2	0	0	0	0	2	0	0	0	0	0
Chr1-1803167	2	0	0	0	2	2	2	2	2	0	0	0	0	2	2	2	2	0	0	2	2	2	2	0	0	0	2	0	0	2	2	2	2	2	2	2	0	2	2	0	0	0	0	2	0	0	0	0	0
Chr1-1803168	2	0	0	0	2	2	2	2	2	0	0	0	0	2	2	2	2	0	0	2	2	2	2	0	0	0	2	0	0	2	2	2	2	2	2	2	0	2	2	0	0	0	0	2	0	0	0	0	0
Chr1-1840288	2	0	0	0	2	2	2	2	2	0	0	0	0	2	2	2	2	0	0	2	2	2	2	0	0	0	2	0	0	2	2	2	2	2	2	2	0	2	2	0	-1	0	0	2	-1	0	0	0	0
Chr1-1840289	2	0	0	0	2	2	2	2	2	0	0	0	0	2	2	2	2	0	0	2	2	2	2	0	0	0	2	0	0	2	2	2	2	2	2	2	0	2	2	0	-1	0	0	2	-1	0	0	0	0
Chr1-1840297	2	0	0	0	2	2	2	2	2	0	0	0	0	2	2	2	2	0	0	2	2	2	2	0	0	0	2	0	0	2	2	2	2	2	2	2	0	2	2	0	-1	0	0	2	-1	0	0	0	0
Chr1-1840314	2	0	0	0	2	2	2	2	2	0	0	0	0	2	2	2	2	0	0	2	2	2	2	0	0	0	2	0	0	2	2	2	2	2	2	2	0	2	2	0	-1	0	0	2	-1	0	0	0	0
Chr1-1840327	2	0	0	0	2	2	2	2	2	0	0	0	0	2	2	2	2	0	0	2	2	2	2	0	0	0	2	0	0	2	2	2	2	2	2	2	0	2	2	0	-1	0	0	2	-1	0	0	0	0
Chr1-1840335	2	0	0	0	2	2	2	2	2	0	0	0	0	2	2	2	2	0	0	2	2	2	2	0	0	0	2	0	0	2	2	2	2	2	2	2	0	2	2	0	-1	0	0	2	-1	0	0	0	0
Chr1-1847536	2	0	0	0	2	2	2	2	2	0	0	0	0	2	2	2	2	0	0	2	2	2	2	0	0	0	2	0	0	2	2	2	2	2	2	2	0	2	2	0	0	0	0	2	0	0	0	0	0
Chr1-1875087	2	0	0	0	2	2	2	2	2	0	0	0	0	2	2	2	2	0	0	2	2	2	2	0	0	0	2	0	0	2	2	2	2	2	2	2	0	2	2	0	0	0	0	2	0	0	0	0	0
Chr1-1876763	2	0	0	0	2	2	2	2	2	0	0	0	0	2	2	2	2	0	0	2	2	2	2	0	0	0	2	0	0	2	2	2	2	2	2	2	0	2	2	0	0	0	0	2	0	0	0	0	0
Chr1-1876860	2	0	0	0	2	2	2	2	2	0	0	0	0	2	2	2	2	0	0	2	2	2	2	0	0	0	2	0	0	2	2	2	2	2	2	2	0	2	2	0	0	0	0	2	-1	0	0	0	0
Chr1-1876883	2	0	0	0	2	2	2	2	2	0	0	0	0	2	2	2	2	0	0	2	2	2	2	0	0	0	2	0	0	2	2	2	2	2	2	2	0	2	2	0	0	0	0	2	-1	0	0	0	0
Chr1-1879530	2	0	0	0	2	2	2	2	2	0	0	0	0	2	2	2	2	0	0	2	2	2	2	0	0	0	2	0	0	2	2	2	2	2	2	2	-1	2	2	0	0	0	0	2	0	0	0	0	-1
Chr1-1879794	2	0	0	0	2	2	2	2	2	0	0	0	0	2	2	2	2	0	0	2	2	2	2	0	0	0	2	0	0	2	2	2	2	2	2	2	0	2	2	0	0	0	0	2	0	0	0	0	0
Chr1-1879808	2	0	0	0	2	2	2	2	2	0	0	0	0	2	2	2	2	0	0	2	2	2	2	0	0	0	2	0	0	2	2	2	2	2	2	2	0	2	2	0	0	0	0	2	0	0	0	0	0
Chr1-1880144	2	0	0	0	2	2	2	2	2	0	0	0	0	2	2	2	2	0	0	2	2	2	2	0	0	0	2	0	0	2	2	2	2	2	2	2	0	2	2	0	0	0	0	2	0	0	0	0	0
Chr1-1880415	2	0	-1	-1	2	2	2	2	2	0	0	-1	0	2	2	2	2	0	0	2	2	2	2	0	-1	0	2	0	0	2	2	2	2	2	2	2	0	2	2	0	-1	0	0	2	0	-1	0	0	0
Chr1-1880430	2	0	-1	-1	2	2	2	2	2	0	0	-1	0	2	2	2	2	0	0	2	2	2	2	0	-1	0	2	0	0	2	2	2	2	2	2	2	0	2	2	0	-1	0	0	2	0	-1	0	0	0
Chr1-1880507	2	0	0	0	2	2	2	2	2	0	0	0	0	2	2	2	2	0	0	2	2	2	2	0	0	0	2	0	0	2	2	2	2	2	2	2	0	2	2	0	0	0	0	2	0	0	0	0	0
Chr1-1880515	2	0	0	0	2	2	2	2	2	0	0	0	0	2	2	2	2	0	0	2	2	2	2	0	0	0	2	0	0	2	2	2	2	2	2	2	0	2	2	0	0	0	0	2	0	0	0	0	0
Chr1-1913171	2	0	0	0	2	2	2	2	2	0	0	0	0	2	2	2	2	0	0	2	2	2	2	0	0	0	2	0	0	2	2	2	2	2	2	2	0	2	2	0	0	0	0	2	0	0	0	0	0
Chr1-1959069	2	0	0	0	2	2	2	2	2	0	0	0	-1	2	2	2	2	0	0	2	2	2	2	0	0	0	2	0	0	2	2	2	2	2	2	2	0	2	2	-1	0	-1	0	2	0	-1	-1	-1	-1
Chr1-1959128	2	0	0	0	2	2	2	2	2	0	0	0	-1	2	2	2	2	0	0	2	2	2	2	0	0	0	2	0	0	2	2	2	2	2	2	2	0	2	2	-1	0	-1	0	2	0	-1	-1	-1	-1
Chr1-1959593	2	0	0	0	2	2	2	2	2	0	0	0	-1	2	2	2	2	0	0	2	2	2	2	0	0	0	2	0	0	2	2	2	2	2	2	2	0	2	2	0	0	-1	0	2	0	0	0	0	-1
Chr1-1959601	2	0	0	0	2	2	2	2	2	0	0	0	-1	2	2	2	2	0	0	2	2	2	2	0	0	0	2	0	0	2	2	2	2	2	2	2	0	2	2	0	0	-1	0	2	0	0	0	0	-1
Chr1-1966387	2	0	0	0	2	2	2	2	2	0	0	0	0	2	2	2	2	0	0	2	2	2	2	0	0	0	2	0	0	2	2	2	2	2	2	2	0	2	2	0	0	0	0	2	0	0	0	0	0
Chr1-1966466	2	0	0	0	2	2	2	2	2	0	0	0	0	2	2	2	2	0	0	2	2	2	2	0	0	0	2	0	0	2	2	2	2	2	2	2	0	2	2	0	0	0	0	2	0	0	0	0	0
Chr1-1966482	2	0	0	0	2	2	2	2	2	0	0	0	0	2	2	2	2	0	0	2	2	2	2	0	0	0	2	0	0	2	2	2	2	2	2	2	0	2	2	0	0	0	0	2	0	0	0	0	0
Chr1-1968195	2	0	0	0	2	2	2	2	2	0	0	0	0	2	2	2	2	0	0	2	2	2	2	0	0	0	2	0	0	2	2	2	2	2	2	2	0	2	2	0	0	0	0	2	0	0	0	0	0
Chr1-1968196	2	0	0	0	2	2	2	2	2	0	0	0	0	2	2	2	2	0	0	2	2	2	2	0	0	0	2	0	0	2	2	2	2	2	2	2	0	2	2	0	0	0	0	2	0	0	0	0	0
Chr1-1968227	2	0	0	0	2	2	2	2	2	0	0	0	0	2	2	2	2	0	0	2	2	2	2	0	0	0	2	0	0	2	2	2	2	2	2	2	0	2	2	0	0	0	0	2	0	0	0	0	0
Chr1-1968228	2	0	0	0	2	2	2	2	2	0	0	0	0	2	2	2	2	0	0	2	2	2	2	0	0	0	2	0	0	2	2	2	2	2	2	2	0	2	2	0	0	0	0	2	0	0	0	0	0
Chr1-1968353	2	0	0	0	2	2	2	2	2	0	0	0	0	2	2	2	2	0	0	2	2	2	2	0	0	0	2	0	0	2	2	2	2	2	2	2	0	2	2	0	0	0	0	2	0	0	0	0	0
Chr1-1975467	2	0	0	0	2	2	2	2	2	0	0	0	0	2	2	2	2	0	0	2	2	2	2	0	0	0	2	0	0	2	2	2	2	2	2	2	0	2	2	0	0	0	0	2	0	0	0	0	0
Chr1-1983117	2	0	0	0	2	2	2	2	2	0	0	0	0	2	2	2	2	0	0	2	2	2	2	0	0	0	2	0	0	2	2	2	2	2	2	2	0	2	2	0	0	0	0	2	0	0	0	0	0
Chr1-1997043	2	0	0	0	2	2	2	2	2	0	0	0	0	2	2	2	2	0	0	2	2	2	2	0	0	0	2	0	0	2	2	2	2	2	2	2	0	2	2	0	0	0	0	2	0	0	0	0	0
Chr1-1997081	2	0	0	0	2	2	2	2	2	0	0	0	0	2	2	2	2	0	0	2	2	2	2	0	0	0	2	0	0	2	2	2	2	2	2	2	0	2	2	0	0	0	0	2	0	0	0	0	0
Chr1-1997112	2	0	0	0	2	2	2	2	2	0	0	0	0	2	2	2	2	0	0	2	2	2	2	0	0	0	2	0	0	2	2	2	2	2	2	2	0	2	2	-1	0	0	0	2	0	0	0	0	0
Chr1-1997119	2	0	0	0	2	2	2	2	2	0	0	0	0	2	2	2	2	0	0	2	2	2	2	0	0	0	2	0	0	2	2	2	2	2	2	2	0	2	2	-1	0	0	0	2	0	0	0	0	0
Chr1-1997128	2	0	0	0	2	2	2	2	2	0	0	0	0	2	2	2	2	0	0	2	2	2	2	0	0	0	2	0	0	2	2	2	2	2	2	2	0	2	2	-1	0	0	0	2	0	0	0	0	0
Chr1-1997158	2	0	0	0	2	2	2	2	2	0	0	0	0	2	2	2	2	0	0	2	2	2	2	0	0	0	2	0	0	2	2	2	2	2	2	2	0	2	2	0	0	0	0	2	0	0	0	0	0
Chr1-1997391	2	0	0	0	2	2	2	2	2	0	0	0	0	2	2	2	2	0	0	2	2	2	2	0	-1	0	2	0	0	2	2	2	2	2	2	2	0	2	2	-1	0	0	0	2	0	0	0	0	0
Chr1-1997434	2	0	0	0	2	2	2	2	2	0	0	0	0	2	2	2	2	0	0	2	2	2	2	0	-1	0	2	0	0	2	2	2	2	2	2	2	0	2	2	-1	0	0	0	2	0	0	0	0	0
Chr1-1997439	2	0	0	0	2	2	2	2	2	0	0	0	0	2	2	2	2	0	0	2	2	2	2	0	-1	0	2	0	0	2	2	2	2	2	2	2	0	2	2	-1	0	0	0	2	0	0	0	0	0
Chr1-1997460	2	0	0	0	2	2	2	2	2	0	0	0	0	2	2	2	2	0	0	2	2	2	2	0	0	0	2	0	0	2	2	2	2	2	2	2	0	2	2	-1	0	0	0	2	0	0	0	0	0
Chr1-1997525	2	0	-1	-1	2	2	2	2	2	0	0	0	0	2	2	2	2	0	0	2	2	2	2	0	0	0	2	-1	0	2	2	2	2	2	2	2	0	2	2	0	0	0	0	2	0	0	0	0	0
Chr1-1997538	2	0	-1	-1	2	2	2	2	2	0	0	0	0	2	2	2	2	0	0	2	2	2	2	0	0	0	2	-1	0	2	2	2	2	2	2	2	0	2	2	0	0	0	0	2	0	0	0	0	0
Chr1-1997595	2	0	0	0	2	2	2	2	2	0	0	0	0	2	2	2	2	0	0	2	2	2	2	0	0	0	2	0	0	2	2	2	2	2	2	2	0	2	2	0	0	0	0	2	0	0	0	0	0
Chr1-1997632	2	0	0	0	2	2	2	2	2	0	0	0	0	2	2	2	2	0	0	2	2	2	2	0	0	0	2	0	0	2	2	2	2	2	2	2	0	2	2	0	0	0	0	2	0	0	0	0	0
Chr1-1997641	2	0	0	0	2	2	2	2	2	0	0	0	0	2	2	2	2	0	0	2	2	2	2	0	0	0	2	0	0	2	2	2	2	2	2	2	0	2	2	0	0	0	0	2	0	0	0	0	0
Chr1-1997673	2	0	-1	-1	2	2	2	2	2	0	0	0	0	2	2	2	2	-1	0	2	2	2	2	0	-1	0	2	0	0	2	2	2	2	2	2	2	0	2	2	0	0	0	0	2	0	0	0	0	0
Chr1-2038008	2	0	0	0	2	2	2	2	2	0	0	0	0	2	2	2	2	0	0	2	2	2	2	0	0	0	2	0	0	2	2	2	2	2	2	2	0	2	2	0	0	0	0	2	0	0	0	0	0
Chr1-2038030	2	0	0	0	2	2	2	2	2	0	0	0	0	2	2	2	2	0	0	2	2	2	2	0	0	0	2	0	0	2	2	2	2	2	2	2	0	2	2	0	0	0	0	2	0	0	0	0	0
Chr1-2038072	2	0	0	0	2	2	2	2	2	0	0	0	0	2	2	2	2	0	0	2	2	2	2	0	0	0	2	0	0	2	2	2	2	2	2	2	0	2	2	0	0	0	0	2	0	0	0	0	0
Chr1-2038097	2	0	0	0	2	2	2	2	2	0	0	0	0	2	2	2	2	0	0	2	2	2	2	0	0	0	2	0	0	2	2	2	2	2	2	2	0	2	2	0	0	0	0	2	0	0	0	0	0
Chr1-2038410	2	0	0	-1	2	2	2	2	2	0	0	-1	0	2	2	2	2	0	0	2	2	2	2	-1	0	-1	2	0	-1	2	2	2	2	2	2	2	0	2	2	0	0	0	-1	2	0	0	0	0	0
Chr1-2038595	2	0	0	0	2	2	2	2	2	0	0	0	0	2	2	2	2	0	0	2	2	2	2	0	0	0	2	0	0	2	2	2	2	2	2	2	-1	2	2	0	0	0	0	2	0	0	0	0	0
Chr1-2038635	2	0	0	0	2	2	2	2	2	0	0	0	0	2	2	2	2	0	0	2	2	2	2	0	0	0	2	0	0	2	2	2	2	2	2	2	0	2	2	0	0	0	0	2	0	0	0	0	0
Chr1-2038657	2	0	0	0	2	2	2	2	2	0	0	0	0	2	2	2	2	0	0	2	2	2	2	0	0	0	2	0	0	2	2	2	2	2	2	2	0	2	2	0	0	0	0	2	0	0	0	0	0
Chr1-2038705	2	0	0	0	2	2	2	2	2	0	0	0	0	2	2	2	2	0	0	2	2	2	2	0	0	0	2	0	0	2	2	2	2	2	2	2	0	2	2	0	0	0	0	2	0	0	0	0	0
Chr1-2038787	2	0	0	0	2	2	2	2	2	0	0	0	0	2	2	2	2	0	0	2	2	2	2	0	0	0	2	0	0	2	2	2	2	2	2	2	0	2	2	0	0	0	0	2	0	0	0	0	0
Chr1-2052332	2	0	0	0	2	2	2	2	2	0	0	0	0	2	2	2	2	0	0	2	2	2	2	0	0	0	2	0	0	2	2	2	2	2	2	2	0	2	2	0	0	0	0	2	0	0	0	0	0
Chr1-2055836	2	0	0	0	2	2	2	2	2	0	0	-1	0	2	2	2	2	0	0	2	2	2	2	0	0	0	2	0	0	2	2	2	2	2	2	2	0	2	2	0	0	0	0	2	0	0	0	0	0
Chr1-2055887	2	0	0	0	2	2	2	2	2	0	0	0	0	2	2	2	2	0	0	2	2	2	2	0	0	0	2	0	0	2	2	2	2	2	2	2	0	2	2	0	0	0	0	2	0	0	0	0	0
Chr1-2055940	2	0	0	0	2	2	2	2	2	0	0	0	0	2	2	2	2	0	0	2	2	2	2	0	0	0	2	0	0	2	2	2	2	2	2	2	0	2	2	0	0	0	0	2	0	0	0	0	0
Chr1-2061536	2	0	0	0	2	2	2	2	2	0	0	0	0	2	2	2	2	0	0	2	2	2	2	0	0	0	2	0	0	2	2	2	2	2	2	2	0	2	2	0	0	0	0	2	0	0	0	0	0
Chr1-2066324	2	0	0	0	2	2	2	2	2	0	0	0	0	2	2	2	2	0	0	2	2	2	2	0	0	0	2	0	0	2	2	2	2	2	2	2	0	2	2	0	0	0	0	2	0	0	0	0	0
Chr1-2066342	2	0	0	0	2	2	2	2	2	0	0	0	0	2	2	2	2	0	0	2	2	2	2	0	0	0	2	0	0	2	2	2	2	2	2	2	0	2	2	0	0	0	0	2	0	0	0	0	0
Chr1-2066993	2	0	0	0	2	2	2	2	2	0	0	0	0	2	2	2	2	0	0	2	2	2	2	0	0	0	2	0	0	2	2	2	2	2	2	2	0	2	2	0	0	0	0	2	0	0	0	0	0
Chr1-2068695	2	0	0	0	2	2	2	2	2	0	0	0	0	2	2	2	2	0	0	2	2	2	2	0	0	0	2	0	0	2	2	2	2	2	2	2	0	2	2	0	0	0	0	2	0	0	0	0	0
Chr1-2068738	2	0	0	0	2	2	2	2	2	0	0	0	0	2	2	2	2	0	0	2	2	2	2	0	0	0	2	0	0	2	2	2	2	2	2	2	0	2	2	0	0	0	0	2	0	0	0	0	0
Chr1-2068742	2	0	0	0	2	2	2	2	2	0	0	0	0	2	2	2	2	0	0	2	2	2	2	0	0	0	2	0	0	2	2	2	2	2	2	2	0	2	2	0	0	0	0	2	0	0	0	0	0
Chr1-2068744	2	0	0	0	2	2	2	2	2	0	0	0	0	2	2	2	2	0	0	2	2	2	2	0	0	0	2	0	0	2	2	2	2	2	2	2	0	2	2	0	0	0	0	2	0	0	0	0	0
Chr1-2068751	2	0	0	0	2	2	2	2	2	0	0	0	0	2	2	2	2	0	0	2	2	2	2	0	0	0	2	0	0	2	2	2	2	2	2	2	0	2	2	0	0	0	0	2	0	0	0	0	0
Chr1-2098894	2	0	0	0	2	2	2	2	2	0	0	0	0	2	2	2	2	0	0	2	2	2	2	0	0	0	2	0	0	2	2	2	2	2	2	2	0	2	2	0	0	0	0	2	0	0	0	0	0
Chr1-2142144	2	0	0	0	2	2	2	2	2	0	0	0	0	2	2	2	2	0	0	2	2	2	2	0	0	0	2	0	0	2	2	2	2	2	2	2	0	2	2	0	0	0	0	2	0	0	0	0	0
Chr1-2142160	2	0	0	0	2	2	2	2	2	0	0	0	0	2	2	2	2	0	0	2	2	2	2	0	0	0	2	0	0	2	2	2	2	2	2	2	0	2	2	0	0	0	0	2	0	0	0	0	0
Chr1-2172078	2	0	0	0	2	2	2	2	2	0	0	0	0	2	2	2	2	0	0	2	2	2	2	0	0	0	2	0	0	2	2	2	2	2	2	2	0	2	2	0	0	0	0	2	0	0	0	0	0
Chr1-2178087	2	0	0	0	2	2	2	2	2	0	0	0	0	2	2	2	2	0	0	2	2	2	2	0	0	0	2	0	0	2	2	2	2	2	2	2	0	2	2	0	0	0	0	2	0	0	0	0	0
Chr1-2178113	2	0	0	0	2	2	2	2	2	0	0	0	0	2	2	2	2	0	0	2	2	2	2	0	0	0	2	0	0	2	2	2	2	2	2	2	0	2	2	0	0	0	0	2	0	0	0	0	0
Chr1-2178149	2	0	0	0	2	2	2	2	2	0	0	0	0	2	2	2	2	0	0	2	2	2	2	0	0	0	2	0	0	2	2	2	2	2	2	2	0	2	2	0	0	0	0	2	0	0	0	0	0
Chr1-2178180	2	0	0	0	2	2	2	2	2	0	0	0	0	2	2	2	2	0	0	2	2	2	2	0	0	0	2	0	0	2	2	2	2	2	2	2	0	2	2	0	0	0	0	2	0	0	0	0	0
Chr1-2178479	2	0	0	0	2	2	2	2	2	0	0	0	0	2	2	2	2	0	0	2	2	2	2	0	0	0	2	0	0	2	2	2	2	2	2	2	0	2	2	0	0	0	0	2	0	0	0	0	0
Chr1-2178483	2	0	0	0	2	2	2	2	2	0	0	0	0	2	2	2	2	0	0	2	2	2	2	0	0	0	2	0	0	2	2	2	2	2	2	2	0	2	2	0	0	0	0	2	0	0	0	0	0
Chr1-2178562	2	0	0	0	2	2	2	2	2	0	0	0	0	2	2	2	2	0	0	2	2	2	2	0	0	0	2	0	0	2	2	2	2	2	2	2	0	2	2	0	0	0	0	2	0	0	0	0	0
Chr1-2202266	2	0	0	0	2	2	2	2	2	0	0	0	0	2	2	2	2	0	0	2	2	2	2	0	0	0	2	0	0	2	2	2	2	2	2	2	0	2	2	0	0	0	0	2	0	0	0	-1	-1
Chr1-2215148	2	0	0	0	2	2	2	2	2	0	0	0	0	2	2	2	2	0	0	2	2	2	2	0	0	0	2	-1	0	2	2	2	2	2	2	2	0	2	2	0	0	0	0	2	-1	0	0	0	-1
Chr1-2217870	2	0	0	0	2	2	2	2	2	0	0	0	0	2	2	2	2	0	0	2	2	2	2	0	0	0	2	0	0	2	2	2	2	2	2	2	0	2	2	0	0	0	0	2	0	0	0	0	0
Chr1-2217915	2	0	0	0	2	2	2	2	2	0	0	0	0	2	2	2	2	0	0	2	2	2	2	0	0	0	2	0	0	2	2	2	2	2	2	2	0	2	2	0	0	0	0	2	0	0	0	0	0
Chr1-2229242	2	0	0	0	2	2	2	2	2	0	0	0	2	2	2	2	2	0	0	2	2	2	2	0	0	0	2	0	0	2	2	2	2	2	2	2	-1	2	2	-1	0	0	0	2	0	0	0	0	0
Chr1-2229243	2	0	0	0	2	2	2	2	2	0	0	0	2	2	2	2	2	0	0	2	2	2	2	0	0	0	2	0	0	2	2	2	2	2	2	2	-1	2	2	-1	0	0	0	2	0	0	0	0	0
Chr1-2229627	2	0	0	0	2	2	2	2	2	0	0	0	2	2	2	2	2	0	0	2	2	2	2	0	0	0	2	0	0	2	2	2	2	2	2	2	-1	2	2	0	0	0	0	2	0	0	0	0	0
Chr1-2229941	2	0	0	0	2	2	2	2	2	0	-1	0	2	2	2	2	2	0	0	2	2	2	2	0	0	0	2	0	0	2	2	2	2	2	2	2	0	2	2	0	0	0	0	2	0	0	0	0	0
Chr1-2250613	2	0	0	0	2	2	2	2	2	0	0	0	2	2	2	2	2	0	0	2	2	2	2	0	0	0	2	0	0	2	2	2	2	2	2	2	0	2	2	0	0	0	0	2	0	0	0	0	0
Chr1-2250630	2	0	0	0	2	2	2	2	2	0	0	0	2	2	2	2	2	0	0	2	2	2	2	0	0	0	2	0	0	2	2	2	2	2	2	2	0	2	2	0	0	0	0	2	0	0	0	0	0
Chr1-2250853	2	0	0	0	2	2	2	2	2	0	0	0	2	2	2	2	2	0	0	2	2	2	2	0	0	0	2	0	0	2	2	2	2	2	2	2	0	2	2	0	0	0	0	2	0	0	0	0	0
Chr1-2250861	2	0	0	0	2	2	2	2	2	0	0	0	2	2	2	2	2	0	0	2	2	2	2	0	0	0	2	0	0	2	2	2	2	2	2	2	0	2	2	0	0	0	0	2	0	0	0	0	0
Chr1-2274805	2	0	0	0	2	2	2	2	2	0	0	0	2	2	2	2	2	0	0	2	2	2	2	0	0	0	2	0	0	2	2	2	2	2	2	2	0	2	2	0	0	0	0	2	0	0	0	0	0
Chr1-2278473	2	0	0	0	2	2	2	2	2	0	0	0	2	2	2	2	2	0	0	2	2	2	2	0	0	0	2	0	0	2	2	2	2	2	2	2	0	2	2	0	0	0	0	2	0	0	0	0	0
Chr1-2278556	2	0	0	0	2	2	2	2	2	0	0	0	2	2	2	2	2	0	0	2	2	2	2	0	0	0	2	0	0	2	2	2	2	2	2	2	0	2	2	0	0	0	0	2	0	0	0	0	0
Chr1-2314010	2	0	0	0	2	2	-1	2	-1	0	0	0	2	2	2	2	2	0	0	2	2	2	2	-1	0	0	2	0	0	2	2	-1	2	2	2	2	-1	2	2	0	0	0	0	2	0	0	0	0	0
Chr1-2314234	2	0	0	0	2	2	-1	-1	-1	-1	0	0	2	2	2	2	2	0	-1	2	2	2	2	0	0	0	2	0	-1	2	2	2	2	2	2	2	0	2	2	-1	0	0	0	2	0	0	0	0	0
Chr1-2328387	2	0	0	0	2	2	2	2	2	0	0	0	2	2	2	2	2	0	0	2	2	2	2	0	0	0	2	0	0	2	2	2	2	2	2	2	0	2	2	0	0	0	0	2	0	0	0	0	0
Chr1-2332255	2	0	0	0	2	2	2	2	2	0	0	0	2	2	2	2	2	0	0	2	2	2	2	0	0	0	2	0	0	2	2	2	2	2	2	2	0	2	2	0	0	0	0	2	0	0	-1	0	0
Chr1-2332260	2	0	0	0	2	2	2	2	2	0	0	0	2	2	2	2	2	0	0	2	2	2	2	0	0	0	2	0	0	2	2	2	2	2	2	2	0	2	2	0	0	0	0	2	0	0	-1	0	0
Chr1-2332323	2	0	0	0	2	2	2	2	2	0	0	0	2	2	2	2	2	0	0	2	2	2	2	0	0	0	2	0	0	2	2	2	2	2	2	2	0	2	2	0	0	0	0	2	0	0	0	0	0
Chr1-2349219	2	0	0	0	2	2	2	2	2	0	0	0	2	2	2	2	2	0	0	2	2	2	2	0	0	0	2	0	0	2	2	2	2	2	2	2	0	2	2	0	0	0	0	2	0	0	0	0	0
Chr1-2349629	2	0	0	0	2	2	2	2	2	0	-1	0	2	2	2	2	2	0	0	2	2	2	2	-1	0	0	2	0	0	2	2	2	2	2	2	2	-1	2	2	0	0	0	0	2	-1	0	0	0	0
Chr1-2388632	2	0	0	0	2	2	2	2	2	0	0	0	2	2	2	2	2	0	0	2	2	2	2	0	0	0	2	0	0	2	2	2	2	2	2	2	0	2	2	0	0	0	0	2	0	0	0	0	0
Chr1-2388648	2	0	0	0	2	2	2	2	2	0	0	0	2	2	2	2	2	0	0	2	2	2	2	0	0	0	2	0	0	2	2	2	2	2	2	2	0	2	2	0	0	0	0	2	0	0	0	0	0
Chr1-2401362	2	0	0	0	2	2	2	2	2	0	0	0	2	2	2	2	2	0	0	2	2	2	2	0	0	0	2	0	0	2	2	2	2	2	2	2	0	2	2	0	0	0	-1	2	-1	-1	-1	-1	-1
Chr1-2402686	2	0	0	0	2	2	2	2	2	0	0	0	2	2	2	2	2	0	0	2	2	2	2	0	0	0	2	0	0	2	2	2	2	2	2	2	0	2	2	0	0	0	0	2	0	0	0	0	0
Chr1-2405740	2	0	0	0	2	2	2	2	2	0	0	0	2	2	2	2	2	0	0	2	2	2	2	0	0	0	2	0	0	2	2	2	2	2	2	2	0	2	2	0	0	0	0	2	0	0	0	0	0
Chr1-2405823	2	0	0	0	2	2	2	2	2	0	0	0	2	2	2	2	2	0	0	2	2	2	2	0	0	0	2	0	0	2	2	2	2	2	2	2	0	2	2	0	0	0	0	2	0	0	0	0	0
Chr1-2539731	2	0	0	0	2	2	2	2	2	0	0	0	2	2	2	2	2	0	0	2	2	2	2	0	0	0	2	0	0	2	2	2	2	2	2	2	0	2	2	0	0	0	0	2	0	0	0	0	0
Chr1-2539987	2	0	0	0	2	2	2	2	2	0	0	0	2	2	2	2	2	0	0	2	2	2	2	0	0	0	2	0	0	2	2	2	2	2	2	2	0	2	2	0	0	0	0	2	0	0	0	0	0
Chr1-2540908	2	0	0	-1	2	2	-1	2	-1	0	0	0	2	2	2	2	2	0	0	2	2	2	2	0	0	0	2	0	0	2	2	2	2	2	2	2	-1	2	2	0	0	0	0	2	-1	0	0	0	0
Chr1-2545210	2	0	0	0	2	2	2	2	2	0	0	0	2	2	2	2	2	0	0	2	2	2	2	0	0	0	2	0	0	2	2	2	2	2	2	2	0	2	2	0	0	0	0	2	0	0	0	0	0
Chr1-2551541	2	0	0	-1	2	2	2	2	2	0	0	0	2	2	2	2	2	0	0	2	2	2	2	0	-1	0	2	-1	0	2	2	2	2	2	2	2	0	2	2	0	0	-1	0	2	0	0	0	0	0
Chr1-2551581	2	0	0	-1	2	2	2	2	2	0	0	0	2	2	2	2	2	0	0	2	2	2	2	0	-1	0	2	-1	0	2	2	2	2	2	2	2	0	2	2	0	0	-1	0	2	0	0	0	0	0
Chr1-2551587	2	0	0	-1	2	2	2	2	2	0	0	0	2	2	2	2	2	0	0	2	2	2	2	0	-1	0	2	-1	0	2	2	2	2	2	2	2	0	2	2	0	0	-1	0	2	0	0	0	0	0
Chr1-2575743	2	0	0	0	2	2	2	2	2	0	0	0	2	2	2	2	2	0	0	2	2	2	2	0	0	0	2	0	0	2	2	2	2	2	2	2	0	2	2	0	0	0	0	2	0	0	0	0	0
Chr1-2577663	2	0	0	0	2	2	2	2	2	0	0	0	2	2	2	2	2	0	0	2	2	2	2	0	0	0	2	0	0	2	2	2	2	2	2	2	0	2	2	0	0	0	0	2	0	0	0	0	0
Chr1-2577708	2	0	0	0	2	2	2	2	2	0	0	0	2	2	2	2	2	0	0	2	2	2	2	0	0	0	2	0	0	2	2	2	2	2	2	2	0	2	2	0	0	0	0	2	0	0	0	0	0
Chr1-2577714	2	0	0	0	2	2	2	2	2	0	0	0	2	2	2	2	2	0	0	2	2	2	2	0	0	0	2	0	0	2	2	2	2	2	2	2	0	2	2	0	0	0	0	2	0	0	0	0	0
Chr1-2592258	2	0	0	0	2	2	2	2	2	0	0	0	2	2	2	2	2	0	0	2	2	2	2	0	0	0	2	0	0	2	2	2	2	2	2	2	0	2	2	0	0	0	0	2	0	0	0	0	0
Chr1-2618364	2	0	0	0	2	2	2	2	2	0	0	0	2	2	2	2	2	0	0	2	2	2	2	0	0	0	2	0	0	2	2	2	2	2	2	2	0	2	2	0	0	0	0	2	0	0	0	0	0
Chr1-2618450	2	0	0	0	2	2	2	2	2	0	0	0	2	2	2	2	2	0	0	2	2	2	2	0	0	0	2	0	0	2	2	2	2	2	2	2	0	2	2	0	0	0	0	2	0	0	0	0	0
Chr1-2635106	2	0	0	0	2	2	2	2	2	0	0	0	2	2	2	2	2	0	0	2	2	2	2	0	0	0	2	0	0	2	2	2	2	2	2	2	0	2	2	0	0	0	0	2	0	0	0	0	0
Chr1-2636746	2	0	0	0	2	2	2	2	2	0	0	0	2	2	2	2	2	0	0	2	2	2	2	0	0	0	2	0	0	2	2	2	2	2	2	2	0	2	2	0	0	0	0	2	0	0	0	0	0
Chr1-2636773	2	0	0	0	2	2	2	2	2	0	0	0	2	2	2	2	2	0	0	2	2	2	2	0	0	0	2	0	0	2	2	2	2	2	2	2	0	2	2	0	0	0	0	2	0	0	0	0	0
Chr1-2644977	2	0	0	0	2	2	2	2	2	0	0	0	2	2	2	2	2	0	0	2	2	2	2	0	0	0	2	0	0	2	2	2	2	2	2	2	0	2	2	0	0	0	0	2	0	0	0	0	0
Chr1-2653801	2	0	0	0	2	2	2	2	2	0	0	0	2	2	2	2	2	0	0	2	2	2	2	0	0	0	2	0	0	2	2	2	2	2	2	2	0	2	2	0	0	0	0	2	0	0	0	0	0
Chr1-2664206	2	0	0	0	2	2	2	2	2	0	0	0	2	2	2	2	2	0	0	2	2	2	2	0	0	0	2	0	0	2	2	2	2	2	2	2	0	2	2	0	0	0	0	2	0	0	0	0	0
Chr1-2667056	2	0	0	0	2	2	2	2	2	0	0	0	2	2	2	2	2	0	0	2	2	2	2	0	0	0	2	0	0	2	2	2	2	2	2	2	0	2	2	0	0	0	0	2	0	0	0	0	0
Chr1-2667821	2	0	0	0	2	2	2	2	2	0	0	0	2	2	2	2	2	0	0	2	2	2	2	0	0	0	2	0	0	2	2	2	2	2	2	2	0	2	2	0	0	0	-1	2	0	0	0	0	0
Chr1-2667861	2	0	0	0	2	2	2	2	2	0	0	0	2	2	2	2	2	0	0	2	2	2	2	0	0	0	2	0	0	2	2	2	2	2	2	2	0	2	2	0	0	0	-1	2	0	0	0	0	0
Chr1-2667866	2	0	0	0	2	2	2	2	2	0	0	0	2	2	2	2	2	0	0	2	2	2	2	0	0	0	2	0	0	2	2	2	2	2	2	2	0	2	2	0	0	0	-1	2	0	0	0	0	0
Chr1-2669922	2	0	0	0	2	2	2	2	2	0	0	0	2	2	2	2	2	0	0	2	2	2	2	0	0	0	2	0	0	2	2	2	2	2	2	2	0	2	2	0	0	0	0	2	0	0	0	0	0
Chr1-2670063	2	0	0	0	2	2	2	2	2	0	0	0	2	2	2	2	2	0	0	2	2	2	2	0	0	0	2	0	0	2	2	2	2	2	2	2	0	2	2	0	0	0	0	2	0	0	0	0	0
Chr1-2671403	2	0	0	0	2	2	2	2	2	0	0	0	2	2	2	2	2	0	0	2	2	2	2	0	0	0	2	0	0	2	2	2	2	2	2	2	0	2	2	0	0	0	0	2	0	0	0	0	0
Chr1-2683065	2	0	0	0	2	2	2	2	2	0	0	0	2	2	2	2	2	0	0	2	2	2	2	0	0	0	2	0	0	2	2	2	2	2	2	2	-1	2	2	0	0	0	0	-1	-1	-1	-1	0	0
Chr1-2684973	2	0	0	0	2	2	2	2	2	0	0	0	2	2	2	2	2	0	0	2	2	2	2	0	0	0	2	0	0	2	2	2	2	2	2	2	0	2	2	0	0	0	0	2	0	0	0	0	0
Chr1-2690822	2	0	0	0	2	2	2	2	2	0	0	0	2	2	2	2	2	0	0	2	2	2	2	0	0	0	2	0	0	2	2	2	2	2	2	2	0	2	2	0	0	0	0	2	0	0	0	0	0
Chr1-2710977	2	0	0	0	2	2	2	2	2	0	0	0	2	2	2	2	2	0	0	2	2	2	2	0	0	0	2	0	0	2	2	2	2	2	2	2	0	2	2	0	0	0	0	2	0	0	0	0	0
Chr1-2718242	2	0	0	0	2	2	2	2	2	0	0	0	2	2	2	2	2	0	0	2	2	2	2	0	0	0	2	0	0	2	2	2	2	2	2	2	0	-1	2	0	0	0	0	2	0	0	-1	0	0
Chr1-2759654	2	0	0	0	2	2	2	2	2	0	0	0	2	2	2	2	2	0	0	2	2	2	2	0	0	0	2	0	0	2	2	2	2	2	2	2	0	2	2	0	0	0	0	2	0	0	0	0	0
Chr1-2773256	2	0	0	0	2	2	2	2	2	0	0	0	2	2	2	2	2	0	0	2	2	2	2	0	0	0	2	0	0	2	2	2	2	2	2	2	0	2	2	0	0	0	0	2	0	0	0	0	0
Chr1-2773262	2	0	0	0	2	2	2	2	2	0	0	0	2	2	2	2	2	0	0	2	2	2	2	0	0	0	2	0	0	2	2	2	2	2	2	2	0	2	2	0	0	0	0	2	0	0	0	0	0
Chr1-2773276	2	0	0	0	2	2	2	2	2	0	0	0	2	2	2	2	2	0	0	2	2	2	2	0	0	0	2	0	0	2	2	2	2	2	2	2	0	2	2	0	0	0	0	2	0	0	0	0	0
Chr1-2773393	2	0	0	0	2	2	2	2	2	0	0	0	2	2	2	2	2	0	0	2	2	2	2	0	0	0	2	0	0	2	2	2	2	2	2	2	0	2	2	0	0	0	0	2	0	0	0	0	0
Chr1-2773404	2	0	0	0	2	2	2	2	2	0	0	0	2	2	2	2	2	0	0	2	2	2	2	0	0	0	2	0	0	2	2	2	2	2	2	2	0	2	2	0	0	0	0	2	0	0	0	0	0
Chr1-2792009	2	0	0	0	2	2	2	2	2	0	0	0	2	2	2	2	2	0	0	2	2	2	2	0	0	0	2	0	0	2	2	2	2	2	2	2	0	2	2	0	0	0	0	2	0	0	0	0	0
Chr1-2806503	2	0	0	0	2	2	2	2	2	0	0	0	2	2	2	2	2	0	0	2	2	2	2	0	0	0	2	0	0	2	2	2	2	2	2	2	0	2	2	0	0	0	0	2	0	0	0	0	0
Chr1-2806506	2	0	0	0	2	2	2	2	2	0	0	0	2	2	2	2	2	0	0	2	2	2	2	0	0	0	2	0	0	2	2	2	2	2	2	2	0	2	2	0	0	0	0	2	0	0	0	0	0
Chr1-2806521	2	0	0	0	2	2	2	2	2	0	0	0	2	2	2	2	2	0	0	2	2	2	2	0	0	0	2	0	0	2	2	2	-1	2	2	2	0	2	2	0	0	0	0	2	0	0	0	0	0
Chr1-2806821	2	0	0	0	2	2	2	2	2	0	0	0	2	2	2	2	2	0	0	2	2	2	2	0	0	0	2	0	0	2	2	2	2	2	2	2	0	2	2	0	0	0	0	2	0	0	0	0	0
Chr1-2818934	2	0	0	0	2	2	2	2	2	0	0	0	2	2	2	2	2	0	0	2	2	2	2	0	0	0	2	0	0	2	2	2	2	2	2	2	0	2	2	0	0	0	0	2	0	0	0	0	0
Chr1-2818961	2	0	0	0	2	2	2	2	2	0	0	0	2	2	2	2	2	0	0	2	2	2	2	0	0	0	2	0	0	2	2	2	2	2	2	2	0	2	2	0	0	0	0	2	0	0	0	0	0
Chr1-2819001	2	0	0	0	2	2	2	2	2	0	0	0	2	2	2	2	2	0	0	2	2	2	2	0	0	0	2	0	0	2	2	2	2	2	2	2	0	2	2	0	0	0	0	2	0	0	0	0	0
Chr1-2819026	2	0	0	0	2	2	2	2	2	0	0	0	2	2	2	2	2	0	0	2	2	2	2	0	0	0	2	0	0	2	2	2	2	2	2	2	0	2	2	0	0	0	0	2	0	0	0	0	0
Chr1-2819057	2	0	0	0	2	2	2	2	2	0	0	0	2	2	2	2	2	0	0	2	2	2	2	0	0	0	2	0	0	2	2	2	2	2	2	2	0	2	2	0	0	0	0	2	0	0	0	0	0
Chr1-2831319	2	0	0	0	2	2	2	2	2	0	0	0	2	2	2	2	2	0	0	2	2	2	2	0	0	0	2	0	0	2	2	2	2	2	2	2	0	2	2	0	0	0	0	2	0	0	0	0	0
Chr1-2845399	2	0	0	0	2	2	2	2	2	0	0	0	2	2	2	2	2	0	0	2	2	2	2	0	0	0	2	0	0	2	2	2	2	2	2	2	0	2	2	0	0	-1	0	2	-1	0	0	0	0
Chr1-2894028	2	0	0	0	2	2	2	2	2	0	0	0	2	2	2	2	2	0	0	2	2	2	2	0	0	0	2	0	0	2	2	2	2	2	2	2	0	2	2	0	0	0	0	2	0	0	0	0	0
Chr1-2927510	2	0	0	0	2	2	2	2	2	0	0	0	2	2	2	2	2	0	0	2	2	2	2	0	0	0	2	0	0	2	2	2	2	2	2	2	0	2	2	0	0	0	0	2	0	-1	0	0	0
Chr1-2956982	2	0	0	0	2	2	2	2	2	0	0	0	2	2	2	2	2	0	0	2	2	2	2	0	0	0	2	0	0	2	2	2	2	2	2	2	0	2	2	0	0	0	0	2	0	0	0	0	0
Chr1-2968673	2	0	0	0	2	2	2	2	2	0	0	0	2	2	2	2	2	0	0	2	2	2	2	0	0	0	2	0	0	2	2	2	2	2	2	2	0	2	2	0	0	0	0	2	0	0	0	0	0
Chr1-2968736	2	0	0	0	2	2	2	2	2	0	0	0	2	2	2	2	2	0	0	2	2	2	2	0	0	0	2	0	0	2	2	2	2	2	2	2	0	2	2	0	0	0	0	2	0	0	0	0	0
Chr1-2978180	2	0	0	0	2	2	2	2	2	0	0	0	2	2	2	2	2	0	0	2	2	2	2	0	0	0	2	0	0	2	2	2	2	2	2	2	0	2	2	0	0	0	0	2	0	0	0	0	0
Chr1-3055609	2	0	0	0	2	2	2	2	2	0	0	0	2	2	2	2	2	0	0	2	2	2	2	0	0	0	2	0	0	2	2	2	2	2	2	2	0	2	2	0	0	0	0	2	0	0	0	0	0
Chr1-3055618	2	0	0	0	2	2	2	2	2	0	0	0	2	2	2	2	2	0	0	2	2	2	2	0	-1	0	2	0	0	2	2	2	2	2	2	2	0	2	2	0	0	0	-1	2	0	0	0	0	0
Chr1-3059047	2	0	0	0	2	2	2	2	2	0	0	0	2	2	2	2	2	0	0	2	2	2	2	0	0	0	2	0	0	2	2	2	2	2	2	2	0	2	2	0	0	0	0	2	0	0	0	0	0
Chr1-3059096	2	0	0	0	2	2	2	2	2	0	0	0	2	2	2	2	2	0	0	2	2	2	2	0	0	0	2	0	0	2	2	2	2	2	2	2	0	2	2	0	0	0	0	2	0	0	0	0	0
Chr1-3059274	2	0	0	0	2	2	2	2	2	0	0	0	2	2	2	2	2	0	0	2	2	2	2	0	0	0	2	0	0	2	2	2	2	2	2	2	0	2	2	0	0	0	0	2	0	0	0	0	0
Chr1-3059329	2	0	0	0	2	2	2	2	2	0	0	0	2	2	2	2	2	0	0	2	2	2	2	0	0	0	2	0	0	2	2	2	2	2	2	2	0	2	2	0	0	0	0	2	0	0	0	0	0
Chr1-3059339	2	0	0	0	2	2	2	2	2	0	0	0	2	2	2	2	2	0	0	2	2	2	2	0	0	0	2	0	0	2	2	2	2	2	2	2	0	2	2	0	0	0	0	2	0	0	0	0	0
Chr1-3059353	2	0	0	0	2	2	2	2	2	0	0	0	2	2	2	2	2	0	0	2	2	2	2	0	0	0	2	0	0	2	2	2	2	2	2	2	0	2	2	0	0	0	0	2	0	0	0	0	0
Chr1-3087655	2	0	0	0	2	2	2	2	2	0	0	0	2	2	2	2	2	0	0	2	2	2	2	0	0	0	2	0	0	2	2	2	2	2	2	2	-1	2	2	0	0	0	0	2	-1	0	0	0	0
Chr1-3087730	2	0	0	0	2	2	2	2	2	0	0	0	2	2	2	2	2	0	0	2	2	2	2	0	0	0	2	0	0	2	2	2	2	2	2	2	0	2	2	0	0	0	0	2	-1	0	0	0	0
Chr1-3124640	2	0	0	0	2	2	2	2	2	-1	0	0	2	2	2	2	2	0	0	2	2	2	2	0	0	0	2	0	0	2	2	2	2	2	2	2	0	2	2	0	0	0	0	2	0	0	0	0	0
Chr1-3186033	2	0	0	0	2	2	2	2	2	0	0	0	2	2	2	2	2	0	0	2	2	2	2	0	0	0	2	0	0	2	2	2	2	2	2	2	0	2	2	0	0	0	0	2	0	0	0	0	0
Chr1-3186045	2	0	0	0	2	2	2	2	2	0	0	0	2	2	2	2	2	0	0	2	2	2	2	0	0	0	2	0	0	2	2	2	2	2	2	2	0	2	2	0	0	0	0	2	0	0	0	0	0
Chr1-3186100	2	0	0	0	2	2	2	2	2	0	0	0	2	2	2	2	2	0	0	2	2	2	2	0	0	0	2	0	0	2	2	2	2	2	2	2	0	2	2	0	0	0	0	2	0	0	0	0	0
Chr1-3186151	2	0	0	0	2	2	2	2	2	0	0	0	2	2	2	2	2	0	0	2	2	2	2	0	0	0	2	0	0	2	2	2	2	2	2	2	0	2	2	0	0	0	0	2	0	0	0	0	0
Chr1-3204383	2	0	0	0	2	2	2	2	2	0	0	0	2	2	2	2	2	0	0	2	2	2	2	0	0	0	2	0	0	2	2	2	2	2	2	2	0	2	2	0	0	0	0	2	0	0	0	0	0
Chr1-3222698	2	0	0	0	2	2	2	2	2	0	0	0	2	2	2	2	2	0	0	2	2	2	2	0	0	0	2	0	0	2	2	2	2	2	2	2	0	2	2	0	0	0	0	2	0	0	0	0	0
Chr1-3222707	2	0	0	0	2	2	2	2	2	0	0	0	2	2	2	2	2	0	0	2	2	2	2	0	0	0	2	0	0	2	2	2	2	2	2	2	0	2	2	0	0	0	0	2	0	0	0	0	0
Chr1-3222793	2	0	0	0	2	2	2	2	2	0	0	0	2	2	2	2	2	0	0	2	2	2	2	0	0	0	2	0	0	2	2	2	2	2	2	2	0	2	2	0	0	0	0	2	0	0	0	0	0
Chr1-3222805	2	0	0	0	2	2	2	2	2	0	0	0	2	2	2	2	2	0	0	2	2	2	2	0	0	0	2	0	0	2	2	2	2	2	2	2	0	2	2	0	0	0	0	2	0	0	0	0	0
Chr1-3222867	2	0	0	0	2	2	2	2	2	0	0	0	2	2	2	2	2	0	0	2	2	2	2	0	0	0	2	0	0	2	2	2	2	2	2	2	0	2	2	0	0	0	0	2	0	0	0	0	0
Chr1-3318450	2	0	0	0	2	2	2	2	2	0	0	0	2	2	2	2	2	0	0	2	2	2	2	0	0	0	2	0	0	2	2	2	2	2	2	2	0	2	2	0	0	0	0	2	0	0	0	0	0
Chr1-3318464	2	0	0	0	2	2	2	2	2	0	0	0	2	2	2	2	2	0	0	2	2	2	2	0	0	0	2	0	0	2	2	2	2	2	2	2	0	2	2	0	0	0	0	2	0	0	0	0	0
Chr1-3327672	2	0	0	0	2	2	2	2	2	0	0	0	2	2	2	2	2	-1	0	2	2	2	2	0	0	0	2	0	0	2	2	2	2	2	2	2	0	2	2	0	0	0	0	2	0	0	0	0	0
Chr1-3327677	2	0	0	0	2	2	2	2	2	0	0	0	2	2	2	2	2	-1	0	2	2	2	2	0	0	0	2	0	0	2	2	2	2	2	2	2	0	2	2	0	0	0	0	2	0	0	0	0	0
Chr1-3327685	2	0	0	0	2	2	2	2	2	0	0	0	2	2	2	2	2	-1	0	2	2	2	2	0	0	0	2	0	0	2	2	2	2	2	2	2	0	2	2	0	0	0	0	2	0	0	0	0	0
Chr1-3327696	2	0	0	0	2	2	2	2	2	0	0	0	2	2	2	2	2	-1	0	2	2	2	2	0	0	0	2	0	0	2	2	2	2	2	2	2	0	2	2	0	0	0	0	2	0	0	0	0	0
Chr1-3327704	2	0	0	0	2	2	2	2	2	0	0	0	2	2	2	2	2	-1	0	2	2	2	2	0	0	0	2	0	0	2	2	2	2	2	2	2	0	2	2	0	0	0	0	2	0	0	0	0	0
Chr1-3327715	2	0	0	0	2	2	2	2	2	0	0	0	2	2	2	2	2	-1	0	2	2	2	2	0	0	0	2	0	0	2	2	2	2	2	2	2	0	2	2	0	0	0	0	2	0	0	0	0	0
Chr1-3327740	2	0	0	0	2	2	2	2	2	0	0	0	2	2	2	2	2	-1	0	2	2	2	2	0	0	0	2	0	0	2	2	2	2	2	2	2	0	2	2	0	0	0	0	2	0	0	0	0	0
Chr1-3356493	2	0	0	0	2	2	2	2	2	0	0	0	2	2	2	2	2	0	0	2	2	2	2	0	0	0	2	0	0	2	2	2	2	2	2	2	0	2	2	0	0	0	0	2	0	0	0	0	0
Chr1-3399521	2	0	0	0	2	2	2	2	2	0	0	0	2	2	2	2	2	0	0	2	-1	2	2	0	0	0	2	0	0	2	2	2	2	2	2	2	0	2	2	0	0	0	0	2	0	0	0	0	0
Chr1-3399585	2	0	0	0	2	2	2	2	2	0	0	0	2	2	2	2	2	0	0	2	2	2	2	0	0	0	2	0	-1	2	2	2	2	2	2	2	0	2	2	0	0	0	0	2	0	0	0	0	0
Chr1-3407704	2	0	0	0	2	2	2	2	2	0	0	0	2	2	2	2	2	0	0	2	2	2	2	0	0	0	2	0	0	2	2	2	2	2	-1	2	0	2	2	0	0	0	0	2	0	0	0	0	0
Chr1-3407755	2	0	-1	-1	2	2	2	2	2	0	0	0	2	2	2	2	2	-1	0	2	-1	2	2	0	0	0	2	0	0	2	2	2	2	-1	-1	2	0	2	2	0	0	0	0	2	0	0	0	0	0
Chr1-3408253	2	0	0	0	2	2	2	2	2	0	0	0	2	2	2	2	2	0	0	2	2	2	2	0	0	0	2	0	0	2	2	2	2	2	2	2	0	2	2	0	0	0	0	2	0	0	0	0	0
Chr1-3415316	2	0	0	-1	2	2	2	2	2	0	0	0	2	2	2	2	2	0	0	2	2	2	2	0	0	0	2	0	0	2	2	2	2	2	2	2	0	2	2	0	0	0	0	2	0	0	0	0	0
Chr1-3453094	2	0	0	0	2	2	2	2	2	0	0	0	2	2	2	2	2	0	0	2	2	2	2	0	0	0	2	0	0	2	2	2	2	2	2	2	0	2	2	0	0	0	0	2	0	0	0	0	0
Chr1-3453228	2	0	0	0	2	2	2	2	2	0	0	0	2	2	2	2	2	0	0	2	2	2	2	0	0	0	2	0	0	2	2	2	2	2	2	2	0	2	2	0	0	0	0	2	0	0	0	0	0
Chr1-3453263	2	0	0	0	2	2	2	2	2	0	0	0	2	2	2	2	2	0	0	2	2	2	2	0	0	0	2	0	0	2	2	2	2	2	2	2	0	2	2	0	0	0	0	2	0	0	0	0	0
Chr1-3453269	2	0	0	0	2	2	2	2	2	0	0	0	2	2	2	2	2	0	0	2	2	2	2	0	0	0	2	0	0	2	2	2	2	2	2	2	0	2	2	0	0	0	0	2	0	0	0	0	0
Chr1-3476704	2	0	0	0	2	-1	-1	2	-1	0	0	0	2	2	2	2	2	0	0	2	2	2	2	0	0	0	2	0	0	2	2	2	2	2	2	2	0	2	2	0	0	0	0	2	0	0	0	0	0
Chr1-3517959	2	0	0	0	2	2	2	2	2	0	0	0	2	2	2	2	2	0	0	2	2	2	2	0	0	0	2	0	0	2	2	2	2	2	2	2	0	2	2	0	0	0	0	2	0	0	0	0	0
Chr1-3518143	2	0	0	0	2	2	2	2	2	0	0	0	2	2	2	2	2	0	0	2	2	2	2	0	0	0	2	0	0	2	2	2	2	2	2	2	0	2	2	0	0	0	0	2	0	0	0	0	0
Chr1-3518147	2	0	0	0	2	2	2	2	2	0	0	0	2	2	2	2	2	0	0	2	2	2	2	0	0	0	2	0	0	2	2	2	2	2	2	2	0	2	2	0	0	0	0	2	0	0	0	0	0
Chr1-3518214	2	0	0	0	2	2	2	2	2	0	0	0	2	2	2	2	2	0	0	2	2	2	2	0	0	0	2	0	0	2	2	2	2	2	2	2	0	2	2	0	0	0	0	2	0	0	0	0	0
Chr1-3538966	2	0	0	0	2	2	2	2	2	0	0	0	2	2	2	2	2	0	0	2	2	2	2	0	0	0	2	0	0	2	2	2	2	2	2	2	0	2	2	0	0	0	0	2	0	0	0	0	0
Chr1-3672311	2	0	0	0	2	2	2	2	2	0	0	0	2	2	2	2	2	0	0	2	2	2	2	0	0	0	2	0	0	2	2	2	2	2	2	2	0	2	2	0	0	0	0	2	0	0	0	0	0
Chr1-4024927	2	0	0	0	2	2	2	2	2	0	0	0	2	2	2	2	2	0	0	2	2	2	2	0	0	0	2	0	0	2	2	2	2	2	2	2	0	2	2	0	0	0	0	2	-1	0	0	0	0
Chr1-4238583	2	0	0	0	2	2	2	2	2	0	0	0	2	2	2	2	2	0	0	2	2	2	2	0	0	0	2	0	0	2	2	2	2	2	2	2	0	2	2	0	0	0	0	2	2	0	0	0	0
Chr1-4238811	2	0	0	0	2	2	2	2	2	0	0	0	2	2	2	2	2	0	0	2	2	2	2	0	0	0	2	0	0	2	2	2	2	2	2	2	0	2	2	0	0	0	0	2	2	0	0	0	0
Chr1-4238823	2	0	0	0	2	2	2	2	2	0	0	0	2	2	2	2	2	0	0	2	2	2	2	0	0	0	2	0	0	2	2	2	2	2	2	2	0	2	2	0	0	0	0	2	2	0	0	0	0
Chr1-4275356	2	0	0	0	2	2	2	2	2	0	0	0	2	2	2	2	2	0	0	2	2	2	2	0	0	0	2	0	0	2	2	2	2	2	2	2	0	2	2	0	0	0	0	2	2	0	0	0	0
Chr1-4275391	2	0	0	0	2	2	2	2	2	0	0	0	2	2	2	2	2	0	0	2	2	2	2	0	0	0	2	0	0	2	2	2	2	2	2	2	0	2	2	0	0	0	0	2	2	0	0	0	0
Chr1-6632633	2	0	0	0	2	2	2	2	2	0	2	2	2	2	2	2	2	0	0	2	2	2	2	2	2	0	2	0	0	2	2	2	2	2	2	2	0	2	2	-1	0	2	2	2	2	2	0	2	0
Chr1-6632662	2	0	0	0	2	2	2	2	2	0	2	2	2	2	2	2	2	0	0	2	2	2	2	2	2	0	2	0	0	2	2	2	2	2	2	2	0	2	2	0	0	2	2	2	2	2	0	2	0
Chr1-6654275	2	0	0	0	2	2	2	2	2	0	2	2	2	2	2	2	2	0	0	2	2	2	2	2	2	0	2	0	0	2	2	2	2	2	2	2	0	2	2	0	0	2	2	2	2	2	0	2	0
Chr1-6773609	2	0	0	0	2	2	2	2	2	0	2	2	2	2	2	2	2	0	0	2	2	2	2	2	2	0	2	0	0	2	2	2	2	2	2	2	0	2	2	0	2	2	2	2	2	2	0	2	0
Chr1-6773680	2	0	0	0	2	2	2	2	2	0	2	2	2	2	2	2	2	0	0	2	2	2	2	2	2	0	2	0	0	2	2	2	2	2	2	2	0	2	2	0	2	2	2	2	2	2	0	2	0
Chr1-6789448	2	0	0	0	2	2	2	2	2	0	2	2	2	2	2	2	2	0	0	2	2	2	2	2	2	0	2	0	0	2	2	2	2	2	2	2	0	2	2	0	2	2	2	2	2	2	0	2	0
Chr1-6808896	2	0	0	0	2	2	2	2	2	0	2	2	2	2	2	2	2	0	0	2	2	2	2	2	2	0	2	0	0	2	2	2	2	2	2	2	0	2	2	0	-1	2	2	2	-1	2	-1	-1	0
Chr1-6843853	2	0	0	-1	2	2	2	2	2	0	2	2	2	2	2	2	2	0	0	2	2	2	2	2	2	0	2	0	0	2	2	2	2	2	2	2	0	2	-1	0	2	2	2	2	2	2	0	2	-1
Chr1-6843903	2	0	0	-1	2	2	2	2	2	0	2	2	2	2	2	2	2	0	0	2	2	2	2	2	2	0	2	0	0	2	2	2	2	2	2	2	0	2	-1	0	2	2	2	2	2	2	0	2	-1
Chr1-6843908	2	0	0	-1	2	2	2	2	2	0	2	2	2	2	2	2	2	0	0	2	2	2	2	2	2	0	2	0	0	2	2	2	2	2	2	2	0	2	-1	0	2	2	2	2	2	2	0	2	-1
Chr1-6848869	2	0	0	0	2	2	2	2	2	0	2	2	2	2	2	2	2	0	0	2	2	2	2	2	2	0	2	0	0	2	2	2	2	2	2	2	0	2	2	0	2	2	2	2	2	2	0	2	0
Chr1-6848873	2	0	0	0	2	2	2	2	2	0	2	2	2	2	2	2	2	0	0	2	2	2	2	2	2	0	2	0	0	2	2	2	2	2	2	2	0	2	2	0	2	2	2	2	2	2	0	2	0
Chr1-6872937	2	0	0	0	2	2	2	2	2	0	2	2	2	2	2	2	2	0	0	2	2	2	2	2	2	0	2	0	0	2	2	2	2	2	-1	2	0	-1	2	0	2	2	2	2	2	2	0	2	0
Chr1-6891589	2	0	0	0	2	2	2	2	2	0	2	2	2	2	2	2	2	0	0	2	2	2	2	2	2	0	2	0	0	2	2	2	2	2	2	2	0	2	2	0	2	2	2	-1	-1	-1	0	2	0
Chr1-6891623	2	0	0	0	2	2	2	2	2	0	2	2	2	2	2	2	2	0	0	2	2	2	2	2	2	0	2	0	0	2	2	2	2	2	2	2	0	2	2	0	2	2	2	-1	-1	-1	0	2	0
Chr1-6904377	2	0	0	0	2	2	2	2	2	0	2	2	2	2	2	2	2	0	0	2	2	2	2	2	2	0	2	0	0	2	2	2	2	2	2	2	0	2	2	0	2	2	2	2	2	2	0	2	0
Chr1-6960979	2	0	0	0	2	2	2	2	2	0	2	2	2	2	2	2	2	0	0	2	2	2	2	2	2	0	2	0	0	2	2	2	2	2	2	2	0	2	2	0	2	2	2	2	2	2	0	2	0
Chr1-6969877	2	0	0	0	2	2	2	2	2	0	2	2	2	2	2	2	2	0	0	2	2	2	2	2	2	0	2	0	0	2	2	2	2	2	2	2	0	2	2	0	2	2	2	-1	2	2	0	2	0
Chr1-6969931	2	0	0	0	2	2	2	2	2	0	2	2	2	2	2	2	2	0	0	2	2	2	2	2	2	0	2	0	0	2	2	2	2	2	2	2	0	2	2	0	2	2	2	-1	2	2	0	2	0
Chr1-6970518	2	0	0	0	2	2	2	2	2	0	2	2	2	2	2	2	2	0	0	2	2	2	2	2	2	0	2	0	0	2	2	2	2	2	2	2	0	2	2	0	2	2	2	2	2	2	0	2	0
Chr1-6980439	2	0	0	0	2	2	2	2	2	0	2	2	2	2	2	2	2	0	0	2	2	2	2	2	2	0	2	0	0	2	2	2	2	2	2	2	0	2	2	0	2	2	2	2	2	2	0	2	0
Chr1-6980461	2	0	0	0	2	2	2	2	2	0	2	2	2	2	2	2	2	0	0	2	-1	2	2	2	2	0	-1	-1	0	2	2	2	2	2	-1	2	0	2	2	0	2	2	2	2	2	2	0	2	0
Chr1-6983782	2	0	0	0	2	2	2	2	2	0	2	2	2	2	2	2	2	0	0	2	2	2	2	2	2	0	2	0	0	2	2	2	2	2	2	2	0	2	2	0	2	2	2	2	2	2	0	2	0
Chr1-6990394	2	0	0	0	2	2	2	2	2	0	2	2	2	2	2	2	2	0	0	2	2	2	2	2	2	0	2	0	0	2	2	2	2	2	2	2	0	2	2	0	2	2	2	2	2	2	0	2	0
Chr1-6990551	2	0	0	0	2	2	2	2	2	0	2	2	2	2	2	2	2	0	0	2	2	2	2	2	2	0	2	0	0	2	2	2	2	2	2	2	0	2	2	0	2	2	2	2	2	2	0	2	0
Chr1-7008622	2	0	0	0	2	2	2	2	2	0	2	2	2	2	2	2	2	0	0	2	2	2	2	2	2	0	2	0	0	2	2	2	2	2	2	2	0	2	2	0	2	2	2	-1	2	-1	0	-1	0
Chr1-7008635	2	0	0	0	2	2	2	2	2	0	2	2	2	2	2	2	2	0	0	2	2	2	2	2	2	0	2	0	0	2	2	2	2	2	2	2	0	2	2	0	2	2	2	-1	2	-1	0	-1	0
Chr1-7008636	2	0	0	0	2	2	2	2	2	0	2	2	2	2	2	2	2	0	0	2	2	2	2	2	2	0	2	0	0	2	2	2	2	2	2	2	0	2	2	0	2	2	2	-1	2	-1	0	-1	0
Chr1-7008640	2	0	0	0	2	2	2	2	2	0	2	2	2	2	2	2	2	0	0	2	2	2	2	2	2	0	2	0	0	2	2	2	2	2	2	2	0	2	2	0	2	2	2	-1	2	-1	0	-1	0
Chr1-7009043	2	0	0	0	2	2	2	2	2	0	2	2	2	2	2	2	2	0	0	2	2	2	2	2	2	0	2	0	0	2	2	2	2	2	2	2	0	2	-1	0	2	2	2	-1	2	-1	0	-1	0
Chr1-7030821	2	0	0	0	2	2	2	2	2	0	2	2	2	2	2	2	2	0	0	2	2	2	2	2	2	0	2	0	0	2	2	2	2	2	2	2	0	2	2	0	2	2	2	2	2	2	0	2	0
Chr1-7030854	2	0	0	0	2	2	2	2	2	0	2	2	2	2	2	2	2	0	0	2	2	2	2	2	2	0	2	0	0	2	2	2	2	2	2	2	0	2	2	0	2	2	2	2	2	2	0	2	0
Chr1-7042008	2	0	0	0	2	2	2	2	2	0	2	2	2	2	2	2	2	0	0	2	2	2	2	2	2	0	2	0	0	2	2	2	2	2	2	2	0	2	2	0	2	2	2	2	2	2	0	2	-1
Chr1-7046039	2	0	0	0	2	2	2	2	2	0	2	2	2	2	2	2	2	0	0	2	2	2	2	2	2	0	2	0	0	2	2	2	2	2	2	2	0	2	2	0	2	2	2	2	2	2	0	2	0
Chr1-7059503	2	0	0	0	2	2	2	2	2	0	2	2	2	2	2	2	2	0	0	2	2	2	2	2	2	0	2	0	0	2	2	2	2	2	2	2	0	2	2	0	2	2	2	2	2	2	0	2	0
Chr1-7059568	2	0	0	0	2	2	2	2	2	0	2	2	2	2	2	2	2	0	0	2	2	2	2	2	2	0	2	0	0	2	2	2	2	2	2	2	0	2	2	0	2	2	2	2	2	2	0	2	0
Chr1-7059583	2	0	0	0	2	2	2	2	2	0	2	2	2	2	2	2	2	0	0	2	2	2	2	2	2	0	2	0	0	2	2	2	2	2	2	2	0	2	2	0	2	2	2	2	2	2	0	2	0
Chr1-7059600	2	0	0	0	2	2	2	2	2	0	2	2	2	2	2	2	2	0	0	2	2	2	2	2	2	0	2	0	0	2	2	2	2	2	2	2	0	2	2	0	2	2	2	2	2	2	0	2	0
Chr1-7059630	2	0	0	0	2	2	2	2	2	0	2	2	2	2	2	2	2	0	0	2	2	2	2	2	2	0	2	0	0	2	2	2	2	2	2	2	0	2	2	0	2	2	2	2	2	2	0	2	0
Chr1-7073542	2	0	0	0	2	2	2	2	2	0	2	2	2	2	2	2	2	-1	0	2	2	2	2	2	2	0	2	0	-1	2	2	2	2	2	2	2	0	2	2	-1	2	2	2	2	2	2	0	2	-1
Chr1-7073621	2	0	0	0	2	2	2	2	2	0	2	2	2	2	2	2	2	-1	0	2	2	2	2	2	2	0	2	-1	-1	2	2	2	2	2	2	2	0	2	2	-1	2	2	2	2	2	2	0	2	-1
Chr1-7092123	2	0	0	0	2	2	2	2	2	0	2	2	2	2	2	2	2	0	0	2	2	2	2	2	2	0	2	0	0	2	2	2	2	2	2	2	0	2	2	0	2	2	2	2	2	2	0	2	0
Chr1-7092178	2	0	0	0	2	2	2	2	2	0	2	2	2	2	2	2	2	0	0	2	2	2	2	2	2	0	2	0	0	2	2	2	2	2	2	2	0	2	2	0	2	2	2	2	2	2	0	2	0
Chr1-7119016	2	0	0	0	2	2	2	2	2	0	2	2	2	2	2	2	2	0	0	2	2	2	2	2	2	0	2	0	0	2	2	2	2	2	2	2	0	2	2	0	2	2	2	2	2	2	0	2	0
Chr1-7125087	2	0	0	0	2	2	2	2	2	0	2	2	2	2	2	2	2	0	0	2	2	2	2	2	2	0	2	0	0	2	2	2	2	2	2	2	0	2	2	0	2	2	2	2	2	2	0	2	0
Chr1-7125181	2	0	0	-1	2	2	2	2	2	0	2	2	2	2	2	2	2	0	0	2	2	2	2	2	2	0	2	0	0	2	2	2	2	2	2	2	0	2	2	0	2	2	2	2	2	2	0	2	0
Chr1-7128319	2	0	0	0	2	2	2	2	2	0	2	2	2	2	2	2	2	0	0	2	2	2	2	2	2	0	2	0	0	2	2	2	2	2	2	2	0	2	2	0	2	2	2	2	2	2	0	2	0
Chr1-7157381	2	0	0	0	2	2	2	2	-1	0	2	2	2	-1	2	2	2	0	0	2	2	-1	2	-1	2	0	2	0	0	2	2	2	2	-1	2	2	0	2	2	0	2	2	2	2	2	2	0	-1	0
Chr1-7157780	2	0	0	0	2	2	2	2	2	0	2	2	2	2	2	2	2	0	0	2	2	2	2	2	2	0	2	0	0	2	2	2	2	2	2	2	0	2	2	0	2	2	2	2	2	2	0	2	0
Chr1-7164446	2	0	0	0	2	2	2	2	2	0	2	2	2	2	2	2	2	0	0	2	2	2	2	2	2	0	2	0	0	2	2	2	2	2	2	2	0	2	2	0	2	2	2	2	2	2	0	2	0
Chr1-7175342	2	0	0	0	2	2	2	2	2	0	2	2	2	2	2	2	2	0	0	2	2	2	2	2	2	0	2	0	0	2	2	2	2	2	2	2	0	2	2	0	2	2	2	2	2	2	0	2	0
Chr1-7175375	2	0	0	0	2	2	2	2	2	0	2	2	2	2	2	2	2	0	0	2	2	2	2	2	2	0	2	0	0	2	2	2	2	2	2	2	0	2	2	0	2	2	2	2	2	2	0	2	0
Chr1-7233260	2	0	0	0	2	2	2	2	2	0	2	2	2	2	2	2	2	0	0	2	2	2	2	2	2	0	2	0	0	2	2	2	2	2	2	2	0	2	2	0	2	2	2	2	2	2	0	2	0
Chr1-7267132	2	0	0	0	2	2	2	2	2	0	2	2	2	2	2	2	2	0	0	2	2	2	2	2	2	0	2	0	0	2	2	2	2	2	2	2	0	2	2	0	2	2	2	2	2	2	0	2	0
Chr1-7270797	2	0	0	0	2	2	2	2	2	0	2	2	2	2	2	2	2	0	0	2	2	2	2	2	2	0	2	0	0	2	2	2	2	2	2	2	0	2	2	0	2	2	2	2	2	2	0	2	0
Chr1-7270917	2	0	0	0	2	2	2	2	2	0	2	2	2	2	2	2	2	0	0	2	2	2	2	2	2	0	2	0	0	2	2	2	2	2	2	2	0	2	2	0	2	2	2	2	2	2	0	2	0
Chr1-7293720	2	0	0	0	2	2	2	2	2	0	2	2	2	2	2	2	2	0	0	2	2	2	2	2	2	0	2	0	0	2	2	2	2	2	2	2	0	2	2	0	2	2	2	2	2	2	0	2	0
Chr1-7310321	2	0	0	0	2	2	2	2	2	0	2	2	2	2	2	2	2	0	0	2	2	2	2	2	2	0	2	0	0	2	2	2	2	2	2	2	0	2	2	0	2	2	2	2	2	2	0	2	0
Chr1-7310336	2	0	0	0	2	2	2	2	2	0	2	2	2	2	2	2	2	0	0	2	2	2	2	2	2	0	2	0	0	2	2	2	2	2	2	2	0	2	2	0	2	2	2	2	2	2	0	2	0
Chr1-7310403	2	0	0	0	2	2	2	2	2	0	2	2	2	2	2	2	2	0	0	2	2	2	2	2	2	0	2	0	0	2	2	2	2	2	2	2	0	2	2	0	2	2	2	2	2	2	0	2	0
Chr1-7310412	2	0	0	0	2	2	2	2	2	0	2	2	2	2	2	2	2	0	0	2	2	2	2	2	2	0	2	0	0	2	2	2	2	2	2	2	0	2	2	0	2	2	2	2	2	2	0	2	0
Chr1-7310444	2	0	0	0	2	2	2	2	2	0	2	2	2	2	2	2	2	0	0	2	2	2	2	2	2	0	2	0	0	2	2	2	2	2	2	2	0	2	2	0	2	2	2	2	2	2	0	2	0
Chr1-7310460	2	0	0	0	2	2	2	2	2	0	2	2	2	2	2	2	2	0	0	2	2	2	2	2	2	0	2	0	0	2	2	2	2	2	2	2	0	2	2	0	2	2	2	2	2	2	0	2	0
Chr1-7359744	2	0	0	-1	2	2	2	2	2	0	2	2	2	2	2	2	2	0	0	2	2	2	2	2	2	0	2	0	0	2	2	2	2	2	2	2	0	2	2	0	2	2	2	2	2	2	0	2	0
Chr1-7371940	2	0	0	0	2	2	2	2	2	0	2	2	2	2	2	2	2	0	0	2	2	2	2	2	2	0	2	0	0	2	2	2	2	2	2	2	0	2	2	0	2	2	2	2	2	2	0	2	0
Chr1-7371941	2	0	0	0	2	2	2	2	2	0	2	2	2	2	2	2	2	0	0	2	2	2	2	2	2	0	2	0	0	2	2	2	2	2	2	2	0	2	2	0	2	2	2	2	2	2	0	2	0
Chr1-7371969	2	0	0	0	2	2	2	2	2	0	2	2	2	2	2	2	2	0	0	2	2	2	2	2	2	0	2	0	0	2	2	2	2	2	2	2	0	2	2	0	2	2	2	2	2	2	0	2	0
Chr1-7371970	2	0	0	0	2	2	2	2	2	0	2	2	2	2	2	2	2	0	0	2	2	2	2	2	2	0	2	0	0	2	2	2	2	2	2	2	0	2	2	0	2	2	2	2	2	2	0	2	0
Chr1-7371991	2	0	0	0	2	2	2	2	2	0	2	2	2	2	2	2	2	0	0	2	2	2	2	2	2	0	2	0	0	2	2	2	2	2	2	2	0	2	2	0	2	2	2	2	2	2	0	2	0
Chr1-7372024	2	0	0	0	2	2	2	2	2	0	2	-1	2	2	2	2	2	0	0	2	2	2	-1	2	2	0	2	0	0	2	-1	2	2	2	-1	2	0	2	2	0	2	2	2	2	2	2	0	2	0
Chr1-7406436	2	0	0	0	2	2	2	2	2	0	2	2	2	2	2	2	2	0	0	2	2	2	2	2	2	0	2	0	0	2	2	2	2	2	2	2	0	2	2	0	2	2	2	2	2	2	0	2	0
Chr1-7409527	2	0	0	0	2	2	2	2	2	0	2	2	2	2	2	2	2	0	0	2	2	2	2	2	2	0	2	0	0	2	2	2	2	2	2	2	0	2	2	0	2	2	2	2	2	2	0	2	0
Chr1-7420338	2	0	0	0	2	2	2	2	2	0	2	2	2	2	2	2	2	0	0	2	2	2	2	2	2	0	2	0	0	2	2	2	2	2	2	2	0	2	2	0	2	2	2	2	2	2	0	2	0
Chr1-7421797	2	0	0	0	2	2	2	2	2	0	2	2	2	2	2	2	2	0	0	2	2	2	2	2	2	0	2	0	0	2	2	2	2	2	2	2	0	2	2	-1	2	2	-1	2	-1	2	0	2	0
Chr1-7434738	2	0	0	-1	2	2	2	2	2	0	2	2	2	2	2	2	2	0	0	2	2	2	2	2	2	0	2	0	0	2	2	2	2	2	2	2	0	2	2	0	2	2	2	2	2	2	0	2	0
Chr1-7438777	2	0	0	0	2	2	-1	2	2	0	2	2	2	2	2	2	2	0	0	2	2	-1	2	2	2	0	2	0	0	2	2	2	2	2	2	2	0	2	2	0	2	2	2	2	2	2	0	-1	0
Chr1-7439029	2	0	0	0	2	2	2	2	2	0	2	2	2	2	2	2	2	0	0	2	2	2	2	2	2	0	2	0	0	2	2	2	2	2	2	2	0	2	2	0	2	2	2	2	2	2	0	2	0
Chr1-7442145	2	0	0	0	2	2	2	2	2	0	2	2	2	2	2	2	2	0	0	2	2	2	2	2	2	0	2	0	0	2	2	2	2	2	2	2	0	2	2	0	2	2	2	2	2	2	0	2	0
Chr1-7442485	2	0	0	0	2	2	2	2	2	0	2	2	2	2	2	2	2	0	0	2	2	2	2	2	2	0	2	0	0	2	2	2	2	2	2	2	0	2	2	0	2	2	2	2	2	2	0	2	0
Chr1-7442819	2	0	0	0	2	2	2	2	2	0	2	2	2	2	2	2	2	0	0	2	2	2	2	2	2	0	2	0	0	2	2	2	2	2	2	2	0	2	2	0	2	2	2	2	2	2	0	2	0
Chr1-7456546	2	0	0	0	2	2	2	2	2	0	2	2	2	2	2	2	2	0	0	2	2	2	-1	2	2	0	2	0	0	2	2	2	2	-1	2	2	0	2	2	0	2	2	2	2	2	2	0	2	0
Chr1-7456616	2	0	0	0	2	2	2	2	2	0	2	2	2	2	2	2	2	0	0	2	2	2	2	2	2	0	2	0	0	2	2	2	2	2	2	2	0	2	2	0	2	2	2	2	2	2	0	2	0
Chr1-7456642	2	0	0	0	2	2	2	2	2	0	2	2	2	2	2	2	2	0	0	2	2	2	2	2	2	0	2	0	0	2	2	2	2	2	2	2	0	2	2	0	2	2	2	2	2	2	0	2	0
Chr1-7456913	2	0	0	0	2	2	2	2	2	0	2	2	2	2	2	2	2	0	0	2	2	2	2	2	2	0	2	0	0	2	2	2	2	2	2	2	0	2	-1	0	2	2	2	2	2	-1	0	-1	0
Chr1-7461680	2	0	0	0	2	2	2	2	2	0	2	2	2	2	2	2	2	0	0	2	2	2	2	2	2	0	2	0	0	2	2	2	2	2	2	2	0	2	2	0	2	2	2	2	2	2	0	2	0
Chr1-7511173	2	0	0	0	2	2	2	2	2	0	2	2	2	2	2	2	2	0	0	2	2	2	2	2	2	0	2	0	0	2	2	2	2	2	2	2	0	2	2	0	2	2	2	2	2	2	0	2	0
Chr1-7515746	2	0	0	0	2	2	2	2	2	0	2	2	2	2	2	2	2	0	0	2	2	2	2	2	2	0	2	0	0	2	2	2	2	2	2	2	0	2	2	0	2	2	2	2	2	2	0	2	0
Chr1-7515753	2	0	0	0	2	2	2	2	2	0	2	2	2	2	2	2	2	0	0	2	2	2	2	2	2	0	2	0	0	2	2	2	2	2	2	2	0	2	2	0	2	2	2	2	2	2	0	2	0
Chr1-7521583	2	0	0	0	2	2	2	2	2	0	2	2	2	2	2	2	2	0	0	2	2	2	2	2	2	0	2	0	0	2	2	2	2	2	2	2	0	2	2	0	2	2	2	2	2	2	0	2	0
Chr1-7521677	2	0	0	0	2	2	2	2	2	0	2	2	2	2	2	2	2	0	0	2	2	2	2	2	2	0	2	0	0	2	2	2	2	2	2	2	0	2	2	0	2	2	2	2	2	2	0	2	0
Chr1-7530055	2	0	0	0	2	2	2	2	2	0	2	2	2	2	2	2	-1	0	0	2	2	2	2	2	-1	0	2	0	0	2	-1	-1	2	2	2	2	0	2	2	0	2	-1	2	2	-1	2	0	-1	0
Chr1-7542928	2	0	0	0	2	2	2	2	2	0	2	2	2	2	2	2	2	0	0	2	2	2	2	2	2	0	2	0	0	2	2	2	2	2	2	2	0	2	2	0	2	2	2	2	2	2	0	2	0
Chr1-7542949	2	0	0	0	2	2	2	2	2	0	2	2	2	2	2	2	2	0	0	2	2	2	2	2	2	0	2	0	0	2	2	2	2	2	2	2	0	2	2	0	2	2	2	2	2	2	0	2	0
Chr1-7543074	2	0	0	0	2	2	2	2	2	0	2	2	2	2	2	2	2	0	0	2	2	2	2	2	2	0	2	0	0	2	2	2	2	2	2	2	0	2	2	0	2	2	2	2	2	2	0	2	0
Chr1-7543140	2	0	0	0	2	-1	2	2	2	0	2	2	2	-1	2	2	2	0	0	2	2	2	2	2	2	0	2	0	0	2	2	2	-1	2	2	2	0	2	2	0	2	2	2	-1	2	2	0	-1	0
Chr1-7592688	2	0	0	0	2	2	2	2	2	0	2	2	2	2	2	2	2	0	0	2	2	2	2	2	2	0	2	0	0	2	2	2	2	2	2	2	0	2	2	0	2	2	2	2	2	2	0	2	0
Chr1-7592966	2	0	0	0	2	2	2	2	2	0	2	2	2	2	2	2	2	0	0	2	2	2	2	2	2	0	2	0	0	2	2	2	2	2	2	2	0	2	2	0	2	2	2	2	2	2	0	2	0
Chr1-7619652	2	0	0	0	2	2	2	2	2	0	2	2	2	2	2	2	2	0	0	2	2	2	2	2	2	0	2	0	0	2	2	2	2	2	2	2	0	2	2	0	2	2	2	2	2	2	0	2	0
Chr1-7619791	2	0	0	0	2	-1	2	-1	2	0	2	2	2	2	2	2	-1	0	0	2	2	2	2	2	2	0	2	0	0	2	-1	2	2	2	2	2	0	2	2	0	-1	2	2	2	2	2	0	2	0
Chr1-7619805	2	0	0	0	2	-1	2	-1	2	0	2	2	2	2	2	2	2	0	0	2	2	2	2	2	2	0	2	0	0	2	-1	2	2	2	2	2	0	2	2	0	-1	2	2	2	2	2	0	2	0
Chr1-7624356	2	0	0	0	2	2	2	2	2	0	2	2	2	2	2	2	2	0	0	2	2	2	2	2	2	0	2	0	0	2	2	2	2	2	2	2	0	2	2	0	2	2	2	2	2	2	0	2	0
Chr1-7665644	2	0	0	0	2	2	2	2	2	0	2	2	2	2	2	2	2	0	0	2	2	2	2	2	2	0	2	0	0	2	2	2	2	2	2	2	0	2	2	0	2	2	2	2	2	-1	0	2	0
Chr1-7721459	2	0	0	0	2	2	2	2	2	0	2	2	2	2	2	2	2	0	0	2	2	2	2	2	2	0	2	0	0	2	2	2	2	2	2	2	0	2	2	0	2	2	2	2	2	2	0	2	0
Chr1-7723579	2	0	0	0	2	2	2	2	2	0	2	2	2	2	2	2	2	0	0	2	2	2	2	2	2	0	2	0	0	2	2	2	2	2	2	2	0	2	2	0	2	2	2	2	2	2	0	2	0
Chr1-7723580	2	0	0	0	2	2	2	2	2	0	2	2	2	2	2	2	2	0	0	2	2	2	2	2	2	0	2	0	0	2	2	2	2	2	2	2	0	2	2	0	2	2	2	2	2	2	0	2	0
Chr1-7723627	2	0	0	0	2	2	2	2	2	0	2	2	2	2	2	2	2	0	0	2	2	2	2	2	2	0	2	0	0	2	2	2	2	2	2	2	0	2	2	0	2	2	2	2	2	2	0	2	0
Chr1-7727455	2	0	0	0	2	2	-1	2	2	0	2	2	2	2	2	2	2	0	0	2	2	2	2	2	2	0	-1	0	0	2	2	2	2	2	2	2	0	2	2	0	2	2	2	2	2	2	0	2	0
Chr1-7756332	2	0	-1	0	2	2	-1	2	2	0	2	2	2	2	2	2	2	-1	0	2	-1	2	2	2	2	0	2	0	0	2	2	2	2	2	2	2	0	2	2	0	2	-1	2	2	2	2	0	2	0
Chr1-7764502	2	0	0	0	-1	2	2	2	2	0	2	2	2	2	2	2	2	0	0	2	2	2	2	2	2	0	2	0	0	2	2	2	2	2	-1	2	-1	-1	2	0	2	2	2	2	-1	2	0	-1	0
Chr1-7814392	2	0	0	0	2	2	2	2	2	0	2	2	2	2	2	2	2	0	0	2	2	2	2	2	2	0	2	0	0	2	2	2	2	2	2	2	0	2	2	-1	2	2	2	2	2	2	0	2	0
Chr1-7814575	2	0	0	0	2	2	2	2	2	0	2	2	2	2	2	2	2	0	0	2	2	2	2	2	2	0	2	0	0	2	2	2	2	2	2	2	0	2	2	0	2	2	2	2	2	2	0	2	0
Chr1-7857272	2	0	0	0	2	2	2	2	2	0	2	2	2	2	2	2	2	0	0	2	-1	2	2	2	2	0	2	0	0	2	2	2	2	2	2	2	0	2	2	0	2	2	2	2	2	2	0	2	0
Chr1-7892056	2	0	0	0	2	2	2	2	2	0	2	2	2	2	2	2	2	0	0	2	2	2	2	2	2	0	2	0	0	2	2	2	2	2	2	2	0	2	2	0	2	2	2	2	2	2	0	2	0
Chr1-8222717	2	0	0	0	2	2	2	2	2	0	2	2	2	2	2	2	2	0	0	2	2	2	2	2	2	0	2	0	0	2	2	2	2	2	2	2	0	2	2	0	2	2	2	2	2	2	0	2	0
Chr1-8656918	2	0	0	0	2	2	2	2	-1	0	2	2	2	2	2	2	2	0	0	2	2	2	2	2	2	0	2	0	0	2	2	2	2	2	-1	2	0	2	2	0	2	2	2	2	2	2	0	-1	-1
Chr1-9341775	2	0	0	0	2	2	2	2	2	0	2	2	2	2	2	2	2	0	0	2	2	2	2	2	2	2	2	0	0	2	2	2	2	2	2	2	0	2	2	0	2	2	2	2	2	0	0	2	0
Chr1-9351489	2	0	0	0	2	2	2	2	2	0	2	2	2	2	2	2	2	0	0	2	2	2	2	2	2	2	2	0	0	2	2	2	2	2	2	2	0	2	2	0	2	2	2	2	2	0	0	2	0
Chr1-9397906	2	0	0	0	2	2	2	2	2	0	2	2	2	2	2	2	2	0	0	2	-1	2	2	2	2	2	2	0	0	2	2	2	2	2	2	2	0	2	2	0	2	2	2	2	2	0	0	2	0
Chr1-9397952	2	0	0	0	2	2	2	2	2	0	2	2	2	2	2	2	2	0	0	2	2	2	2	2	2	2	2	0	0	2	2	2	2	2	2	2	0	2	2	0	2	2	2	2	2	0	0	2	0
Chr1-9397972	2	0	0	0	2	2	2	2	2	0	2	2	2	2	2	2	2	0	0	2	2	2	2	2	2	2	2	0	0	2	2	2	2	2	2	2	0	2	2	0	2	2	2	2	2	0	0	2	0
Chr1-9398001	2	0	0	0	2	2	2	2	2	0	2	2	2	2	2	2	2	0	0	2	2	2	2	2	2	2	2	0	0	2	2	2	2	2	2	2	0	2	2	0	2	2	2	2	2	0	0	2	0
Chr1-9398003	2	0	0	0	2	2	2	2	2	0	2	2	2	2	2	2	2	0	0	2	2	2	2	2	2	2	2	0	0	2	2	2	2	2	2	2	0	2	2	0	2	2	2	2	2	0	0	2	0
Chr1-9418077	2	0	0	0	2	2	2	2	2	0	2	2	2	2	2	2	2	0	0	2	2	2	2	2	2	2	2	0	0	2	2	2	2	2	2	2	0	2	2	0	2	2	2	2	2	0	0	2	0
Chr1-9465564	2	0	0	0	2	2	2	2	2	0	2	2	2	2	2	2	2	0	0	2	2	2	2	2	2	2	2	0	0	2	2	2	2	2	2	2	0	2	2	0	2	2	2	2	2	0	0	2	0
Chr1-9465666	2	0	0	0	2	2	2	2	2	0	2	2	2	2	2	2	2	0	0	2	2	2	2	2	2	2	2	0	0	2	2	2	2	2	2	2	0	2	2	0	2	2	2	2	2	0	0	2	0
Chr1-9465706	2	0	0	0	2	2	2	2	2	0	2	2	2	2	2	2	2	0	0	2	2	2	2	2	2	2	2	0	0	2	2	2	2	2	2	2	0	2	2	0	2	2	2	2	2	0	0	2	0
Chr1-9556517	2	0	0	0	2	2	2	2	2	0	2	2	2	2	2	2	2	0	0	2	2	2	2	2	2	2	2	0	0	2	2	2	2	2	2	2	0	2	2	0	2	2	2	2	-1	-1	0	-1	-1
Chr1-9556567	2	0	0	0	2	2	2	2	2	0	2	2	2	2	2	2	2	0	0	2	2	2	2	2	2	2	2	0	0	2	2	2	2	2	2	2	0	2	2	0	2	2	2	2	-1	0	0	-1	0
Chr1-9556641	2	0	0	0	2	2	2	2	2	0	2	2	2	2	2	2	2	0	0	2	2	2	-1	2	2	2	2	0	0	2	2	2	2	2	2	2	0	2	2	0	2	2	2	2	-1	-1	0	2	0
Chr1-9556893	2	0	0	0	2	2	2	2	2	0	2	2	2	2	2	2	2	0	0	2	2	2	2	2	2	2	2	0	0	2	2	2	2	2	2	2	0	2	2	0	2	2	2	2	2	0	0	2	0
Chr1-9569064	2	0	0	0	2	2	2	2	2	0	2	2	2	2	2	2	2	0	0	2	2	2	2	2	2	2	2	0	0	2	2	2	2	2	2	2	0	2	2	0	2	2	2	2	2	0	0	2	0
Chr1-9617355	2	0	0	0	0	0	2	2	2	0	2	2	2	2	2	2	2	0	0	2	-1	2	0	2	2	2	2	0	0	2	2	2	2	2	-1	0	0	2	2	0	2	2	2	2	2	0	0	2	0
Chr1-9618113	2	0	0	0	0	0	2	2	2	0	2	2	2	2	2	2	2	0	0	2	2	2	0	2	2	2	2	0	0	2	2	2	2	2	0	0	0	2	2	0	2	2	2	2	2	0	0	2	0
Chr1-9654660	2	0	0	0	0	0	2	2	2	0	2	2	2	2	2	2	-1	0	0	2	2	2	0	2	2	2	2	0	0	2	2	2	2	2	0	0	0	2	2	0	2	2	2	2	2	0	0	2	0
Chr1-9654681	2	0	0	0	0	0	2	2	2	0	2	2	2	2	2	2	-1	0	0	2	2	2	0	2	2	2	2	0	0	2	2	2	2	2	0	0	0	2	2	0	2	2	2	2	2	0	0	2	0
Chr1-9654706	2	0	0	0	0	0	2	2	2	0	2	2	2	2	2	2	-1	0	0	2	2	2	0	2	2	2	2	0	0	2	2	2	2	2	0	0	0	2	2	0	2	2	2	2	2	0	0	2	0
Chr1-9654728	2	0	0	0	0	0	2	2	2	0	2	2	2	2	2	2	2	0	0	2	2	2	0	2	2	2	2	0	0	2	2	2	2	2	0	0	0	2	2	0	2	2	2	2	2	0	0	2	0
Chr1-9695227	2	0	0	0	0	0	2	2	2	0	2	2	2	2	2	2	2	0	0	2	2	2	0	2	2	2	2	0	0	2	2	2	2	2	0	0	0	2	2	0	2	2	2	2	2	0	0	2	0
Chr1-9706957	2	0	0	0	0	0	2	2	2	0	2	2	2	2	2	2	2	0	0	2	2	2	0	2	2	2	2	0	0	2	2	2	2	2	0	0	0	2	2	0	2	2	2	2	2	0	0	2	0
Chr1-9709119	2	0	0	0	0	0	2	2	2	0	2	2	2	2	2	2	2	0	0	2	2	2	0	2	2	2	2	0	0	2	2	2	2	2	0	0	0	2	2	0	2	2	2	2	2	0	0	2	0
Chr1-9723862	2	0	0	0	0	0	2	2	2	0	2	2	2	2	2	2	2	0	0	2	2	2	0	2	2	2	2	0	0	2	2	2	2	2	0	0	0	2	2	0	2	2	2	2	2	0	0	2	0
Chr1-9737297	2	0	0	0	0	0	2	2	2	0	2	2	2	2	2	2	2	0	0	2	2	2	0	2	2	2	2	0	0	2	2	2	2	2	0	0	0	2	2	0	2	2	2	2	2	0	0	2	0
Chr1-9737908	2	0	-1	-1	0	0	2	2	2	0	2	2	2	2	2	2	2	0	0	2	-1	2	0	2	2	2	2	0	0	2	2	2	2	-1	0	-1	0	2	2	0	2	2	2	2	2	0	0	2	0
Chr1-9760374	2	0	0	0	0	0	2	2	2	0	2	2	2	2	2	2	2	0	0	2	2	2	0	2	2	2	2	0	0	2	2	2	2	2	0	0	0	2	2	0	2	2	2	2	2	0	0	2	0
Chr1-9808338	2	0	0	0	0	0	2	2	2	0	2	2	2	2	2	2	2	0	0	2	2	2	0	2	2	2	2	0	0	2	2	2	2	2	0	0	0	2	2	0	2	2	2	2	2	0	0	2	0
Chr1-9818592	2	0	0	0	0	0	2	2	2	0	2	2	2	2	2	2	2	0	0	2	2	2	0	2	2	2	2	0	0	2	2	2	2	2	0	0	0	2	2	0	2	2	2	2	2	0	0	2	0
Chr1-9818593	2	0	0	0	0	0	2	2	2	0	2	2	2	2	2	2	2	0	0	2	2	2	0	2	2	2	2	0	0	2	2	2	2	2	0	0	0	2	2	0	2	2	2	2	2	0	0	2	0
Chr1-9818594	2	0	0	0	0	0	2	2	2	0	2	2	2	2	2	2	2	0	0	2	2	2	0	2	2	2	2	0	0	2	2	2	2	2	0	0	0	2	2	0	2	2	2	2	2	0	0	2	0
Chr1-9847727	2	0	0	0	0	0	2	2	2	0	2	2	2	2	2	2	2	0	0	2	2	2	0	2	2	2	2	0	0	2	2	2	2	2	0	0	0	2	2	0	2	2	2	2	2	0	0	2	0
Chr1-9859815	2	0	0	0	0	0	2	2	2	0	2	2	2	2	2	2	2	0	0	2	2	2	0	2	2	2	2	0	0	2	2	2	2	2	0	0	0	2	2	0	2	2	2	2	2	0	0	2	0
Chr1-9863094	2	0	0	0	0	0	2	2	2	0	2	2	2	2	2	2	2	0	0	2	2	2	0	2	2	2	2	0	0	2	2	2	2	2	0	0	0	2	2	0	2	2	2	2	2	0	0	2	0
Chr1-9863399	2	0	0	0	0	0	2	2	2	0	2	2	2	2	2	2	2	0	0	2	2	2	0	2	2	2	2	0	0	2	2	2	2	2	0	0	0	2	2	0	2	-1	2	2	2	0	0	2	0
Chr1-9893053	2	0	0	0	0	0	2	2	2	0	2	2	2	2	2	2	2	0	0	2	2	2	0	2	2	2	2	0	0	2	2	2	2	2	0	0	-1	2	2	0	2	2	2	-1	-1	0	0	2	0
Chr1-9893072	2	0	0	0	0	0	2	2	2	0	2	2	2	2	2	2	2	0	0	2	2	2	0	2	2	2	2	0	0	2	2	2	2	2	0	0	-1	2	2	0	2	2	2	2	-1	0	0	2	0
Chr1-9914347	2	0	0	0	0	0	2	2	2	0	2	2	2	2	2	2	2	0	0	2	-1	2	0	2	2	2	2	0	0	2	2	2	2	2	0	0	0	2	2	0	2	2	-1	2	-1	0	0	-1	0
Chr1-9973219	2	0	-1	0	0	0	2	2	-1	0	2	2	2	2	2	2	2	0	0	2	2	2	0	2	2	2	2	0	0	2	2	2	2	2	0	0	0	2	2	0	2	2	2	2	2	0	0	2	0
Chr1-10009800	2	0	0	0	0	0	2	2	2	0	2	2	2	2	2	2	2	0	0	2	2	2	0	2	2	2	2	0	0	2	2	2	2	2	0	0	0	2	2	0	2	2	2	2	2	0	0	2	0
Chr1-10021054	2	0	0	0	0	0	2	2	2	0	2	2	2	2	2	2	2	0	0	2	2	2	0	2	2	2	2	0	0	2	2	2	2	2	0	0	0	2	2	0	2	2	2	2	2	0	0	2	0
Chr1-10021267	2	0	0	0	0	0	2	2	2	0	2	2	2	2	2	2	2	0	0	2	2	2	0	2	2	2	2	0	0	2	2	2	2	2	0	0	0	2	2	0	2	2	2	2	2	0	0	2	0
Chr1-10021308	2	0	0	0	0	0	2	2	2	0	2	2	2	2	2	2	2	0	0	2	2	2	0	2	2	2	2	0	0	2	2	2	2	2	0	0	0	2	2	0	2	2	2	2	2	0	0	2	0
Chr1-10021591	2	0	0	0	0	0	2	2	2	0	2	2	2	2	2	2	2	0	0	2	2	2	0	2	2	2	2	0	0	2	2	2	2	2	0	0	0	2	2	0	2	2	2	2	2	0	0	2	0
Chr1-10048971	2	0	0	0	0	0	2	2	2	0	2	2	2	2	2	2	2	0	0	2	2	2	0	2	-1	2	2	0	0	2	2	2	2	2	0	0	0	2	2	0	-1	2	2	-1	2	0	0	2	0
Chr1-10061957	2	0	0	0	0	0	2	2	2	0	2	2	2	2	2	2	2	0	0	2	2	2	0	2	2	2	2	0	0	2	2	2	2	2	0	0	0	2	2	0	2	2	2	2	2	0	0	2	0
Chr1-10062033	2	0	0	0	0	0	2	2	2	0	2	2	2	2	2	2	2	0	0	2	2	2	0	2	2	2	2	0	0	2	2	2	2	2	0	0	0	2	2	0	2	2	2	2	2	0	0	2	0
Chr1-10062165	2	0	0	0	0	0	2	2	2	0	2	2	2	2	2	2	2	0	0	2	2	2	0	2	2	2	2	0	0	2	2	2	2	2	0	0	0	2	2	0	2	2	2	2	2	0	0	2	0
Chr1-10109342	2	0	0	0	0	0	2	2	2	0	2	2	2	2	2	2	2	0	0	2	2	2	0	2	2	2	2	0	0	2	2	2	2	2	0	0	0	2	2	0	2	2	2	2	2	0	0	2	0
Chr1-10109350	2	0	0	0	0	0	2	2	2	0	2	2	2	2	2	2	2	0	0	2	2	2	0	2	2	2	2	0	0	2	2	2	2	2	0	0	0	2	2	0	2	2	2	2	2	0	0	2	0
Chr1-10109364	2	0	0	0	0	0	2	2	2	0	2	2	2	2	2	2	2	0	0	2	2	2	0	2	2	2	2	0	0	2	2	2	2	2	0	0	0	2	2	0	2	2	2	2	2	0	0	2	0
Chr1-10109371	2	0	0	0	0	0	2	2	2	0	2	2	2	2	2	2	2	0	0	2	2	2	0	2	2	2	2	0	0	2	2	2	2	2	0	0	0	2	2	0	2	2	2	2	2	0	0	2	0
Chr1-10109384	2	0	0	0	0	0	2	2	2	0	2	2	2	2	2	2	2	0	0	2	2	2	0	2	2	2	2	0	0	2	2	2	2	2	0	0	0	2	2	0	2	2	2	2	2	0	0	2	0
Chr1-10109385	2	0	0	0	0	0	2	2	2	0	2	2	2	2	2	2	2	0	0	2	2	2	0	2	2	2	2	0	0	2	2	2	2	2	0	0	0	2	2	0	2	2	2	2	2	0	0	2	0
Chr1-10109411	2	0	0	0	0	0	2	2	2	0	2	2	2	2	2	2	2	0	0	2	2	2	0	2	2	2	2	0	0	2	2	2	2	2	0	0	0	2	2	0	2	2	2	2	2	0	0	2	0
Chr1-10109419	2	0	0	0	0	0	2	2	2	0	2	2	2	2	2	2	2	0	0	2	2	2	0	2	2	2	2	0	0	2	2	2	2	2	0	0	0	2	2	0	2	2	2	2	2	0	0	2	0
Chr1-10109420	2	0	0	0	0	0	2	2	2	0	2	2	-1	2	2	2	2	0	0	2	2	2	0	2	2	2	2	0	0	2	2	2	2	2	0	0	0	2	2	0	2	2	2	2	2	0	0	2	0
Chr1-10115270	2	0	0	0	0	0	2	2	2	0	2	2	2	2	2	2	2	0	0	2	2	2	0	2	2	2	0	0	0	2	2	2	2	2	0	0	0	2	2	0	2	2	2	2	2	0	0	2	0
Chr1-10151532	2	0	0	0	0	0	2	2	2	0	2	2	2	2	2	2	2	0	0	2	2	2	0	2	2	2	0	0	0	2	2	2	2	2	0	0	0	2	2	0	2	2	2	2	2	0	0	2	0
Chr1-10151536	2	0	0	0	0	0	2	2	2	0	2	2	2	2	2	2	2	0	0	2	2	2	0	2	2	2	0	0	0	2	2	2	2	2	0	0	0	2	2	0	2	2	2	2	2	0	0	2	0
Chr1-10151594	2	0	0	0	0	0	2	2	2	0	2	2	2	2	2	2	2	0	0	2	2	2	0	2	2	2	0	0	0	2	2	2	2	2	0	0	0	2	2	0	2	2	2	2	2	0	0	2	0
Chr1-10151689	2	0	0	0	0	0	2	2	2	0	2	2	2	2	2	2	2	0	0	2	-1	2	0	2	-1	2	0	0	0	2	2	2	2	2	0	0	0	2	2	0	2	2	-1	2	2	0	0	2	0
Chr1-10152065	2	0	0	0	0	0	2	2	2	0	2	2	2	2	2	2	2	0	0	2	2	2	0	2	2	2	0	0	0	2	2	2	2	2	0	0	0	2	2	0	2	2	2	2	2	0	0	2	0
Chr1-10157648	2	0	0	0	0	0	2	2	2	0	2	2	2	2	2	2	2	0	0	2	2	2	0	2	2	2	0	0	0	2	2	2	2	2	0	0	0	2	2	0	2	2	2	2	2	0	0	2	0
Chr1-10157673	2	0	0	0	0	0	2	2	2	0	2	2	2	2	2	2	2	0	0	2	2	2	0	2	2	2	0	0	0	2	2	2	2	2	-1	0	0	2	2	0	2	2	2	2	2	0	0	2	0
Chr1-10157772	2	0	0	0	0	0	2	2	2	0	2	2	2	2	2	2	2	0	0	2	2	2	0	2	2	2	0	0	0	2	2	2	2	2	0	0	0	2	2	0	2	2	2	2	2	0	0	2	0
Chr1-10157830	2	0	0	0	0	0	2	2	2	0	2	2	2	2	2	2	2	0	0	2	2	2	0	2	2	2	0	0	0	2	2	2	2	2	0	0	0	2	2	0	2	2	2	2	2	0	0	2	0
Chr1-10245252	2	0	0	0	0	0	2	2	2	0	2	2	2	2	2	2	2	0	0	2	2	2	0	2	2	2	0	0	0	2	2	2	2	2	0	0	0	2	2	0	2	2	2	2	2	0	0	2	0
Chr1-10259750	2	0	0	0	0	0	2	2	2	0	2	2	2	2	2	2	2	0	0	2	2	2	0	2	2	2	0	0	0	2	2	2	2	2	0	0	0	2	2	0	2	2	2	2	2	0	0	2	0
Chr1-10259769	2	0	0	0	0	0	2	2	2	0	2	2	2	2	2	2	2	0	0	2	2	2	0	2	2	2	0	0	0	2	2	2	2	2	0	0	0	2	2	0	2	2	2	2	2	0	0	2	0
Chr1-10259854	2	0	0	0	0	0	2	2	2	0	2	2	2	2	2	2	2	0	0	2	2	2	0	2	2	2	0	0	0	2	2	2	2	2	0	0	0	2	2	0	2	2	2	2	2	0	0	-1	0
Chr1-10275184	2	0	0	0	0	0	2	2	2	0	2	2	2	2	2	2	2	0	0	2	2	2	0	2	2	2	0	0	0	2	2	2	2	2	0	0	2	2	2	0	2	2	2	2	2	0	0	2	0
Chr1-10275390	2	0	0	0	0	0	2	2	2	0	2	2	2	2	2	2	2	0	0	2	2	2	0	2	2	2	0	0	0	2	2	2	2	2	0	0	2	2	2	0	2	2	2	2	-1	0	0	2	0
Chr1-10275410	2	0	0	0	0	0	2	2	2	0	2	2	2	2	2	2	2	0	0	2	2	2	0	2	2	2	0	0	0	2	2	2	2	2	0	0	2	2	2	0	2	2	2	2	2	0	0	2	0
Chr1-10280436	2	0	0	0	0	0	2	2	2	0	2	2	2	2	2	2	2	0	0	2	2	2	0	2	2	2	0	0	0	2	2	2	2	2	0	0	2	2	2	0	2	2	2	2	2	0	0	2	0
Chr1-10288077	2	0	0	0	0	0	2	2	2	0	2	2	2	2	2	2	2	0	0	2	2	2	0	2	2	2	0	0	0	2	2	2	2	2	0	0	2	2	2	0	2	2	2	2	2	0	0	2	0
Chr1-10288198	2	0	0	0	0	0	2	2	-1	0	2	2	2	-1	2	2	2	0	0	-1	2	2	0	-1	2	2	0	0	0	2	2	2	2	2	0	0	2	2	2	0	2	2	-1	2	2	0	0	2	0
Chr1-10299032	2	0	0	0	0	0	2	2	2	0	2	2	2	2	2	2	2	0	0	2	2	2	0	2	2	2	0	0	0	2	2	2	2	2	0	0	2	2	2	0	2	2	2	2	2	0	0	2	0
Chr1-10313534	2	0	0	0	0	0	2	2	2	0	2	2	2	2	2	2	2	0	0	2	2	2	0	2	2	2	0	0	0	2	2	2	2	2	0	0	2	2	2	0	2	2	2	2	2	0	0	2	0
Chr1-10335046	2	0	0	0	0	0	2	2	2	0	2	2	2	2	2	2	-1	0	0	2	2	2	0	2	2	2	0	0	0	2	2	2	2	2	0	0	-1	-1	2	0	2	2	2	2	2	0	0	-1	0
Chr1-10335214	2	0	0	0	0	0	2	2	2	0	2	2	2	2	2	2	2	0	0	2	2	2	0	2	2	2	0	0	0	2	2	2	2	2	0	0	2	2	2	0	2	2	2	2	2	0	0	2	0
Chr1-10375785	2	0	0	0	0	0	2	2	2	0	2	2	2	2	2	2	2	0	0	2	2	2	0	2	2	2	0	0	0	2	2	2	2	2	0	0	2	2	2	0	2	2	2	2	2	0	0	2	0
Chr1-10375858	2	0	0	0	0	0	2	2	2	0	2	2	2	2	2	2	2	0	0	2	2	2	0	2	2	2	0	0	0	2	2	2	2	2	0	0	2	2	2	-1	2	2	2	2	2	0	-1	2	-1
Chr1-10432541	2	0	0	0	0	0	2	2	2	0	2	2	2	2	2	2	2	0	0	2	2	2	0	2	2	2	0	0	0	2	2	2	2	2	0	0	2	2	2	0	2	2	2	2	2	0	0	2	0
Chr1-10436115	2	0	0	0	0	0	2	2	2	0	2	2	2	2	2	2	2	0	0	2	2	2	0	2	2	2	0	0	0	2	2	2	2	2	0	0	2	2	2	0	2	2	2	2	2	0	0	2	0
Chr1-10436161	2	0	0	0	0	0	2	2	2	0	2	2	2	2	2	2	2	0	0	2	2	2	0	2	2	2	0	0	0	2	2	2	2	2	0	0	2	2	2	0	2	2	2	2	2	0	0	2	0
Chr1-10450854	2	0	0	0	0	0	2	2	2	0	2	2	2	2	2	2	2	0	0	2	2	2	0	2	2	2	0	0	0	2	2	2	2	2	0	0	2	2	2	0	2	2	2	2	-1	0	0	2	0
Chr1-10473381	2	0	-1	0	0	0	2	2	2	0	2	2	2	2	2	2	2	0	0	2	2	2	0	2	2	2	0	0	0	2	2	2	2	2	0	0	2	2	2	0	2	2	2	2	2	0	0	2	0
Chr1-10495411	2	0	0	0	0	0	2	2	2	0	2	2	2	2	2	2	2	0	0	2	2	2	0	2	2	2	0	0	0	2	2	2	2	2	0	0	2	2	2	0	2	2	2	2	2	0	0	2	0
Chr1-10496051	2	0	0	0	0	0	2	2	2	0	2	2	2	2	2	2	2	0	0	2	2	2	0	2	2	2	0	0	0	2	-1	2	2	2	0	0	2	2	2	0	2	2	2	2	-1	-1	-1	2	0
Chr1-10496064	2	0	0	0	0	0	2	2	2	0	2	2	2	2	2	2	2	0	0	2	2	2	0	2	2	2	0	0	0	2	-1	2	2	2	0	0	2	2	2	0	2	2	2	2	-1	-1	-1	2	0
Chr1-10496073	2	0	0	0	0	0	2	2	2	0	2	2	2	2	2	2	2	0	0	2	2	2	0	2	2	2	0	0	0	2	-1	2	2	2	0	0	2	2	2	0	2	2	2	2	-1	-1	-1	2	0
Chr1-10496088	2	0	0	0	0	0	2	2	2	0	2	2	2	2	2	2	2	0	0	2	2	2	0	2	-1	2	0	0	0	2	-1	2	2	2	0	0	2	2	2	0	2	2	2	2	-1	-1	-1	2	0
Chr1-10560526	2	0	-1	0	0	0	2	2	2	-1	2	2	2	2	2	2	2	-1	0	2	2	2	0	2	2	2	0	-1	0	2	2	2	2	2	0	0	2	2	2	-1	2	2	2	2	2	0	0	2	0
Chr1-10615346	2	0	0	0	0	0	2	2	2	0	2	2	2	2	2	2	2	0	0	2	2	2	0	2	2	2	0	0	0	2	2	2	2	2	0	0	2	2	2	0	2	2	2	2	2	0	0	2	0
Chr1-10635688	2	0	0	0	0	0	2	2	2	0	2	2	2	2	2	2	2	0	0	2	-1	2	0	2	2	2	-1	0	0	2	2	2	2	2	0	0	2	2	2	0	2	2	2	2	2	0	0	2	0
Chr1-10664183	2	0	0	0	0	0	2	2	2	0	2	2	2	2	2	2	2	0	0	2	2	2	0	2	2	2	0	0	0	2	2	2	2	2	0	0	2	2	2	0	2	2	2	2	2	0	0	2	0
Chr1-10692179	2	0	0	0	0	0	2	2	2	0	2	2	2	2	2	2	2	0	0	2	2	2	0	2	2	2	0	0	0	2	2	2	2	2	0	0	2	2	2	0	2	2	2	2	2	0	0	2	0
Chr1-10692411	2	0	0	0	0	0	2	2	2	0	2	2	2	2	2	2	2	0	0	2	2	2	0	2	2	2	0	0	0	2	2	2	2	2	0	0	2	2	2	0	2	2	2	2	2	0	0	2	0
Chr1-10703281	2	0	0	0	0	0	2	2	2	0	2	2	2	2	2	2	2	0	0	2	2	2	0	2	2	2	0	0	0	2	2	2	2	2	0	0	2	2	2	0	2	2	2	2	2	0	0	2	0
Chr1-10703318	2	0	0	0	0	0	2	2	2	0	2	2	2	2	2	2	2	0	0	2	2	2	0	2	2	2	0	0	0	2	2	2	2	2	0	0	2	2	2	0	2	2	2	2	2	0	0	2	0
Chr1-10703380	2	0	0	0	0	0	2	2	2	0	2	2	2	2	2	2	2	0	0	2	2	2	0	2	2	2	0	0	0	2	2	2	2	2	0	0	2	2	2	0	2	2	2	2	2	0	0	2	0
Chr1-10703388	2	0	0	0	0	0	2	2	2	0	2	2	2	2	2	2	2	0	0	2	2	2	0	2	2	2	0	0	0	2	2	2	2	2	0	0	2	2	2	0	2	2	2	2	2	0	0	2	0
Chr1-10751218	2	0	0	0	0	0	2	2	2	0	2	2	2	2	2	2	2	0	0	2	2	2	0	2	2	2	0	0	0	2	2	2	2	2	0	0	2	2	2	0	2	2	2	2	2	0	0	2	0
Chr1-10826468	2	0	0	0	0	0	2	2	2	0	2	2	2	2	2	2	2	0	0	2	2	2	0	2	2	2	0	0	0	2	2	2	2	2	0	0	2	2	2	0	2	2	2	2	2	0	0	2	0
Chr1-10826503	2	0	0	0	0	0	2	2	2	0	2	2	2	2	2	2	2	0	0	2	2	2	0	2	2	2	0	0	0	2	2	2	2	2	0	0	2	2	2	0	2	2	2	2	2	0	0	2	0
Chr1-10832134	2	0	0	0	0	0	2	2	2	0	2	2	2	2	2	2	2	0	0	2	2	2	0	2	2	2	0	0	0	2	2	2	2	2	0	0	2	2	2	0	2	2	2	2	2	0	0	2	0
Chr1-10832151	2	0	0	0	0	0	2	2	2	0	2	2	2	2	2	2	2	0	0	2	2	2	0	2	2	2	0	0	0	2	2	2	2	2	0	0	2	2	2	0	2	2	2	2	2	0	0	2	0
Chr1-10896319	2	0	0	0	0	0	2	2	2	0	2	2	2	2	2	2	2	0	0	2	2	2	0	2	2	2	0	0	0	2	2	2	2	2	0	0	2	2	2	0	2	2	2	2	2	0	0	2	0
Chr1-10899073	2	0	0	0	0	0	2	2	2	0	2	2	2	2	2	2	2	0	0	2	2	2	0	2	2	2	0	0	0	2	2	2	2	2	0	0	2	-1	2	0	2	-1	2	2	-1	-1	-1	2	0
Chr1-10970025	2	0	0	0	0	0	2	2	2	0	2	2	2	2	-1	2	2	0	0	2	2	2	0	2	2	2	0	0	0	2	2	2	2	2	0	0	2	2	2	-1	2	2	2	2	2	0	0	2	-1
Chr1-11060760	2	0	0	0	0	0	2	2	2	0	2	2	2	2	2	2	2	0	0	2	2	2	0	2	2	2	0	0	0	2	2	2	2	2	0	0	2	2	2	0	2	2	2	2	2	0	0	2	0
Chr1-11060980	2	0	0	0	0	0	2	2	2	0	2	2	2	2	2	2	2	0	0	2	2	2	0	2	2	2	0	0	0	2	2	2	2	2	0	0	2	2	2	0	2	2	2	2	2	0	0	2	0
Chr1-11079315	2	0	0	0	0	0	2	2	2	0	2	2	2	2	2	2	2	0	0	2	2	2	0	2	2	2	0	0	0	2	2	2	2	2	0	0	2	2	2	0	2	2	2	2	2	0	0	2	0
Chr1-11118416	2	0	0	0	0	0	2	2	2	0	2	2	2	2	2	2	2	0	0	2	2	2	0	2	2	2	0	0	0	2	2	2	2	2	0	0	-1	-1	2	0	2	-1	-1	2	-1	0	0	2	0
Chr1-11119023	2	0	0	0	0	0	2	2	2	0	2	2	2	2	2	2	2	0	0	2	2	2	0	2	2	2	0	0	0	2	2	2	2	2	0	0	-1	2	-1	0	2	2	-1	2	2	0	0	2	0
Chr1-11119032	2	0	0	0	0	0	2	2	2	0	2	2	2	2	2	2	2	0	0	2	2	2	0	2	2	2	0	0	0	2	2	2	2	2	0	0	-1	2	-1	0	2	2	-1	2	2	0	0	2	0
Chr1-11158037	2	0	0	0	0	0	2	2	2	0	2	2	2	2	2	2	2	0	0	2	2	2	0	2	2	2	0	0	0	2	2	2	2	2	0	0	2	2	2	0	2	2	2	2	2	0	0	2	0
Chr1-11158294	2	0	0	0	0	0	2	2	2	0	2	2	2	2	2	2	-1	0	0	2	2	2	0	2	2	2	0	0	0	2	2	2	2	2	0	0	2	2	2	0	2	2	2	2	2	0	0	2	0
Chr1-11158317	2	0	0	0	0	0	2	2	2	0	2	2	2	2	2	2	-1	0	0	2	2	2	0	2	2	2	0	0	0	2	2	2	2	2	0	0	2	2	2	0	2	2	2	2	2	0	0	2	0
Chr1-11158356	2	0	0	0	0	0	2	2	2	0	2	2	2	2	2	2	-1	0	0	2	2	2	0	2	2	2	0	0	0	2	2	2	2	2	0	0	2	2	2	0	2	2	2	2	2	0	0	2	0
Chr1-11158367	2	0	0	0	0	0	2	2	2	0	2	2	2	2	2	2	-1	0	0	2	2	2	0	2	2	2	0	0	0	2	2	2	2	2	0	0	2	2	2	0	2	2	2	2	2	0	0	2	0
Chr1-11158621	2	0	0	0	0	0	2	2	2	0	2	2	2	2	2	2	2	0	0	2	2	2	0	2	2	2	0	0	0	2	2	2	2	2	0	0	2	2	2	0	2	2	2	2	2	0	0	2	0
Chr1-11158648	2	0	0	0	0	0	2	2	2	0	2	2	2	2	2	2	2	0	0	2	2	2	0	2	2	2	0	0	0	2	2	2	2	2	0	0	2	2	2	0	2	2	2	2	2	0	0	2	0
Chr1-11167191	2	0	0	0	0	0	2	2	2	0	2	2	2	2	2	2	2	0	0	2	2	2	0	2	2	2	0	0	0	2	2	2	2	2	0	0	2	2	2	0	2	2	2	2	2	0	0	2	0
Chr1-11192780	2	0	0	0	0	0	2	2	2	0	2	2	2	-1	2	2	-1	0	0	2	2	2	0	2	2	-1	0	0	0	2	2	2	2	2	0	0	2	2	2	0	2	2	2	-1	-1	0	0	2	0
Chr1-11192886	2	0	0	0	0	0	2	2	2	0	2	2	2	2	2	2	2	0	0	2	2	2	0	2	2	2	0	0	0	2	2	2	2	2	0	0	2	2	2	0	2	2	2	2	2	0	0	2	0
Chr1-11192976	2	0	0	0	0	0	2	2	2	0	2	2	2	2	2	2	2	0	0	2	2	2	0	2	2	2	0	0	0	2	2	2	2	2	0	0	2	2	2	0	2	2	2	2	2	0	0	2	0
Chr1-11222920	2	0	0	0	0	0	2	2	2	0	2	2	2	2	2	2	2	0	0	2	2	2	0	2	2	2	0	0	0	2	2	2	2	2	0	0	2	2	2	0	2	2	2	2	2	0	0	2	0
Chr1-11222943	2	0	0	0	0	0	2	2	2	0	2	2	2	2	2	2	2	0	0	2	2	2	0	2	2	2	0	0	0	2	2	2	2	2	0	0	2	2	2	0	2	2	2	2	2	0	0	2	0
Chr1-11222964	2	0	0	0	0	0	2	2	2	0	2	2	2	2	2	2	2	0	0	2	2	2	0	2	2	2	0	0	0	2	2	2	2	2	0	0	2	2	2	0	2	2	2	2	2	0	0	2	0
Chr1-11222996	2	0	0	0	0	0	-1	2	2	0	2	2	2	-1	2	2	2	0	0	2	2	2	0	2	2	2	0	0	0	2	-1	2	2	2	0	0	2	2	2	0	2	2	2	2	2	0	0	2	0
Chr1-11356509	2	0	0	0	0	0	2	2	2	0	2	2	2	2	2	2	2	0	0	2	2	2	0	2	2	2	0	0	0	0	2	2	2	2	0	0	2	2	2	0	2	0	2	2	2	0	0	2	0
Chr1-11378524	2	0	0	0	0	0	2	2	2	0	2	2	2	2	2	2	2	0	0	2	2	2	0	2	2	2	0	0	0	0	2	2	2	2	0	0	2	2	2	0	2	0	2	2	2	0	0	2	0
Chr1-11388934	2	0	0	0	0	0	2	2	2	0	2	2	2	2	2	2	2	-1	0	2	2	2	0	2	2	2	0	0	0	0	2	2	2	2	0	0	2	2	2	0	2	0	2	2	2	0	0	2	0
Chr1-11388951	2	0	0	0	0	0	2	2	2	0	2	2	2	2	2	2	2	-1	0	2	2	2	0	2	2	2	0	0	0	0	2	2	2	2	0	0	2	2	2	0	2	0	2	2	2	0	0	2	0
Chr1-11389018	2	0	0	0	0	0	2	2	2	0	2	2	2	2	2	2	2	-1	0	2	2	2	0	2	2	2	0	0	0	0	2	2	2	2	0	0	2	2	2	0	2	0	2	2	2	0	0	2	0
Chr1-11389088	2	0	0	0	0	0	2	2	2	0	2	2	2	2	2	2	2	-1	0	2	2	2	0	2	2	2	0	0	0	0	2	2	2	2	0	0	2	2	2	0	2	0	2	2	2	0	0	2	0
Chr1-11415761	2	0	0	0	0	0	2	2	2	0	2	2	2	2	2	2	2	0	0	2	2	2	-1	2	2	2	0	0	0	0	2	2	2	2	0	0	2	2	2	0	2	0	2	2	2	0	0	2	0
Chr1-11415829	2	0	0	0	0	0	2	2	2	0	2	2	2	2	2	2	2	0	0	2	2	2	-1	2	2	2	0	0	0	0	2	2	2	2	0	0	2	2	2	0	2	0	2	2	2	0	0	2	0
Chr1-11416094	2	0	0	0	0	0	2	2	2	0	2	2	2	2	2	2	2	0	0	2	2	2	0	2	2	2	0	0	0	0	2	2	2	2	0	0	2	2	2	0	2	0	2	2	2	0	0	2	0
Chr1-11420856	2	0	0	0	0	0	2	2	2	0	2	2	2	2	2	2	2	0	0	2	2	2	0	2	2	2	0	0	0	0	2	2	2	2	0	0	2	2	2	0	2	0	2	2	2	0	0	2	0
Chr1-11420873	2	0	0	0	0	0	2	2	2	0	2	2	2	2	2	2	2	0	0	2	2	2	0	2	2	2	0	0	0	0	2	2	2	2	0	0	2	2	2	0	2	0	2	2	2	0	0	2	0
Chr1-11420903	2	0	0	0	0	0	2	2	2	0	2	2	2	2	2	2	2	0	0	2	2	2	0	2	2	2	0	0	0	0	2	2	2	2	0	0	2	2	2	0	2	0	2	2	2	0	0	2	0
Chr1-11429197	2	0	0	0	0	0	2	2	2	0	2	2	2	2	2	2	2	0	0	2	2	2	0	2	2	2	0	0	0	0	2	2	2	2	0	0	2	2	2	0	2	0	2	2	2	0	0	2	0
Chr1-11429370	2	0	0	0	0	0	2	2	2	0	2	2	2	2	2	2	2	0	0	2	2	2	0	2	2	2	0	0	0	0	2	2	2	2	0	0	2	2	2	0	2	0	2	2	2	0	0	2	0
Chr1-11429873	2	0	0	0	0	0	2	2	2	0	2	2	2	2	2	2	2	0	0	2	2	2	0	2	2	2	0	0	0	0	2	2	2	2	0	0	2	2	2	0	2	0	2	2	2	0	0	2	0
Chr1-11459276	2	0	-1	0	0	0	2	2	2	0	2	2	2	2	2	2	2	0	0	2	2	2	0	2	2	2	0	0	0	0	2	2	2	2	0	0	2	2	2	0	2	0	2	2	2	0	0	2	0
Chr1-11506646	2	0	0	0	0	0	2	2	2	0	2	2	2	2	2	2	2	0	0	2	2	2	0	2	2	2	0	0	0	0	2	2	2	2	0	0	2	2	2	0	2	0	2	2	2	0	0	2	0
Chr1-11506650	2	0	0	0	0	0	2	2	2	0	2	2	2	2	2	2	2	0	0	2	2	2	0	2	2	2	0	0	0	0	2	2	2	2	0	0	2	2	2	0	2	0	2	2	2	0	0	2	0
Chr1-11528434	2	0	0	0	0	0	2	2	2	0	2	2	2	2	2	2	2	0	0	2	2	2	0	2	2	2	0	0	0	0	2	2	2	2	0	0	2	2	2	0	2	0	2	2	2	0	0	2	0
Chr1-11560915	2	0	0	0	0	0	2	2	2	0	2	2	2	2	2	2	2	0	0	2	2	2	0	2	2	2	0	0	0	0	2	2	2	2	0	0	2	2	2	0	2	0	2	2	2	0	0	2	0
Chr1-11584058	2	0	0	0	0	0	2	2	2	0	2	2	2	2	2	2	2	0	0	2	2	2	0	2	2	2	0	0	0	0	2	2	2	2	0	0	2	2	2	0	2	0	2	2	2	0	0	2	0
Chr1-11590958	2	0	0	0	0	0	2	2	2	0	-1	2	2	2	2	2	2	0	0	2	2	2	0	2	2	2	0	0	0	0	2	2	2	2	0	0	2	2	2	0	2	0	2	2	2	0	0	2	0
Chr1-11591026	2	0	0	0	0	0	2	2	2	0	2	2	2	2	2	2	2	0	0	2	2	2	0	2	2	2	0	0	0	0	2	2	2	2	0	0	2	2	2	0	2	0	2	2	2	0	0	2	0
Chr1-11591044	2	0	0	0	0	0	2	2	2	0	2	2	2	2	2	2	2	0	0	2	2	2	0	2	2	2	0	0	0	0	2	2	2	2	0	0	2	2	2	0	2	0	2	2	2	0	0	2	0
Chr1-11591070	2	0	0	0	0	0	2	2	2	0	2	2	2	2	2	2	2	0	0	2	2	2	0	2	2	2	0	0	0	0	2	2	2	2	0	0	2	2	2	0	2	0	2	2	2	0	0	2	0
Chr1-11591084	2	0	0	0	0	0	2	2	2	0	2	2	2	2	2	2	2	0	0	2	2	2	0	2	2	2	0	0	0	0	2	2	2	2	0	0	2	2	2	0	2	0	2	2	2	0	0	2	0
Chr1-11591090	2	0	0	0	0	0	2	2	2	0	2	2	2	2	2	2	2	0	0	2	2	2	0	2	2	2	0	0	0	0	2	2	2	2	0	0	2	2	2	0	2	0	2	2	2	0	0	2	0
Chr1-11591091	2	0	0	0	0	0	2	2	2	0	2	2	2	2	2	2	2	0	0	2	2	2	0	2	2	2	0	0	0	0	2	2	2	2	0	0	2	2	2	0	2	0	2	2	2	0	0	2	0
Chr1-11591099	2	0	0	0	0	0	2	2	2	0	2	2	2	2	2	2	2	0	0	2	2	2	0	2	2	2	0	0	0	0	2	2	2	2	0	0	2	2	2	0	2	0	2	2	2	0	0	2	0
Chr1-11591100	2	0	0	0	0	0	2	2	2	0	2	2	2	2	2	2	2	0	0	2	2	2	0	2	2	2	0	0	0	0	2	2	2	2	0	0	2	2	2	0	2	0	2	2	2	0	0	2	0
Chr1-11596227	2	0	-1	0	0	0	2	2	2	0	-1	-1	2	2	2	2	2	0	0	2	2	2	0	2	2	2	0	0	0	0	2	2	2	2	0	0	2	2	2	0	2	0	2	2	2	0	0	2	0
Chr1-11596305	2	0	-1	0	0	0	2	2	2	0	-1	-1	2	2	2	2	2	0	0	2	2	2	0	2	2	2	0	0	0	0	2	2	2	2	0	0	2	2	2	0	2	0	2	2	2	0	0	2	0
Chr1-11662976	2	0	0	-1	0	0	2	2	2	0	2	-1	2	2	2	2	2	0	0	2	2	2	0	2	2	2	0	0	0	0	2	2	2	2	-1	0	2	2	2	0	2	0	2	2	2	0	0	2	0
Chr1-11664375	2	0	0	0	0	0	2	2	2	0	2	2	2	2	2	2	2	0	0	2	2	2	0	2	2	2	0	0	0	0	2	2	2	2	0	0	2	2	2	0	2	-1	2	2	-1	0	-1	2	0
Chr1-11664391	2	0	0	0	0	0	2	2	2	0	2	2	2	2	2	2	2	0	0	2	2	2	0	2	2	2	0	0	0	0	2	2	2	2	0	0	2	2	2	0	2	-1	2	2	-1	0	-1	2	0
Chr1-11664462	2	0	0	0	0	0	2	2	2	0	2	2	2	2	2	2	2	0	0	2	2	2	0	2	2	2	0	0	0	0	2	2	2	2	0	0	2	2	2	0	2	-1	2	2	-1	0	-1	2	0
Chr1-11669029	2	0	0	0	0	0	2	2	2	0	2	2	2	2	2	2	-1	0	0	2	2	2	0	2	2	2	0	0	0	0	2	2	2	2	0	0	2	2	2	0	2	0	2	2	2	0	0	2	0
Chr1-11669051	2	0	0	0	0	0	2	2	2	0	2	2	2	2	2	2	-1	0	0	2	2	2	0	2	2	2	0	0	0	0	2	2	2	2	0	0	2	2	2	0	2	0	2	2	2	0	0	2	0
Chr1-11669069	2	0	0	0	0	0	2	2	2	0	2	2	2	2	2	2	-1	0	0	2	2	2	0	2	2	2	0	0	0	0	2	2	2	2	0	0	2	2	2	0	2	0	2	2	2	0	0	2	0
Chr1-11669331	2	0	0	0	0	0	2	2	2	0	2	2	2	2	2	2	2	0	0	2	2	2	0	2	2	2	0	0	0	0	2	2	2	2	0	0	2	2	2	0	2	0	2	2	2	0	0	2	0
Chr1-11669382	2	0	0	0	0	0	2	2	2	0	2	2	2	2	2	2	2	0	0	2	2	2	0	2	2	2	0	0	0	0	2	2	2	2	0	0	2	2	2	0	2	0	2	2	2	0	0	2	0
Chr1-11669383	2	0	0	0	0	0	2	2	2	0	2	2	2	2	2	2	2	0	0	2	2	2	0	2	2	2	0	0	0	0	2	2	2	2	0	0	2	2	2	0	2	0	2	2	2	0	0	2	0
Chr1-11669386	2	0	0	0	0	0	2	2	2	0	2	2	2	2	2	2	2	0	0	2	2	2	0	2	2	2	0	0	0	0	2	2	2	2	0	0	2	2	2	0	2	0	2	2	2	0	0	2	0
Chr1-11669392	2	0	0	0	0	0	2	2	2	0	2	2	2	2	2	2	2	0	0	2	2	2	0	2	2	2	0	0	0	0	2	2	2	2	0	0	2	2	2	0	2	0	2	2	2	0	0	2	0
Chr1-11669461	2	0	0	0	0	0	2	2	2	0	2	2	2	2	2	2	2	0	0	2	2	2	0	2	2	2	0	0	0	0	2	2	2	2	0	0	2	2	2	0	2	0	2	2	2	0	0	2	0
Chr1-11680007	2	0	0	0	0	0	2	2	2	0	2	2	2	2	2	2	2	0	0	2	2	2	0	2	2	2	0	0	0	0	2	2	2	2	0	0	2	2	2	0	2	0	2	2	-1	0	0	2	0
Chr1-11680079	2	0	0	0	0	0	2	2	2	0	2	2	2	2	2	2	2	0	0	2	2	2	0	2	2	2	0	0	0	0	2	2	2	2	0	0	2	2	2	0	2	0	2	2	-1	0	0	2	0
Chr1-11680299	2	0	0	0	0	0	2	2	2	0	2	2	2	2	2	2	2	0	0	2	2	2	0	2	2	2	0	0	0	0	2	2	2	2	0	0	2	2	2	0	2	0	2	2	-1	0	0	2	0
Chr1-11697611	2	0	0	0	0	0	2	2	2	0	2	2	2	2	2	2	2	0	0	2	2	2	0	2	2	2	0	0	0	0	2	2	2	2	0	0	2	2	2	0	2	0	2	2	2	0	0	2	0
Chr1-11697653	2	0	0	0	0	0	2	2	2	0	2	2	2	2	2	2	2	0	0	2	2	2	0	2	2	2	0	0	0	0	2	2	2	2	0	0	2	2	2	0	2	0	2	2	2	0	0	2	0
Chr1-11714866	2	0	0	0	0	0	2	2	2	0	2	2	2	2	2	2	2	0	0	2	2	2	0	2	2	2	0	0	0	0	2	2	2	2	0	0	2	2	2	0	2	0	2	2	2	0	0	2	0
Chr1-11754203	2	0	0	0	0	0	2	2	2	0	2	2	2	2	2	2	2	0	0	2	2	2	0	2	2	2	0	0	0	0	2	2	2	2	0	0	2	2	2	0	2	0	2	2	2	0	0	2	0
Chr1-11776921	2	0	0	0	0	0	2	2	2	0	2	2	2	2	2	2	2	0	0	2	2	2	0	2	2	2	0	0	0	0	2	2	2	2	0	0	2	2	2	0	2	0	2	2	2	0	0	2	0
Chr1-11776990	2	0	0	0	0	0	2	2	2	0	2	2	2	2	2	2	2	0	0	2	2	2	0	2	2	2	0	0	0	0	2	2	2	2	0	0	2	2	2	0	2	0	2	2	2	0	0	2	0
Chr1-11777088	2	0	0	0	0	0	2	2	2	0	2	2	2	2	2	2	2	0	0	2	2	2	0	2	2	2	0	0	0	0	2	2	2	2	0	0	2	2	2	0	2	0	2	2	2	0	0	2	0
Chr1-11858381	2	0	0	0	0	0	2	2	2	0	2	2	2	2	2	2	2	0	0	2	2	2	0	2	2	2	0	0	0	0	2	2	2	2	0	0	2	2	2	0	2	0	2	2	2	0	0	2	0
Chr1-11858473	2	0	0	0	0	0	2	2	2	0	2	2	2	2	2	2	2	0	0	2	2	2	0	2	2	2	0	0	0	0	2	2	2	2	0	0	2	2	2	0	2	0	2	2	2	0	0	2	0
Chr1-11866167	2	0	0	0	0	0	2	2	2	0	2	2	2	2	2	2	2	0	0	2	2	2	0	2	2	2	0	0	0	0	2	2	2	2	0	0	-1	2	2	0	2	0	2	2	2	0	0	-1	0
Chr1-11884354	2	0	0	0	0	0	2	2	-1	0	2	2	2	2	2	2	2	0	0	2	2	2	0	2	2	2	0	0	0	0	2	2	2	2	0	0	2	2	2	-1	2	0	2	2	2	0	0	2	-1
Chr1-11884385	2	0	0	0	0	0	2	2	2	0	2	2	2	2	2	2	2	0	0	2	2	2	0	2	2	2	0	0	0	0	2	2	2	2	0	0	2	2	2	-1	2	-1	2	2	2	0	0	2	0
Chr1-11900312	2	0	0	0	0	0	2	2	2	0	2	2	2	2	2	2	2	0	0	2	2	2	0	2	2	2	0	0	0	0	2	2	2	2	0	0	2	2	2	0	2	0	2	2	2	0	0	2	0
Chr1-11906654	2	0	0	0	0	0	2	2	2	0	2	2	2	2	2	2	2	0	0	2	2	2	0	2	2	2	0	0	0	0	2	2	2	2	0	0	2	2	2	0	-1	0	2	2	2	0	0	2	0
Chr1-11907198	2	0	0	0	0	0	2	2	2	0	2	2	2	2	2	2	2	0	0	2	2	2	0	2	2	2	0	0	0	0	2	2	2	2	0	0	2	2	2	0	-1	0	2	2	2	0	0	2	0
Chr1-11907199	2	0	0	0	0	0	2	2	2	0	2	2	2	2	2	2	2	0	0	2	2	2	0	2	2	2	0	0	0	0	2	2	2	2	0	0	2	2	2	0	-1	0	2	2	2	0	0	2	0
Chr1-12056797	2	0	0	0	-1	0	2	2	2	0	2	-1	2	2	2	2	2	0	0	2	2	2	0	2	2	2	0	0	0	0	2	2	2	2	0	0	2	2	2	0	2	0	2	2	2	0	0	2	0
Chr1-12056819	2	0	0	0	-1	0	2	2	2	0	2	-1	2	2	2	2	2	0	0	2	2	2	0	2	2	2	0	0	0	0	2	2	2	2	0	0	2	2	2	0	2	0	2	2	2	0	0	2	0
Chr1-12056820	2	0	0	0	-1	0	2	2	2	0	2	-1	2	2	2	2	2	0	0	2	2	2	0	2	2	2	0	0	0	0	2	2	2	2	0	0	2	2	2	0	2	0	2	2	2	0	0	2	0
Chr1-12056845	2	0	0	0	-1	0	2	2	2	0	2	-1	2	2	2	2	2	0	0	2	2	2	0	2	2	2	0	0	0	0	2	2	2	2	0	0	2	2	2	0	2	0	2	2	2	0	0	2	0
Chr1-12056890	2	0	0	0	-1	0	2	2	2	0	2	2	2	2	2	2	2	0	0	2	2	2	0	2	2	2	0	0	0	0	2	2	2	2	0	0	2	2	2	0	2	0	2	2	2	0	0	2	0
Chr1-12056900	2	0	0	0	-1	0	2	2	2	0	2	2	2	2	2	2	2	-1	0	2	2	2	0	2	2	2	0	0	0	0	2	2	2	2	0	0	2	2	2	0	-1	0	2	2	2	0	0	2	0
Chr1-12056904	2	0	0	0	-1	0	2	2	2	0	2	2	2	2	2	2	2	-1	0	2	2	2	0	2	2	2	0	0	0	0	2	2	2	2	0	0	2	2	2	0	-1	0	2	2	2	0	0	2	0
Chr1-12056957	2	0	0	0	-1	0	2	2	2	0	2	-1	2	2	2	2	2	-1	0	-1	2	2	0	2	2	2	0	0	0	0	2	-1	2	2	0	0	2	2	2	0	-1	0	2	2	2	0	0	2	0
Chr1-12056965	2	0	0	0	-1	0	2	2	2	0	2	-1	2	2	2	2	2	-1	0	-1	2	2	0	2	2	2	0	0	0	0	2	-1	2	2	0	0	2	2	2	0	-1	0	2	2	2	0	0	2	0
Chr1-12056967	2	0	0	0	-1	0	2	2	2	0	2	-1	2	2	2	2	2	-1	0	-1	2	2	0	2	2	2	0	0	0	0	2	-1	2	2	0	0	2	2	2	0	-1	0	2	2	2	0	0	2	0
Chr1-12056971	2	0	0	0	-1	0	2	2	2	0	2	-1	2	2	2	2	2	-1	0	-1	2	2	0	2	2	2	0	0	0	0	2	-1	2	2	0	0	2	2	2	0	-1	0	2	2	2	0	0	2	0
Chr1-12056979	2	0	0	0	-1	0	2	2	2	0	2	-1	2	2	2	2	2	-1	0	-1	2	2	0	2	2	2	0	0	0	0	2	-1	2	2	0	0	2	2	2	0	-1	0	2	2	2	0	0	2	0
Chr1-12057004	2	0	0	0	-1	0	2	2	2	0	2	-1	2	2	2	2	2	-1	0	-1	2	2	0	2	2	2	0	0	0	0	2	-1	2	2	0	0	2	2	2	0	-1	0	2	2	2	0	0	2	0
Chr1-12057071	2	0	0	-1	-1	0	-1	-1	-1	0	2	-1	2	-1	-1	2	2	-1	0	2	-1	2	0	2	2	2	0	0	0	-1	2	-1	2	2	0	0	2	2	2	0	2	0	2	2	2	0	0	2	0
Chr1-12057130	2	0	0	-1	-1	0	-1	-1	-1	0	2	-1	2	2	-1	2	2	-1	0	2	-1	2	0	2	2	2	0	0	0	-1	2	2	2	2	0	0	2	2	2	0	2	0	2	2	2	0	0	2	0
Chr1-12057214	2	0	0	0	-1	0	-1	-1	-1	0	2	-1	2	-1	-1	2	2	-1	0	2	-1	-1	0	2	2	2	0	0	0	-1	2	2	2	2	-1	0	2	2	2	0	2	0	2	-1	2	0	0	2	0
Chr1-12083528	2	0	0	0	0	0	2	2	2	0	2	2	2	2	2	2	2	0	0	2	-1	2	0	2	2	2	0	0	0	0	2	2	2	2	0	0	2	2	2	0	2	0	2	2	2	0	0	2	0
Chr1-14152540	2	0	0	0	0	-1	-1	2	-1	2	2	2	2	2	2	2	2	0	2	2	2	-1	0	2	2	2	0	0	0	0	2	2	2	-1	0	0	2	2	2	0	-1	0	2	2	0	0	0	2	0
Chr1-14152541	2	0	0	0	0	-1	-1	2	-1	2	2	2	2	2	2	2	2	0	2	2	2	-1	0	2	2	2	0	0	0	0	2	2	2	-1	0	0	2	2	2	0	-1	0	2	2	0	0	0	2	0
Chr1-14197079	2	0	0	0	0	0	2	2	2	2	2	2	2	2	2	2	2	0	2	2	2	2	0	2	2	2	0	0	0	0	2	2	2	2	0	0	2	2	2	0	0	0	2	2	0	0	0	2	0
Chr1-14197089	2	0	0	0	0	0	2	2	2	2	2	2	2	2	2	2	2	0	2	2	2	2	0	2	2	2	0	0	0	0	2	2	2	2	0	0	2	2	2	0	0	0	2	2	0	0	0	2	0
Chr1-14224466	2	0	0	0	0	0	2	2	2	2	2	2	2	2	2	2	2	0	2	2	2	2	0	2	2	2	0	0	0	0	2	2	2	2	0	0	2	2	2	0	0	0	2	2	0	0	0	2	0
Chr1-14626159	2	0	0	0	0	0	2	2	2	2	2	2	2	2	2	2	2	0	2	2	2	2	0	2	2	2	0	0	0	0	2	2	2	2	0	0	2	2	2	0	2	0	2	2	0	0	0	2	0
Chr1-14626447	2	0	0	0	0	0	2	2	2	2	2	2	2	2	2	2	2	0	2	2	2	2	0	2	2	2	0	0	0	0	2	2	2	2	0	0	2	2	2	0	2	0	2	2	0	0	0	2	0
Chr1-14627955	2	0	0	0	0	0	2	2	-1	2	2	2	2	2	2	2	2	0	2	2	2	2	0	2	2	2	0	0	0	0	2	2	2	2	0	0	2	2	2	0	2	0	2	2	0	0	0	2	0
Chr1-14628042	2	0	-1	0	0	0	2	2	-1	2	2	2	2	2	2	2	2	0	2	2	2	2	0	2	2	2	0	0	0	0	2	2	2	2	0	0	2	2	2	0	2	0	2	2	0	0	0	2	0
Chr1-18530428	2	0	0	0	0	0	2	2	2	2	2	2	2	2	2	2	2	0	2	2	2	2	0	2	2	2	0	0	0	0	2	2	2	2	0	0	2	2	2	0	2	0	2	2	0	0	0	2	0
Chr1-18598016	2	0	0	0	0	0	2	2	2	2	2	2	2	2	2	2	2	0	2	2	2	2	0	2	2	2	0	0	0	0	2	2	2	2	0	0	2	2	2	0	2	0	2	2	-1	0	0	2	0
Chr1-18598566	2	0	0	0	0	0	2	2	2	2	2	2	2	2	2	2	2	0	2	2	2	2	0	2	2	2	0	0	0	0	2	2	2	2	0	0	2	2	2	0	2	0	2	2	0	0	0	2	0
Chr1-18633694	2	0	0	0	0	0	2	2	2	2	2	2	2	2	2	2	2	0	2	2	2	2	0	2	2	2	0	0	0	0	2	2	2	2	0	0	2	2	2	0	2	0	2	2	0	0	0	2	0
Chr1-18633698	2	0	0	0	0	0	2	2	2	2	2	2	2	2	2	2	2	0	2	2	2	2	0	2	2	2	0	0	0	0	2	2	2	2	0	0	2	2	2	0	2	0	2	2	0	0	0	2	0
Chr1-18633777	2	0	0	0	0	0	2	2	2	2	2	2	2	2	2	2	2	0	2	2	2	2	0	2	2	2	0	0	0	0	2	2	2	2	0	0	2	2	2	0	2	0	2	2	0	0	0	2	0
Chr1-18633783	2	0	0	0	0	0	2	2	2	2	2	2	2	2	2	2	2	0	2	2	2	2	0	2	2	2	0	0	0	0	2	2	2	2	0	0	2	2	2	0	2	0	2	2	0	0	0	2	0
Chr1-19378136	2	0	0	0	0	0	2	2	2	2	2	2	2	2	2	2	2	0	2	2	2	2	0	2	2	2	0	0	0	0	2	2	2	2	0	0	2	2	2	0	2	0	2	2	0	0	0	2	0
Chr1-20457965	2	0	0	0	0	0	2	2	2	2	2	2	2	2	2	2	2	0	2	2	2	2	0	2	2	2	0	0	0	0	2	2	2	2	0	0	2	2	2	0	2	0	2	2	0	0	0	2	0
Chr1-21195841	2	0	0	0	0	0	-1	2	2	2	2	2	2	-1	2	2	2	0	2	2	2	2	0	2	2	2	0	0	0	0	2	2	2	2	0	0	2	2	2	0	2	0	2	2	0	0	0	2	0
Chr1-21199477	2	0	0	0	0	0	2	2	2	2	2	2	2	2	2	2	2	0	2	2	2	2	0	2	2	2	0	0	0	0	2	2	2	2	0	0	2	2	2	0	2	0	2	2	0	0	0	2	0
Chr1-21236975	2	0	0	0	0	0	2	2	2	2	2	2	2	2	2	2	2	0	2	2	2	2	0	2	2	2	0	0	0	0	2	2	2	2	0	0	2	2	2	0	2	0	2	2	0	0	0	2	0
Chr1-21237015	2	0	0	0	0	0	2	2	2	2	2	2	2	2	2	2	2	0	2	2	2	2	0	2	2	2	0	0	0	0	2	2	2	2	0	0	2	2	2	0	2	0	2	2	0	0	0	2	0
Chr1-21243816	2	0	0	0	0	0	2	2	2	2	2	2	2	2	2	2	2	0	2	2	2	2	0	2	2	2	0	0	0	0	2	2	2	2	0	0	2	2	2	0	2	0	2	2	0	0	0	2	0
Chr1-21244038	2	0	0	0	0	0	2	2	2	2	2	2	2	2	2	2	2	0	2	2	2	2	0	2	2	2	0	0	0	0	2	2	2	2	0	0	2	2	2	0	2	0	2	2	0	0	0	2	0
Chr1-21637713	2	0	0	0	0	0	2	2	2	2	2	2	2	2	2	2	2	0	2	2	2	2	0	2	2	2	0	0	0	0	2	2	2	2	0	0	2	2	2	0	2	0	2	2	0	0	0	2	0
Chr1-21667934	2	0	0	0	0	0	2	2	2	2	2	2	2	2	2	2	2	0	2	2	2	2	0	2	2	2	0	0	0	0	2	2	2	2	0	0	2	2	2	0	2	0	2	2	0	0	0	2	0
Chr1-21667963	2	0	0	0	0	0	2	2	2	2	2	2	2	2	2	2	2	0	2	2	2	2	0	2	2	2	0	0	0	0	2	2	2	2	0	0	2	2	2	0	2	0	2	2	0	0	0	2	0
Chr1-21667968	2	0	0	0	0	0	2	2	2	2	2	2	2	2	2	2	2	0	2	2	2	2	0	2	2	2	0	0	0	0	2	2	2	2	0	0	2	2	2	0	2	0	2	2	0	0	0	2	0
Chr1-21668029	2	0	0	0	0	0	2	2	2	2	2	2	2	2	2	2	2	0	2	2	2	2	0	2	2	2	0	0	0	0	2	2	2	2	0	0	2	2	2	0	2	0	2	2	0	0	0	2	0
Chr1-21668034	2	0	0	0	0	0	2	2	2	2	2	2	2	2	2	2	2	0	2	2	2	2	0	2	2	2	0	0	0	0	2	2	2	2	0	0	2	2	2	0	2	0	2	2	0	0	0	2	0
Chr1-21668037	2	0	0	0	0	0	2	2	2	2	2	2	2	2	2	2	2	0	2	2	2	2	0	2	2	2	0	0	0	0	2	2	2	2	0	0	2	2	2	0	2	0	2	2	0	0	0	2	0
Chr1-21668075	2	0	0	0	0	0	2	2	2	2	2	2	2	2	2	2	2	0	-1	2	2	2	0	2	2	2	0	0	0	0	2	2	2	-1	0	0	2	2	2	0	2	0	2	-1	0	0	0	2	0
Chr1-21672100	2	0	0	0	0	0	2	2	2	2	2	2	2	2	2	2	2	0	2	2	2	2	0	2	2	2	0	0	0	0	2	2	2	2	0	0	2	2	2	0	2	0	2	2	0	0	0	2	0
Chr1-21672119	2	0	0	0	0	0	2	2	2	2	2	2	2	2	2	2	2	0	2	2	2	2	0	2	2	2	0	0	0	0	2	2	2	2	0	0	2	2	2	0	2	0	2	2	0	0	0	2	0
Chr1-21672178	2	0	0	0	0	0	2	2	2	2	2	2	2	2	2	2	2	0	2	2	2	2	0	2	2	2	0	0	0	0	2	2	2	2	0	0	2	2	-1	0	2	0	2	2	0	0	0	2	0
Chr1-21672193	2	0	0	0	0	0	2	2	2	2	2	2	2	2	2	2	2	0	2	2	2	2	0	2	2	2	0	0	0	0	2	2	2	2	0	0	2	2	-1	0	2	0	2	2	0	0	0	2	0
Chr1-21672199	2	0	0	0	0	0	2	2	2	2	2	2	2	2	2	2	2	0	2	2	2	2	0	2	2	2	0	0	0	0	2	2	2	2	0	0	2	2	-1	0	2	0	2	2	0	0	0	2	0
Chr1-21672301	2	0	0	0	0	0	2	-1	2	2	2	2	2	2	2	2	-1	0	2	2	2	2	0	2	2	2	0	0	0	0	2	2	2	2	0	0	2	2	2	0	2	0	2	2	0	0	0	2	0
Chr1-21672314	2	0	0	0	0	0	2	-1	2	2	2	2	2	2	2	2	-1	0	2	2	2	2	0	2	2	2	0	0	0	0	2	2	2	2	0	0	2	2	2	0	2	0	2	2	0	0	0	2	0
Chr1-21672348	2	0	0	0	0	0	2	2	2	2	2	2	2	2	2	2	2	0	2	2	2	2	0	2	2	2	0	0	0	0	2	2	2	2	0	0	2	2	2	0	2	0	2	2	0	0	0	2	0
Chr1-21672370	2	0	0	0	0	0	2	2	2	2	2	2	2	2	2	2	2	0	2	2	2	2	0	2	2	2	0	0	0	0	2	2	2	2	0	0	2	2	2	0	2	0	2	2	0	0	0	2	0
Chr1-21672425	2	0	0	0	0	0	2	2	2	2	2	2	2	2	2	2	2	0	2	2	2	2	0	2	2	2	0	0	0	0	-1	2	2	2	0	0	2	2	2	0	2	0	2	2	0	0	0	2	0
Chr1-21672477	2	0	0	0	0	0	2	2	2	2	2	2	2	2	2	2	2	0	2	2	2	2	0	2	2	2	0	0	0	0	2	2	2	2	0	0	2	2	2	0	2	0	2	2	0	0	0	2	0
Chr1-21672640	2	0	0	0	0	0	2	2	2	2	2	2	2	2	2	2	2	0	2	2	2	2	0	2	2	2	0	0	0	0	2	2	2	2	0	0	2	2	2	0	2	0	2	2	0	0	0	2	0
Chr1-21672726	2	0	0	0	0	0	2	2	2	2	2	2	2	2	2	2	2	0	2	2	2	2	0	2	2	2	0	0	0	0	2	2	2	2	0	0	2	2	2	0	2	0	2	2	0	0	0	2	0
Chr1-21672739	2	0	0	0	0	0	2	2	2	2	2	2	2	2	2	2	2	0	2	2	2	2	0	2	2	2	0	0	0	0	2	2	2	2	0	0	2	2	2	0	2	0	2	2	0	0	0	2	0
Chr1-21788337	2	0	0	0	0	0	2	2	2	2	2	2	2	2	2	2	2	0	2	2	2	2	0	2	2	2	0	0	0	0	2	2	2	2	0	0	2	2	2	0	2	0	2	2	0	0	0	2	0
Chr1-24391177	2	0	0	0	2	2	2	2	2	2	2	2	0	2	2	2	2	0	2	2	2	2	0	2	2	2	0	0	0	0	2	2	0	2	0	0	2	0	2	0	2	2	2	0	0	0	2	2	0
Chr1-24412357	2	0	0	0	2	2	2	2	2	2	2	2	0	2	2	2	2	0	2	2	2	2	0	2	2	2	0	0	0	0	2	2	0	2	0	0	-1	0	2	0	2	2	2	0	0	0	2	2	0
Chr1-29218388	2	0	0	0	2	2	0	0	2	2	2	2	0	2	2	2	2	0	2	2	0	0	0	0	0	2	0	0	0	0	0	0	0	2	0	0	2	0	0	0	2	2	2	0	0	0	2	2	0
Chr1-30830892	2	0	0	0	2	2	0	0	0	0	2	2	0	2	2	2	2	0	2	2	0	0	0	0	0	2	0	0	0	0	0	0	0	2	0	0	2	0	0	0	2	2	0	0	0	0	2	0	0
Chr1-34456422	2	0	-1	2	0	0	0	0	0	2	2	2	0	2	2	2	2	0	2	2	0	0	0	0	0	2	2	2	0	0	0	0	0	0	0	0	0	0	0	0	2	2	2	0	2	0	2	2	0
Chr1-34679280	2	0	2	2	0	0	0	0	0	2	2	2	0	2	2	-1	2	0	2	2	0	0	0	0	0	2	2	2	0	0	0	0	0	0	0	0	0	0	0	0	2	2	2	0	2	0	2	2	0
Chr1-34737568	2	0	2	2	0	0	0	0	0	2	2	2	0	2	2	2	2	0	2	2	0	0	0	0	0	2	2	2	0	0	0	0	0	0	0	0	0	0	0	0	2	2	2	0	2	0	2	2	0
Chr1-34769207	2	0	2	2	0	0	0	0	0	2	2	2	0	2	2	2	2	0	2	2	0	0	0	0	0	2	2	2	0	0	0	0	0	0	0	0	0	0	0	0	2	2	2	0	2	0	2	2	0
Chr1-34795680	2	0	2	2	0	0	0	0	0	2	2	2	0	2	2	2	2	0	2	2	0	0	0	0	0	2	2	2	0	0	0	0	0	0	0	0	0	0	0	0	2	2	2	0	2	0	2	2	0
Chr1-34819080	2	0	2	2	0	0	0	0	0	2	2	2	0	2	2	2	2	0	2	2	0	0	0	0	0	2	2	2	0	2	0	0	0	0	0	0	0	0	0	0	2	2	2	0	2	0	2	2	0
Chr1-34819116	2	0	2	2	0	0	0	0	0	2	2	2	0	2	2	2	2	0	2	2	0	0	0	0	0	2	2	2	0	2	0	0	0	0	0	0	0	0	0	0	2	2	2	0	2	0	2	2	0
Chr1-34846977	2	0	2	2	0	0	0	0	0	2	2	2	0	2	2	2	2	0	2	2	0	0	0	0	0	2	2	2	0	2	0	0	0	0	0	0	0	0	0	0	2	2	2	0	-1	0	2	2	0
Chr1-35094176	2	0	-1	-1	-1	-1	-1	-1	-1	-1	-1	-1	-1	-1	-1	-1	-1	-1	2	2	0	0	0	0	0	2	2	2	0	2	0	0	0	0	0	0	-1	-1	-1	-1	-1	-1	-1	-1	-1	-1	-1	-1	-1
Chr1-35101685	2	0	2	2	0	0	0	0	0	2	2	2	0	2	2	2	2	0	2	2	0	0	0	0	0	2	2	2	0	2	0	0	0	0	0	0	0	0	0	0	-1	-1	2	0	2	0	2	2	0
Chr1-35221655	2	0	2	2	0	0	0	0	0	2	2	2	0	2	2	2	2	0	2	2	0	0	0	0	0	2	2	2	0	2	2	2	0	0	0	0	0	0	2	0	2	2	2	2	2	0	2	2	0
Chr1-35221656	2	0	2	2	0	0	0	0	0	2	2	2	0	2	2	2	2	0	2	2	0	0	0	0	0	2	2	2	0	2	2	2	0	0	0	0	0	0	2	0	2	2	2	2	2	0	2	2	0
Chr1-35221689	2	0	2	2	0	0	0	0	0	2	2	2	0	2	2	2	2	0	2	2	0	0	0	0	0	2	2	2	0	2	2	2	0	0	0	0	0	0	2	0	2	2	2	2	2	0	2	2	0
Chr1-35221697	2	0	2	2	0	0	0	0	0	2	2	2	0	2	2	2	2	0	2	2	0	0	0	0	0	2	2	2	0	2	2	2	0	0	0	0	0	0	2	0	2	2	2	2	2	0	2	2	0
Chr1-35239562	2	0	2	2	0	0	0	0	0	2	2	2	0	2	2	2	2	2	2	2	0	0	0	0	0	2	2	2	0	2	2	2	0	0	0	0	0	0	2	0	2	2	2	2	2	0	2	2	0
Chr1-35239568	2	0	2	2	0	0	0	0	0	2	2	2	0	2	2	2	2	2	2	2	0	0	0	0	0	2	2	2	0	2	2	2	0	0	0	0	0	0	2	0	2	2	2	2	2	0	2	2	0
Chr1-35346977	2	0	2	2	0	0	0	0	0	2	2	2	0	2	2	2	2	2	2	2	0	0	0	0	0	2	2	2	0	2	2	2	0	0	0	0	0	0	2	0	2	2	2	2	2	0	2	2	0
Chr1-35396309	2	0	2	2	0	0	0	0	0	2	2	2	0	2	2	2	2	2	2	2	0	0	0	0	0	2	2	2	0	2	2	2	0	0	0	0	0	0	2	0	2	2	2	2	2	0	2	2	0
Chr1-37122278	2	0	2	2	0	0	0	0	0	2	2	2	0	0	0	0	0	2	2	2	0	0	0	0	0	2	2	2	0	2	2	2	0	0	0	0	0	0	2	0	2	2	2	2	2	0	2	2	0
Chr1-37141924	2	0	2	2	0	0	0	0	0	2	2	2	0	0	0	0	0	2	2	2	0	0	0	0	0	2	2	2	0	2	2	2	0	0	0	0	0	0	2	0	2	2	2	2	2	0	2	2	0
Chr1-37315743	2	0	2	2	0	0	0	0	0	2	2	2	0	0	0	0	0	2	2	2	0	0	0	0	0	2	2	2	0	2	2	2	0	0	0	0	0	0	2	0	2	2	2	2	2	0	2	2	0
Chr1-37458080	2	0	2	2	0	0	0	0	0	2	2	2	0	0	0	0	0	2	2	2	0	0	0	0	0	2	2	2	0	2	2	2	0	0	0	0	0	0	2	0	2	2	2	2	2	0	2	2	0
Chr1-37505826	2	0	2	2	0	0	0	0	0	2	2	2	0	0	0	0	0	2	2	2	0	0	0	0	0	2	2	2	0	2	2	2	0	0	0	0	0	0	2	0	2	2	2	2	2	0	2	2	0
Chr1-37583011	2	0	2	2	0	0	0	0	0	2	2	2	0	0	0	0	0	2	2	2	0	0	0	0	0	2	2	2	0	2	2	2	0	0	0	0	0	-1	2	0	2	2	2	2	2	0	2	-1	0
Chr1-38859748	2	0	-1	2	0	0	-1	-1	-1	-1	2	2	0	0	0	0	0	2	2	2	-1	0	0	0	0	2	2	2	0	2	2	2	0	0	0	0	0	0	2	0	2	2	2	2	2	0	2	2	0
Chr1-39665223	2	0	2	2	0	0	0	0	0	2	2	2	2	0	0	0	0	2	2	2	0	0	0	0	0	2	2	2	0	2	2	2	0	0	0	0	0	0	2	2	2	0	2	2	2	0	2	2	2
Chr1-39912570	2	0	2	2	0	0	0	0	0	2	2	2	2	0	0	0	0	2	2	2	0	0	0	2	2	2	0	2	0	2	2	2	0	0	0	0	0	0	2	2	2	0	2	2	2	0	2	2	2
Chr1-39912629	2	0	2	2	0	0	0	0	0	2	2	2	2	0	0	0	0	2	2	2	0	0	0	2	2	2	0	2	0	2	2	2	0	0	0	0	0	0	2	2	2	0	2	2	2	0	2	2	2
Chr1-40047043	2	0	2	2	0	0	0	0	0	2	2	2	2	0	0	0	0	2	2	2	0	0	0	2	2	2	0	2	0	2	2	2	0	0	0	0	0	0	2	2	2	0	2	2	2	0	2	2	2
Chr1-40273361	2	0	2	2	0	0	0	0	2	2	2	2	2	0	0	0	0	2	2	2	0	0	0	2	2	2	0	2	0	2	2	2	0	0	-1	0	0	0	2	2	2	0	2	2	2	0	2	2	2
Chr1-40817923	2	0	2	2	0	0	0	0	2	2	0	0	2	0	0	0	0	2	2	0	0	0	0	2	2	2	0	2	0	2	2	2	0	0	0	0	0	0	2	2	2	0	2	2	2	0	2	2	2
Chr1-41349831	2	0	2	2	0	0	0	0	2	-1	0	0	2	0	0	0	0	-1	2	0	0	0	0	2	2	2	0	2	0	2	2	2	0	2	0	0	0	0	2	2	2	0	2	2	2	0	2	2	2
Chr1-41349832	2	0	2	2	0	0	0	0	2	-1	0	0	2	0	0	0	0	-1	2	0	0	0	0	2	2	2	0	2	0	2	2	2	0	2	0	0	0	0	2	2	2	0	2	2	2	0	2	2	2
Chr1-41349862	2	0	2	2	0	0	0	0	2	-1	0	0	2	0	0	0	0	-1	2	0	0	0	0	2	2	2	0	2	0	2	2	2	0	2	0	0	0	0	2	2	2	0	2	2	2	0	2	2	2
Chr1-41353859	2	0	2	2	0	0	0	0	2	2	0	0	2	0	0	0	0	2	2	0	0	0	0	2	2	2	0	2	0	2	2	2	0	2	0	0	0	0	2	2	2	0	2	2	2	0	2	2	2
Chr1-41998834	2	0	2	2	0	0	0	0	2	2	0	0	2	0	0	0	0	2	2	0	0	0	0	2	2	2	0	2	0	2	2	2	0	2	0	0	0	0	2	0	2	0	2	2	2	0	2	2	0
Chr1-42080915	2	0	2	2	0	0	0	0	2	2	0	0	2	0	0	0	0	2	0	0	0	0	0	2	2	2	0	2	0	2	2	2	0	2	0	0	0	0	2	0	2	0	2	-1	-1	0	-1	2	0
Chr1-42081405	2	0	2	2	0	0	0	0	2	2	0	0	2	0	0	0	0	2	0	0	0	0	0	2	2	2	0	2	0	2	2	2	0	2	0	0	0	0	2	0	2	0	2	2	2	0	2	2	0
Chr1-42165481	2	0	2	2	-1	0	0	-1	2	2	0	0	2	0	0	0	0	2	0	0	0	0	0	2	2	2	0	2	0	2	2	2	0	2	-1	0	0	0	2	0	2	0	2	2	2	0	2	2	0
Chr1-42183576	2	0	2	2	0	0	0	0	2	2	0	0	2	0	0	0	0	2	0	0	0	0	0	2	2	2	0	2	0	2	2	2	0	2	0	0	0	0	2	0	2	0	2	2	2	0	2	2	0
Chr1-42480765	2	0	2	2	0	0	0	0	2	2	0	0	2	0	0	0	0	2	0	0	0	0	0	2	2	2	0	2	0	2	2	2	0	2	0	0	0	0	2	0	2	0	2	2	2	0	2	2	0
Chr1-42968288	2	0	2	2	0	0	0	0	2	2	0	0	2	0	0	0	0	2	0	0	0	0	0	2	2	2	0	2	0	2	2	2	0	2	0	0	0	0	2	0	2	0	2	2	-1	0	2	2	0
Chr1-43048030	2	0	2	2	0	0	0	0	2	2	0	0	2	0	0	0	0	2	0	0	0	0	0	2	2	2	0	2	0	2	2	2	0	2	0	0	0	0	-1	0	2	0	2	2	-1	0	2	2	0
Chr1-43048073	2	0	2	2	0	0	0	0	2	2	0	0	2	0	0	0	0	2	0	0	0	0	0	2	2	2	0	2	0	2	2	2	0	2	0	0	0	0	-1	0	2	0	2	2	-1	0	2	2	0
Chr1-43155219	2	0	2	2	0	0	0	0	2	2	0	0	2	0	0	0	0	2	0	0	0	0	0	2	2	2	0	2	0	2	2	2	0	2	0	0	0	0	2	0	2	0	2	2	2	0	2	2	0
Chr2-137737	2	0	2	2	0	0	2	2	0	0	2	2	0	2	2	2	2	2	2	0	2	2	2	0	0	2	2	0	0	2	0	0	2	2	0	0	0	2	0	2	2	0	2	2	0	2	2	2	2
Chr2-172664	2	0	2	2	0	0	2	2	0	0	2	2	0	2	2	2	2	2	2	0	2	2	2	0	0	2	2	0	0	2	0	0	2	2	0	0	0	2	0	2	2	0	2	2	0	2	2	2	2
Chr2-172781	2	0	2	2	0	0	2	2	0	0	2	2	0	2	2	2	2	2	2	0	2	2	2	0	0	2	2	0	0	2	0	0	2	2	0	0	0	2	0	2	2	0	2	2	0	2	2	2	2
Chr2-208138	2	0	2	2	0	0	2	2	0	0	2	2	0	2	2	2	2	2	2	0	2	2	2	0	0	2	2	0	0	2	0	0	2	2	0	0	0	2	0	2	2	0	2	2	0	2	2	2	2
Chr2-208185	2	0	2	2	0	0	2	2	0	0	2	2	0	2	2	2	2	2	2	0	2	2	2	0	0	2	2	0	0	2	0	0	2	2	0	0	0	2	0	2	2	0	2	2	0	2	2	2	2
Chr2-210675	2	0	2	2	0	0	2	2	0	0	2	2	0	2	2	2	2	2	2	0	2	2	2	0	0	2	2	0	0	2	0	0	2	2	0	0	0	2	0	2	2	0	2	2	0	2	2	2	2
Chr2-221313	2	0	2	2	0	0	2	2	0	0	2	2	0	2	2	2	2	2	2	0	2	2	2	0	0	2	2	0	0	2	0	0	2	2	0	0	0	2	0	2	2	0	2	2	0	2	2	2	2
Chr2-221466	2	0	2	2	0	0	2	2	0	0	2	2	0	2	2	2	2	2	2	0	2	2	2	0	0	2	2	0	0	2	0	0	2	2	0	0	0	2	0	2	2	0	2	2	0	2	2	2	2
Chr2-221553	2	0	2	2	0	0	2	2	0	0	2	2	0	2	2	2	2	2	2	0	2	2	2	0	0	2	2	0	0	2	0	0	2	2	0	0	0	2	0	2	2	0	2	2	0	2	-1	2	2
Chr2-221605	2	0	2	2	0	0	2	2	0	0	2	2	0	2	2	2	2	2	2	0	2	2	2	0	0	2	2	0	0	2	0	0	2	2	0	0	0	2	0	2	2	0	2	2	0	2	-1	2	2
Chr2-224930	2	0	2	2	0	0	2	2	0	0	2	2	0	2	2	2	2	2	2	0	2	2	2	0	0	2	2	0	0	2	0	0	2	2	0	0	0	2	0	2	2	0	2	2	0	2	2	2	2
Chr2-224945	2	0	2	2	0	0	2	2	0	0	2	2	0	2	2	2	2	2	2	0	2	2	2	0	0	2	2	0	0	2	0	0	2	2	0	0	0	2	0	2	2	0	2	2	0	2	2	2	2
Chr2-224967	2	0	2	2	0	0	2	2	0	0	2	2	0	2	2	2	2	2	2	0	2	2	2	0	0	2	2	0	0	2	0	0	2	2	0	0	0	2	0	2	2	0	2	2	0	2	2	2	2
Chr2-263487	2	0	2	2	0	0	2	2	0	0	2	2	0	2	2	2	2	2	2	0	2	2	2	0	0	2	2	0	0	2	0	0	2	2	0	0	0	2	0	2	2	0	2	2	0	2	2	2	2
Chr2-268726	2	0	2	2	0	0	2	2	0	0	2	2	0	2	2	2	2	2	2	0	2	2	2	0	0	2	2	0	0	2	0	0	2	2	0	0	0	2	0	2	2	0	2	2	0	2	2	2	2
Chr2-268788	2	0	2	2	0	0	2	2	0	0	2	2	0	2	2	2	2	2	2	0	2	2	2	0	0	2	2	0	0	2	0	0	2	2	0	0	0	2	0	2	2	0	2	2	0	2	2	2	2
Chr2-268885	2	0	2	2	0	0	2	2	0	0	2	2	0	2	2	2	2	2	2	0	2	2	2	0	0	2	2	0	0	2	0	0	2	2	0	0	0	2	0	2	2	0	2	2	0	2	2	2	2
Chr2-269010	2	0	2	2	0	0	2	2	0	0	2	2	0	2	2	2	2	2	2	0	2	2	2	0	0	2	2	0	0	2	0	0	2	2	0	0	0	2	0	2	2	0	2	2	0	2	2	2	2
Chr2-288900	2	0	2	2	0	0	2	2	0	0	2	2	0	2	2	2	2	2	2	0	2	2	2	0	0	2	2	0	0	2	0	0	2	2	0	0	0	2	0	2	2	0	2	2	0	2	2	2	2
Chr2-293857	2	0	2	2	0	0	2	2	0	0	2	2	0	2	2	2	2	2	2	0	2	2	2	0	0	2	2	0	0	2	0	0	2	2	0	0	0	2	0	2	2	0	2	2	0	2	2	2	2
Chr2-294295	2	0	2	2	0	0	2	2	0	0	2	2	0	2	2	2	2	2	2	0	2	2	2	0	0	2	2	0	0	2	0	0	2	2	0	0	0	2	0	2	2	0	2	2	0	2	2	2	2
Chr2-352359	2	0	2	2	0	0	2	2	0	0	2	2	0	2	2	2	2	2	2	0	2	2	2	0	0	2	2	0	0	2	0	0	2	2	0	0	0	2	0	2	2	0	2	2	0	2	2	2	2
Chr2-352374	2	0	2	2	0	0	2	2	0	0	2	2	0	2	2	2	2	2	2	0	2	2	2	0	0	2	2	0	0	2	0	0	2	2	0	0	0	2	0	2	2	0	2	2	0	2	2	2	2
Chr2-392129	2	0	2	2	0	0	2	2	0	0	2	2	0	2	2	2	2	2	2	0	2	2	2	0	0	2	2	0	0	2	0	0	2	2	0	0	0	2	0	2	2	0	-1	2	-1	2	-1	-1	-1
Chr2-399672	2	0	2	2	0	0	2	2	0	0	2	2	0	2	2	2	2	2	2	0	2	2	2	0	0	2	2	0	0	2	0	0	2	2	0	0	0	2	0	2	2	0	2	2	0	2	2	2	2
Chr2-427157	2	0	2	2	0	0	2	2	0	0	2	2	0	2	2	2	2	2	2	0	2	2	2	0	0	2	2	0	0	2	0	0	2	2	0	0	0	2	0	2	2	0	2	2	-1	2	2	2	2
Chr2-431747	2	0	2	2	0	0	2	2	0	0	2	2	0	2	2	2	2	2	2	0	2	2	2	0	0	2	2	0	0	2	0	0	2	2	0	0	0	2	0	2	2	0	2	2	0	2	2	2	2
Chr2-463786	2	0	2	2	0	0	2	2	0	0	2	2	0	2	2	2	2	2	2	0	2	2	2	0	0	2	2	0	0	2	0	0	2	2	0	0	0	2	0	2	2	0	2	2	0	2	2	2	2
Chr2-463921	2	0	2	2	0	0	2	2	0	0	2	2	0	2	2	2	2	2	2	0	2	2	2	0	0	2	2	0	0	2	0	0	2	2	0	0	0	2	0	2	2	0	2	2	0	2	2	2	2
Chr2-502519	2	0	2	2	0	0	2	2	0	0	2	2	0	2	2	2	2	2	2	0	2	2	2	0	0	2	2	0	0	2	0	0	2	2	0	0	0	2	0	2	2	0	2	2	0	2	2	2	2
Chr2-502700	2	0	2	2	0	0	2	2	0	0	2	2	0	2	2	2	2	2	2	0	2	2	2	0	0	2	2	0	0	2	0	0	2	2	0	0	0	2	0	2	2	0	2	2	0	2	2	2	2
Chr2-502724	2	0	2	2	0	0	2	2	0	0	2	2	0	2	2	2	2	2	2	0	2	2	2	0	0	2	2	0	0	2	0	0	2	2	0	0	0	2	0	2	2	0	2	2	0	2	2	2	2
Chr2-628709	2	0	2	2	0	0	2	2	0	0	-1	2	0	2	2	2	2	2	2	0	2	2	2	0	0	2	2	0	0	2	0	0	2	2	0	0	0	2	0	2	2	0	2	2	0	2	2	2	2
Chr2-5163353	2	0	2	2	2	2	2	2	2	0	2	2	2	2	2	2	2	2	2	2	2	2	2	2	2	2	2	0	0	2	0	0	2	2	0	0	0	2	0	2	0	2	2	0	0	2	2	2	2
Chr2-5163441	2	0	2	2	2	2	2	2	2	0	2	2	2	2	2	2	2	2	2	2	2	2	2	2	2	2	2	0	0	2	0	0	2	2	0	0	0	2	0	2	0	2	2	0	0	2	2	2	2
Chr2-5164029	2	0	2	2	2	2	2	2	2	0	2	2	2	2	2	2	2	2	2	2	2	2	2	2	2	2	2	0	0	2	0	0	2	2	0	0	0	2	0	2	0	2	2	0	0	2	2	2	-1
Chr2-5164861	2	0	2	-1	2	-1	2	2	2	0	2	2	2	2	2	2	2	2	2	2	2	2	2	2	-1	2	2	0	0	2	0	0	2	2	0	0	0	2	0	2	0	2	2	0	0	-1	-1	2	-1
Chr2-5228550	2	0	2	2	2	2	2	2	2	0	2	2	2	2	2	2	2	2	2	2	2	2	2	2	2	2	2	0	0	2	2	2	2	2	0	0	0	2	2	2	0	2	2	0	0	2	2	2	2
Chr2-5228826	2	0	2	2	2	2	2	2	2	0	2	2	2	2	2	2	2	2	2	2	2	2	2	2	2	2	2	0	0	2	2	2	2	2	0	0	0	2	2	2	0	2	2	0	0	2	2	2	2
Chr2-5231085	2	0	2	2	2	2	2	2	2	0	2	2	2	2	2	2	2	2	2	2	2	2	2	2	2	2	2	0	0	2	2	2	2	2	0	0	0	2	2	2	0	2	2	0	0	2	2	2	2
Chr2-5231995	2	0	2	2	2	2	2	2	2	0	2	2	2	2	2	2	2	2	2	2	2	-1	2	2	2	2	2	0	0	2	2	2	2	2	0	0	0	2	2	2	0	2	2	0	0	2	2	2	2
Chr2-5232049	2	0	2	2	2	2	2	2	2	0	2	2	2	2	2	2	2	2	2	2	2	2	2	2	2	2	2	0	0	2	2	2	2	2	0	0	0	2	2	2	0	2	2	0	0	2	2	2	2
Chr2-5232109	2	0	2	-1	2	2	2	2	2	0	2	2	2	2	2	2	-1	2	2	2	2	2	2	2	2	2	-1	0	0	2	2	2	2	2	0	0	0	2	2	2	0	2	2	0	0	2	2	2	2
Chr2-5247443	2	0	2	2	2	2	2	2	2	0	2	2	2	2	2	2	2	2	2	2	2	2	2	2	2	2	2	0	0	2	2	2	2	2	0	0	0	2	2	2	0	2	2	0	0	2	2	2	2
Chr2-5247542	2	0	2	2	2	2	2	2	2	0	2	2	2	2	2	2	2	2	2	2	2	2	2	2	2	2	2	0	0	2	2	2	2	2	0	0	0	2	2	2	0	2	2	0	0	2	2	2	2
Chr2-5247543	2	0	2	2	2	2	2	2	2	0	2	2	2	2	2	2	2	2	2	2	2	2	2	2	2	2	2	0	0	2	2	2	2	2	0	0	0	2	2	2	0	2	2	0	0	2	2	2	2
Chr2-5274270	2	0	2	2	2	2	2	2	2	0	2	2	2	2	2	2	2	2	2	2	2	2	2	2	2	2	2	0	0	2	2	2	2	2	0	0	0	2	2	2	0	2	2	0	0	2	2	2	2
Chr2-5305769	2	0	2	2	2	2	2	2	2	0	2	2	2	2	2	2	2	2	2	2	2	2	2	2	2	2	2	0	0	2	2	2	2	2	0	0	0	2	2	2	0	2	2	0	0	2	2	2	2
Chr2-5305867	2	0	2	2	2	2	2	2	2	0	2	2	2	2	2	2	2	2	2	2	2	2	2	2	2	2	2	0	0	2	2	2	2	2	0	0	0	2	2	2	0	2	2	0	0	2	2	2	2
Chr2-5305932	2	0	2	2	2	2	2	-1	2	0	2	2	2	2	2	2	-1	2	2	2	2	2	2	2	2	-1	2	0	0	2	2	2	2	2	0	0	0	2	2	2	0	2	2	0	0	2	2	2	2
Chr2-5313938	2	0	2	2	2	2	2	2	2	0	2	2	2	2	2	2	2	2	2	2	2	2	2	2	2	2	2	0	0	2	2	2	2	2	0	0	0	2	2	2	0	2	2	0	0	2	2	2	2
Chr2-5314132	2	0	2	2	2	2	2	2	2	0	2	2	2	2	2	2	2	2	2	2	2	2	2	2	2	2	2	0	0	2	2	2	2	2	0	0	0	2	2	2	0	2	2	0	0	2	2	2	2
Chr2-5345190	2	0	2	2	2	2	2	2	2	0	2	2	2	2	2	2	2	2	2	2	2	2	2	2	2	2	2	0	0	2	2	2	2	2	0	0	0	2	2	2	0	2	2	0	0	2	2	2	2
Chr2-5364741	2	0	2	2	2	-1	2	2	2	0	2	2	2	-1	-1	2	2	2	2	2	2	2	2	2	2	2	2	0	0	2	2	2	2	2	0	0	0	2	2	2	0	2	2	0	0	2	2	2	2
Chr2-5376844	2	0	2	2	2	2	2	2	2	0	2	2	2	2	2	-1	2	2	2	2	2	2	2	2	2	2	2	0	0	2	2	2	2	2	0	0	0	-1	2	2	0	-1	2	0	-1	2	2	2	2
Chr2-5412852	2	0	2	2	2	2	2	2	2	0	2	2	2	2	2	2	2	2	2	2	2	2	2	2	2	2	2	0	0	2	2	2	2	2	0	0	0	2	2	2	0	2	2	0	0	2	2	-1	2
Chr2-5412873	2	0	2	2	2	2	2	2	2	0	2	2	2	2	2	2	2	2	2	2	2	2	2	2	2	2	2	0	0	2	2	2	2	2	0	0	0	2	2	2	0	2	2	0	0	2	2	-1	2
Chr2-5412887	2	0	2	2	2	2	2	2	2	0	2	2	2	2	2	2	2	2	2	2	2	2	2	2	2	2	2	0	0	2	2	2	2	2	0	0	0	2	2	2	0	2	2	0	0	2	2	-1	2
Chr2-5413158	2	0	2	2	2	2	2	2	2	0	2	2	2	2	2	2	2	2	2	2	2	2	2	2	2	2	2	0	0	2	2	2	2	2	0	0	0	2	2	2	0	2	2	0	0	2	2	2	2
Chr2-5444282	2	0	2	2	2	2	2	2	2	0	2	2	2	2	2	2	2	2	2	2	2	2	2	2	2	2	2	0	0	2	2	2	2	2	0	0	0	2	2	2	0	-1	2	0	0	2	-1	2	2
Chr2-5494882	2	0	2	2	2	2	2	2	2	0	2	2	2	2	2	2	2	2	2	2	2	2	2	2	2	2	2	0	0	2	2	2	2	2	0	0	0	2	2	2	0	2	2	0	0	2	2	-1	2
Chr2-5494932	2	0	2	2	2	2	2	2	2	0	2	2	2	2	2	2	2	2	2	2	2	2	2	2	2	2	2	0	0	2	2	2	2	2	0	0	0	2	2	2	0	2	2	0	0	2	2	2	2
Chr2-5494961	2	0	2	2	2	2	2	2	2	0	2	2	2	2	2	2	2	2	2	2	2	2	2	2	2	2	2	0	0	2	2	2	2	2	0	0	0	2	2	2	0	2	2	0	0	2	2	2	2
Chr2-5495282	2	0	2	2	2	2	2	2	2	0	2	2	2	2	2	2	2	2	2	2	2	2	2	2	2	2	2	0	0	2	2	2	2	2	0	0	0	2	2	2	0	2	2	0	0	2	2	2	2
Chr2-5506393	2	0	2	2	2	2	2	2	2	0	2	2	2	2	2	2	2	2	2	2	2	2	2	2	2	2	2	0	0	2	2	2	2	2	0	0	0	2	2	2	0	2	2	0	0	2	2	2	2
Chr2-5507909	2	0	2	2	2	2	2	2	2	0	2	2	2	2	2	2	2	2	2	2	2	2	2	2	2	2	2	0	0	2	2	2	2	2	0	0	0	2	2	2	0	2	2	0	0	2	2	2	2
Chr2-5523955	2	0	2	2	2	2	2	2	2	0	2	2	2	2	2	2	2	2	2	2	2	2	2	2	2	2	2	0	0	2	2	2	2	2	0	0	0	2	2	2	0	2	2	0	0	2	2	2	2
Chr2-5524146	2	0	2	2	2	2	2	2	2	0	2	2	2	2	2	2	2	2	2	2	2	2	2	2	2	2	2	0	0	2	2	2	2	2	0	0	0	2	2	2	0	2	2	0	0	2	2	2	2
Chr2-5525560	2	0	2	2	2	2	2	2	2	0	2	2	2	2	2	2	2	2	2	2	2	2	2	2	2	2	2	0	0	2	2	2	2	2	0	0	0	2	2	2	0	2	2	0	0	2	2	2	2
Chr2-5525573	2	0	2	2	2	2	2	2	2	0	2	2	2	2	2	2	-1	2	2	2	2	2	2	2	2	2	2	0	0	2	2	2	2	2	0	0	0	2	2	2	0	2	2	0	0	2	2	2	2
Chr2-5628202	2	0	2	2	2	2	2	2	2	0	2	2	2	2	2	2	2	2	2	2	2	2	2	2	2	2	2	0	0	2	2	2	2	2	0	0	0	2	2	2	0	2	2	0	0	2	2	2	2
Chr2-5628793	2	0	2	2	2	2	2	2	2	0	2	2	2	2	2	2	2	2	2	2	2	2	2	2	2	2	2	0	0	2	2	2	2	2	0	0	0	2	2	2	0	2	2	0	0	2	2	2	2
Chr2-5628841	2	0	2	2	2	2	2	2	2	0	2	2	2	2	2	2	2	2	2	2	2	2	2	2	2	2	2	0	0	2	2	2	2	2	0	0	0	2	2	2	0	2	2	0	0	2	2	2	2
Chr2-5629194	2	0	2	2	2	2	2	2	2	0	2	2	2	2	2	2	2	2	2	2	2	2	2	2	2	2	2	0	0	2	2	2	2	2	0	0	0	2	2	2	0	2	2	0	0	2	2	2	2
Chr2-5629383	2	0	2	2	2	2	2	2	2	0	2	2	2	2	2	2	2	2	2	2	2	2	2	2	2	2	2	0	0	2	2	2	2	2	0	0	0	2	2	2	0	2	2	0	0	2	2	2	2
Chr2-5630009	2	0	2	2	2	2	2	2	2	0	2	2	2	2	2	2	2	2	2	2	2	2	2	2	2	2	2	0	0	2	2	2	2	2	-1	0	0	2	2	2	0	2	2	0	0	2	2	2	2
Chr2-5630011	2	0	2	2	2	2	2	2	2	0	2	2	2	2	2	2	2	2	2	2	2	2	2	2	2	2	2	0	0	2	2	2	2	2	-1	0	0	2	2	2	0	2	2	0	0	2	2	2	2
Chr2-5630929	2	0	2	2	2	2	2	2	2	0	2	2	2	2	2	2	2	2	2	2	2	2	2	2	2	2	2	0	0	2	2	2	2	2	0	0	0	2	2	2	0	2	2	0	0	2	2	2	2
Chr2-5631010	2	0	2	2	2	2	2	2	2	0	2	2	2	2	2	2	2	2	2	2	2	2	2	2	2	2	2	0	0	2	2	2	2	2	0	0	0	2	2	2	0	2	2	0	0	-1	2	2	2
Chr2-5641400	2	0	-1	2	2	2	-1	2	2	0	2	2	2	2	2	2	2	2	2	2	2	2	0	2	2	2	2	0	0	2	2	2	2	2	0	0	0	2	2	2	0	2	2	0	0	2	2	2	2
Chr2-5653435	2	0	2	2	2	2	2	2	2	0	2	2	2	2	2	2	2	2	2	2	2	2	0	2	2	2	2	0	0	2	2	2	2	2	0	0	0	2	2	2	0	2	2	0	0	2	2	2	2
Chr2-5653654	2	0	2	2	2	2	2	2	2	0	2	2	2	2	2	2	2	2	2	2	2	2	0	2	2	2	2	0	0	2	2	2	2	2	0	0	0	2	2	2	0	2	2	0	0	2	2	2	2
Chr2-5653666	2	0	2	2	2	2	2	2	2	0	2	2	2	2	2	2	2	2	2	2	2	2	0	2	2	2	2	0	0	2	2	2	2	2	0	0	0	2	2	2	0	2	2	0	0	2	2	2	2
Chr2-5653977	2	0	2	2	2	2	2	2	2	0	2	2	2	2	2	2	2	2	2	2	2	2	0	2	2	2	2	0	0	2	2	2	2	2	0	0	0	2	2	2	0	2	2	0	0	2	2	2	2
Chr2-5653987	2	0	2	2	2	2	2	2	2	0	2	2	2	2	2	2	2	2	2	2	2	2	0	2	2	2	2	0	0	2	2	2	2	2	0	0	0	2	2	2	0	2	2	0	0	2	2	2	2
Chr2-5654007	2	0	2	2	2	2	2	2	2	0	2	2	2	2	2	2	2	2	2	2	2	2	0	2	2	2	2	0	0	2	2	2	2	2	0	0	0	2	2	2	0	2	2	0	0	2	2	2	2
Chr2-5660439	2	0	2	2	2	2	2	2	2	0	2	2	2	2	2	2	2	-1	2	-1	2	2	0	2	2	2	2	0	0	2	2	2	2	2	0	0	0	2	2	2	0	2	2	0	0	2	-1	2	2
Chr2-5718820	2	0	2	2	2	2	2	2	2	0	2	2	2	2	2	2	2	2	2	2	2	2	0	2	2	2	2	0	0	2	2	2	2	2	0	0	0	2	2	2	0	2	2	0	0	2	2	2	2
Chr2-5727010	2	0	2	2	2	2	2	2	2	0	2	2	2	2	2	2	2	2	2	2	2	2	0	2	2	2	2	0	0	2	2	2	2	2	0	0	0	2	2	2	0	2	2	0	0	2	2	2	2
Chr2-5751131	2	0	2	2	2	2	2	2	2	0	2	2	2	2	2	2	2	2	2	2	2	2	0	2	2	2	2	0	0	2	2	2	2	2	0	0	0	2	2	2	0	2	2	0	0	2	2	2	2
Chr2-5760725	2	0	2	2	2	2	2	2	2	0	2	2	2	2	2	2	2	2	-1	2	-1	2	0	2	2	2	2	0	0	2	2	2	2	-1	0	0	0	2	2	2	0	2	2	0	0	2	2	2	2
Chr2-5778514	2	0	2	2	2	2	2	2	2	0	2	2	2	2	2	2	2	2	2	2	2	2	0	2	2	2	2	0	0	2	2	2	2	2	0	0	0	2	2	2	0	2	2	0	0	2	2	2	2
Chr2-5778828	2	0	2	2	2	2	2	2	2	0	2	2	2	2	2	2	2	2	-1	2	2	2	0	2	2	-1	2	0	0	2	-1	2	2	2	0	0	0	2	2	2	0	2	2	0	0	2	2	2	2
Chr2-5787341	2	0	2	2	2	2	2	2	2	0	2	2	2	2	2	2	2	2	2	2	2	2	0	2	2	2	2	0	0	2	2	2	2	2	0	0	0	2	2	2	0	2	2	0	0	2	2	2	2
Chr2-5787570	2	0	2	2	2	2	2	2	2	0	2	2	2	2	2	2	2	2	2	2	2	2	0	2	2	2	2	0	0	2	2	2	2	2	0	0	0	2	2	2	0	2	2	0	0	2	2	2	2
Chr2-5797940	2	0	2	2	2	2	2	2	2	0	2	2	2	2	2	2	2	2	2	2	2	2	0	2	2	2	2	0	0	2	2	2	2	2	0	0	0	2	2	2	0	2	2	0	0	2	2	2	2
Chr2-5798296	2	0	2	2	2	2	2	2	2	0	2	2	2	2	2	2	2	2	2	2	2	2	0	2	2	2	2	0	0	2	2	2	2	2	0	0	0	-1	2	2	0	2	2	0	0	-1	-1	2	2
Chr2-5818578	2	0	2	2	2	2	2	2	2	0	2	2	2	2	2	2	2	2	2	2	2	2	0	2	2	2	2	0	0	2	2	2	2	2	0	0	0	2	2	2	0	2	2	0	0	2	2	2	2
Chr2-5831568	2	0	2	2	2	2	2	2	2	0	2	2	2	2	2	2	2	2	2	2	2	2	0	2	2	2	2	0	0	2	2	2	2	2	0	0	0	2	2	2	0	2	2	0	0	2	2	2	2
Chr2-5833969	2	0	2	2	2	2	2	2	-1	0	2	2	2	2	2	2	2	2	2	2	2	2	0	2	2	2	2	0	0	2	2	2	2	2	0	0	0	2	2	2	0	2	2	0	0	2	2	2	2
Chr2-5849561	2	0	2	2	2	2	2	2	2	0	2	2	2	2	2	2	2	2	2	2	2	2	0	2	-1	2	2	0	0	2	2	2	2	2	0	-1	0	2	2	2	0	2	2	0	0	-1	2	2	2
Chr2-5849832	2	0	2	2	2	2	2	2	2	0	2	2	2	2	2	2	2	2	2	2	2	2	0	2	2	2	2	0	0	2	2	2	2	2	0	-1	0	2	2	2	0	2	2	0	0	-1	2	2	2
Chr2-5852883	2	0	2	2	2	2	2	2	2	0	2	2	2	2	2	2	2	2	2	2	2	2	0	2	2	2	2	0	0	2	2	2	2	2	0	0	0	2	2	2	0	2	2	0	0	2	2	2	2
Chr2-5852996	2	0	2	2	2	2	2	2	2	0	2	2	2	2	2	2	2	2	2	2	2	2	0	2	2	2	2	0	0	2	2	2	2	2	0	0	0	2	2	2	0	2	2	0	0	2	2	2	2
Chr2-5853402	2	0	2	2	2	2	2	2	2	0	2	2	2	2	2	2	2	2	2	2	2	2	0	2	2	2	2	0	0	2	2	2	2	2	0	0	0	2	2	2	0	2	2	0	0	2	2	2	2
Chr2-5853517	2	0	2	2	2	2	2	-1	2	0	2	2	2	-1	2	2	2	2	2	2	2	-1	0	2	-1	-1	2	0	0	2	2	2	2	-1	0	0	0	-1	-1	2	0	2	2	0	0	2	2	2	2
Chr2-5855433	2	0	2	2	2	2	2	2	2	0	2	2	2	2	2	2	2	2	2	2	2	2	0	2	2	2	2	0	0	2	2	2	2	2	0	0	0	2	2	2	0	2	2	0	0	2	2	2	2
Chr2-5855525	2	0	2	2	2	2	2	2	2	0	2	2	2	2	2	2	2	2	2	2	2	2	0	2	2	2	2	0	0	2	2	2	2	2	0	0	0	2	2	2	0	2	2	0	0	2	2	2	2
Chr2-5859380	2	0	2	2	2	2	2	2	2	0	2	2	2	2	2	2	2	2	2	2	2	2	0	2	2	2	2	0	0	2	2	2	2	2	0	0	0	2	2	2	0	2	2	0	0	2	2	2	2
Chr2-5860057	2	0	2	2	2	2	2	2	2	0	2	2	2	2	2	2	2	2	2	2	2	2	0	2	2	2	2	0	0	2	2	2	2	2	0	0	0	2	2	2	0	2	2	0	0	2	2	2	2
Chr2-5902371	2	0	2	2	2	2	2	2	2	0	2	2	2	2	2	2	2	2	2	2	2	2	0	2	2	2	2	0	0	2	2	2	2	2	0	0	0	2	2	2	0	2	2	0	0	2	2	2	2
Chr2-5973173	2	0	2	2	2	2	2	2	2	0	2	2	2	2	2	2	2	2	2	2	2	2	0	2	2	2	2	0	0	2	2	2	2	2	0	0	0	2	2	2	0	2	2	0	0	2	2	2	2
Chr2-5973324	2	0	2	2	2	2	2	2	2	0	2	2	2	2	2	2	2	2	2	2	2	2	0	2	2	2	2	0	0	2	2	2	2	2	0	0	0	2	2	2	0	2	2	0	0	2	2	2	2
Chr2-5973329	2	0	2	2	2	2	2	2	2	0	2	2	2	2	2	2	2	2	2	2	2	2	0	2	2	2	2	0	0	2	2	2	2	2	0	0	0	2	2	2	0	2	2	0	0	2	2	2	2
Chr2-5973345	2	0	2	2	2	2	2	2	2	0	2	2	2	2	2	2	2	2	2	2	2	2	0	2	2	2	2	0	0	2	2	2	2	2	0	0	0	2	2	2	0	2	2	0	0	2	2	2	2
Chr2-5973348	2	0	2	2	2	2	2	2	2	0	2	2	2	2	2	2	2	2	2	2	2	2	0	2	2	2	2	0	0	2	2	2	2	2	0	0	0	2	2	2	0	2	2	0	0	2	2	2	2
Chr2-5973363	2	0	2	2	2	2	2	2	2	0	2	2	2	2	2	2	2	2	2	2	2	2	0	2	2	2	2	0	0	2	2	2	2	2	0	0	0	2	2	2	0	2	2	0	0	2	2	2	2
Chr2-5973370	2	0	2	2	2	2	2	2	2	0	2	2	2	2	2	2	2	2	2	2	2	2	0	2	2	2	2	0	0	2	2	2	2	2	0	0	0	2	2	2	0	2	2	0	0	2	2	2	2
Chr2-5973374	2	0	2	2	2	2	2	2	2	0	2	2	2	2	2	2	2	2	2	2	2	2	0	2	2	2	2	0	0	2	2	2	2	2	0	0	0	2	2	2	0	2	2	0	0	2	2	2	2
Chr2-6024378	2	0	2	2	2	2	2	2	2	0	2	2	2	2	2	2	2	2	2	2	2	2	0	2	2	2	2	0	0	2	2	2	2	2	0	0	0	2	2	2	0	2	2	0	0	2	-1	2	2
Chr2-6024389	2	0	2	2	2	2	2	2	2	0	2	2	2	2	2	2	2	2	2	2	2	2	0	2	2	2	2	0	0	2	2	2	2	2	0	0	0	2	2	2	0	2	2	0	0	2	-1	2	2
Chr2-6024710	2	0	2	2	2	2	2	2	2	0	2	2	2	2	2	2	2	2	2	2	2	2	0	2	2	2	2	0	0	2	2	2	2	2	0	0	0	-1	2	2	0	2	2	0	0	2	-1	2	2
Chr2-6024747	2	0	2	2	2	2	2	2	2	0	2	2	2	2	2	2	2	2	2	2	2	2	0	2	2	2	2	0	0	2	2	2	2	2	0	0	0	-1	2	2	0	2	2	0	0	2	-1	2	2
Chr2-6024770	2	0	2	2	2	2	2	2	2	0	2	2	2	2	2	2	2	2	2	2	2	2	0	2	2	2	2	0	0	2	2	2	2	2	0	0	0	-1	2	2	0	2	2	0	0	2	-1	2	2
Chr2-6032710	2	0	2	2	2	2	2	2	2	0	2	2	2	2	2	2	2	2	2	2	2	2	0	2	2	2	2	0	0	2	2	2	2	2	0	0	0	2	2	2	0	2	2	0	0	-1	-1	2	2
Chr2-6067068	2	0	2	2	2	2	2	2	2	0	2	2	2	2	2	2	2	2	2	2	2	2	0	2	2	2	2	0	0	2	2	2	2	2	0	0	0	2	2	2	0	2	2	0	0	2	-1	-1	2
Chr2-6067603	2	0	2	2	2	2	2	2	2	0	2	2	2	2	2	2	2	2	2	2	2	2	0	2	2	2	2	0	0	2	2	2	2	2	0	0	0	2	2	2	0	2	2	0	0	2	2	2	2
Chr2-6067657	2	0	2	2	2	2	2	2	2	0	2	2	2	2	2	2	2	2	2	2	2	2	0	2	2	2	2	0	0	2	2	2	2	2	0	0	0	2	2	2	0	2	2	0	0	2	2	2	2
Chr2-6067712	2	0	2	2	2	2	2	2	2	0	2	2	2	2	2	2	2	2	2	2	2	2	0	2	2	2	2	0	0	2	2	2	2	2	0	0	0	2	2	2	0	2	2	0	0	2	2	2	2
Chr2-6067898	2	0	2	2	2	2	2	2	2	0	2	2	2	2	2	2	2	2	2	2	2	2	0	2	2	2	2	0	0	2	2	2	2	2	0	0	0	2	2	2	0	2	-1	0	0	2	-1	2	2
Chr2-6069008	2	0	2	2	2	2	2	2	2	0	2	2	2	2	2	2	2	2	2	2	2	2	0	2	2	2	2	0	0	2	2	2	2	2	0	0	0	2	2	2	0	2	2	0	0	2	2	2	2
Chr2-6069029	2	0	2	2	2	2	2	2	2	0	2	2	2	2	2	2	2	2	2	2	2	2	0	2	2	2	2	0	0	2	2	2	2	2	0	0	0	2	2	2	0	2	2	0	0	2	2	2	2
Chr2-6069090	2	0	2	-1	2	2	-1	2	2	0	2	2	2	2	2	2	2	-1	-1	2	2	-1	0	2	2	2	2	0	0	2	2	2	2	2	0	0	0	2	2	2	0	2	2	0	0	2	2	2	-1
Chr2-6073524	2	0	2	2	2	2	2	2	2	0	2	2	2	-1	2	-1	2	2	2	2	2	2	0	-1	-1	2	2	0	0	2	2	2	2	2	0	0	0	2	2	2	0	2	2	0	0	2	2	2	-1
Chr2-6073935	2	0	2	2	2	2	2	2	2	0	2	2	2	2	2	2	2	2	2	2	2	2	0	2	2	2	2	0	0	2	2	2	2	2	0	0	0	2	2	2	0	2	2	0	0	2	2	2	2
Chr2-6073957	2	0	2	2	2	2	2	2	2	0	2	2	2	2	2	2	2	2	2	2	2	2	0	2	2	2	2	0	0	2	2	2	2	2	0	0	0	2	2	2	0	2	2	0	0	2	2	2	2
Chr2-6092524	2	0	2	2	2	2	2	2	2	0	2	2	2	2	2	2	2	2	2	2	2	2	0	2	2	2	2	0	0	2	2	2	2	2	0	0	0	2	2	2	-1	2	2	0	0	2	2	2	2
Chr2-6092795	2	0	2	2	2	2	2	2	2	0	2	2	2	2	2	2	2	2	2	2	2	2	0	2	2	2	2	0	0	2	2	2	2	2	0	0	0	2	2	-1	-1	2	2	0	0	2	2	2	2
Chr2-6092804	2	0	2	2	2	2	2	2	2	0	2	2	2	2	2	2	2	2	2	2	2	2	0	2	2	2	2	0	0	2	2	2	2	2	0	0	0	2	2	-1	-1	2	2	0	0	2	2	2	2
Chr2-6092860	2	0	2	2	2	2	2	2	2	0	2	2	2	2	2	2	2	2	2	2	2	2	0	2	2	2	2	0	0	2	2	2	2	2	0	0	0	2	2	-1	-1	2	2	0	0	2	2	2	2
Chr2-6092894	2	0	2	2	2	2	-1	2	-1	0	2	2	2	2	2	2	2	2	2	2	2	2	0	2	2	2	2	0	0	2	2	2	2	2	0	0	0	2	2	-1	-1	2	2	0	0	2	2	-1	2
Chr2-6112365	2	0	2	2	2	2	2	2	-1	0	2	2	2	2	2	2	2	-1	2	2	-1	2	0	2	2	2	2	0	0	-1	2	2	2	2	0	0	0	2	2	2	0	2	2	0	0	2	2	2	2
Chr2-6112388	2	0	2	2	2	2	2	2	-1	0	2	2	2	2	2	2	2	-1	2	2	-1	2	0	2	2	2	2	0	0	-1	2	2	2	2	0	0	0	2	2	2	0	2	2	0	0	2	2	2	2
Chr2-6122911	2	0	2	2	2	2	2	2	2	0	2	2	2	2	2	2	2	2	2	2	2	2	0	2	2	2	2	0	0	2	2	2	2	2	0	0	0	2	2	2	0	2	2	0	0	2	2	2	2
Chr2-6131232	2	0	2	2	2	2	2	2	2	0	2	2	2	2	2	2	2	-1	2	2	2	2	0	2	2	2	2	0	0	2	2	2	2	2	-1	0	0	2	2	2	0	2	2	0	0	2	2	2	2
Chr2-6131242	2	0	2	2	2	2	2	2	2	0	2	2	2	2	2	2	2	-1	2	2	2	2	0	2	2	2	2	0	0	2	2	2	2	2	-1	0	0	2	2	2	0	2	2	0	0	2	2	2	2
Chr2-6131370	2	0	2	2	2	2	2	2	2	0	2	2	2	2	2	2	2	2	2	2	2	2	0	2	2	2	2	0	0	2	2	2	2	2	0	0	0	2	2	2	0	2	2	0	0	2	2	2	2
Chr2-6131461	2	0	2	2	2	2	2	2	2	0	2	2	2	2	2	2	2	2	2	2	2	2	0	2	2	2	2	0	0	2	2	2	2	2	0	0	0	2	2	2	0	2	2	0	-1	2	2	2	2
Chr2-6131465	2	0	2	2	2	2	2	2	2	0	2	2	2	2	2	2	2	2	2	2	2	2	0	2	2	2	2	0	0	2	2	2	2	2	0	0	0	2	2	2	0	2	2	0	-1	2	2	2	2
Chr2-6156049	2	0	2	2	2	2	2	2	2	0	2	2	2	2	2	2	2	2	2	2	2	2	0	2	2	2	2	0	0	2	2	2	2	2	0	0	0	2	2	2	0	2	2	0	0	2	2	2	2
Chr2-6156106	2	0	2	2	2	2	2	2	2	0	2	2	2	2	2	2	2	2	2	2	2	2	0	2	2	2	2	0	0	2	2	2	2	2	0	0	0	2	2	2	0	2	2	0	0	2	2	2	2
Chr2-6158691	2	0	2	2	2	2	2	2	2	0	2	2	2	2	2	2	2	2	2	2	2	2	0	2	2	2	2	0	0	2	2	2	2	2	0	0	0	2	2	2	0	2	2	0	0	2	2	2	2
Chr2-6158700	2	0	2	2	2	2	2	2	2	0	2	2	2	2	2	2	2	2	2	2	2	2	0	2	2	2	2	0	0	2	2	2	2	2	0	0	0	2	2	2	0	2	2	0	0	2	2	2	2
Chr2-6169746	2	0	2	2	2	2	2	2	2	0	2	2	2	2	2	2	2	2	2	2	2	2	0	2	2	2	2	0	0	2	2	2	2	2	0	0	0	2	2	2	0	2	2	0	0	2	2	2	2
Chr2-6169959	2	0	2	2	2	2	2	2	2	0	2	2	2	2	2	2	2	2	2	2	2	2	0	2	2	2	2	0	0	2	2	2	2	2	0	0	0	2	2	2	0	2	2	0	0	2	2	2	2
Chr2-6170250	2	0	2	2	2	2	2	2	2	0	2	2	2	2	2	2	2	2	2	2	2	2	0	2	2	2	2	0	0	2	2	2	2	2	0	0	0	2	2	2	0	2	2	0	0	2	2	2	2
Chr2-6172146	2	0	2	2	2	2	2	2	2	0	2	2	2	2	2	2	2	2	2	2	2	2	0	2	2	2	2	0	0	2	2	2	2	2	0	0	0	2	2	2	0	2	2	0	0	2	2	2	2
Chr2-6172356	2	0	2	2	2	2	2	2	2	0	2	2	2	2	2	2	2	2	2	2	2	2	0	2	2	2	2	0	0	2	-1	2	2	2	0	0	0	2	2	2	0	2	2	0	0	2	2	2	2
Chr2-6172384	2	0	2	2	2	2	2	-1	2	0	2	2	2	2	2	2	2	-1	2	2	-1	2	0	2	2	2	2	0	0	2	-1	2	2	2	0	0	0	2	2	-1	0	-1	2	0	0	2	2	2	2
Chr2-6172404	2	0	2	2	2	2	2	-1	2	0	2	2	2	2	2	2	2	-1	2	2	-1	2	0	2	2	2	2	0	0	2	-1	2	2	2	0	0	0	2	2	-1	0	-1	2	0	0	2	2	2	2
Chr2-6172406	2	0	2	2	2	2	2	-1	2	0	2	2	2	2	2	2	2	-1	2	2	-1	2	0	2	2	2	2	0	0	2	-1	2	2	2	0	0	0	2	2	-1	0	-1	2	0	0	2	2	2	2
Chr2-6183909	2	0	2	2	2	2	2	2	2	0	2	2	2	2	2	2	2	2	2	2	2	2	0	2	2	2	2	0	0	2	2	2	2	2	0	0	0	2	2	2	0	2	2	0	0	2	2	2	2
Chr2-6188831	2	0	2	2	2	2	2	2	2	0	2	2	2	2	2	2	2	2	2	2	2	2	0	2	2	2	2	0	0	2	2	2	2	2	0	0	0	2	2	2	0	2	2	0	0	2	2	2	2
Chr2-6208467	2	0	2	2	2	2	2	2	2	0	2	2	2	2	2	2	2	2	2	2	2	2	0	2	2	2	2	0	0	2	2	2	2	2	0	0	0	2	2	2	0	2	2	0	0	2	2	2	2
Chr2-6208475	2	0	2	2	2	2	2	2	2	0	2	2	2	2	2	2	2	2	2	2	2	2	0	2	2	2	2	0	0	2	2	2	2	2	0	0	0	2	2	2	0	2	2	0	0	2	2	2	2
Chr2-6208508	2	0	2	2	2	2	2	2	2	0	2	2	2	2	2	2	2	2	2	2	2	2	0	2	2	2	2	0	0	2	2	2	2	2	0	0	0	2	2	2	0	2	2	0	0	2	2	2	2
Chr2-6208554	2	0	2	2	2	2	2	2	2	0	2	2	2	2	2	2	2	2	2	2	2	2	0	2	2	2	2	0	0	2	2	2	2	2	0	0	0	2	2	2	0	2	2	0	0	2	2	2	2
Chr2-6208568	2	0	2	2	2	2	2	2	2	0	2	2	2	2	2	2	2	2	2	2	2	2	0	2	2	2	2	0	0	2	2	2	2	2	0	0	0	2	2	2	0	2	2	0	0	2	2	2	2
Chr2-6208573	2	0	2	2	2	2	2	2	2	0	2	2	2	2	2	2	2	2	2	2	2	2	0	2	2	2	2	0	0	2	2	2	2	2	0	0	0	2	2	2	0	2	2	0	0	2	2	2	2
Chr2-6208584	2	0	2	2	2	2	2	2	2	0	2	2	2	2	2	2	2	2	2	2	2	2	0	2	2	2	2	0	0	2	2	2	2	2	0	0	0	2	2	2	0	2	2	0	0	2	2	2	2
Chr2-6208592	2	0	2	2	2	2	2	2	2	0	2	2	2	2	2	2	2	-1	2	2	2	2	0	2	2	2	2	0	0	2	2	2	2	2	0	0	0	2	2	2	0	2	2	0	0	2	2	2	2
Chr2-6208607	2	0	2	2	2	2	2	2	2	0	2	2	2	2	2	2	2	-1	2	2	2	2	0	2	2	2	2	0	0	2	2	2	2	2	0	0	0	2	2	2	0	2	2	0	0	2	2	2	2
Chr2-6208655	2	0	2	2	2	2	2	2	2	0	2	2	2	2	2	2	2	-1	2	2	2	2	0	2	2	2	2	0	0	2	2	2	2	2	0	0	0	2	2	2	0	2	2	0	0	2	2	2	2
Chr2-6237220	2	0	2	2	2	2	2	2	2	0	2	2	2	2	2	2	2	2	2	2	2	2	0	2	2	2	2	0	0	2	2	2	2	2	0	0	0	2	2	2	0	2	2	0	0	2	2	2	2
Chr2-6237235	2	0	2	2	2	2	2	2	2	0	2	2	2	2	2	2	2	2	2	2	2	2	0	2	2	2	2	0	0	2	2	2	2	2	0	0	0	2	2	2	0	2	2	0	0	2	2	2	2
Chr2-6237237	2	0	2	2	2	2	2	2	2	0	2	2	2	2	2	2	2	2	2	2	2	-1	0	2	2	2	2	0	0	2	2	2	2	2	0	0	0	2	2	2	0	2	2	0	0	2	2	2	2
Chr2-6237239	2	0	2	2	2	2	2	2	2	0	2	2	2	2	2	2	2	2	2	2	2	2	0	2	2	2	2	0	0	2	2	2	2	2	0	0	0	2	2	2	0	2	2	0	0	2	2	2	2
Chr2-6237248	2	0	2	2	2	2	2	2	2	0	2	2	2	2	2	2	2	2	2	2	2	2	0	2	2	2	2	0	0	2	2	2	2	2	0	0	0	2	2	2	0	2	2	0	0	2	2	2	2
Chr2-6237254	2	0	2	2	2	2	2	2	2	0	2	2	2	2	2	2	2	2	2	2	2	2	0	2	2	2	2	0	0	2	2	2	2	2	0	0	0	2	2	2	0	2	2	0	0	2	2	2	2
Chr2-6278437	2	0	2	2	2	2	2	2	2	0	2	2	2	2	2	2	2	2	2	2	2	2	0	2	2	2	2	0	0	2	2	2	2	2	0	0	0	2	2	2	0	2	2	0	0	2	2	2	2
Chr2-6278478	2	0	2	2	2	2	2	2	2	0	2	2	2	2	2	2	2	2	2	2	2	2	0	2	2	2	2	0	0	2	2	2	2	2	0	0	0	2	2	2	0	2	2	0	0	2	2	2	2
Chr2-6278593	2	0	2	2	2	2	2	2	2	0	2	2	2	2	2	2	2	2	2	2	2	2	0	2	2	2	2	0	0	2	2	2	2	2	0	0	0	2	2	2	0	2	2	0	0	2	2	2	2
Chr2-6278594	2	0	2	2	2	2	2	2	2	0	2	2	2	2	2	2	2	2	2	2	2	2	0	2	2	2	2	0	0	2	2	2	2	2	0	0	0	2	2	2	0	2	2	0	0	2	2	2	2
Chr2-6278645	2	0	2	2	2	2	2	2	2	0	2	2	2	2	2	2	2	2	2	2	2	2	0	2	2	2	2	0	0	2	2	2	2	2	0	0	0	2	2	2	0	2	2	0	0	2	2	2	2
Chr2-6374190	2	0	-1	-1	-1	-1	-1	-1	-1	0	-1	-1	-1	-1	-1	-1	-1	-1	2	2	2	2	0	2	2	2	2	0	0	2	2	2	2	2	0	0	0	-1	-1	-1	0	-1	-1	0	0	-1	-1	-1	-1
Chr2-6374344	2	0	2	2	2	2	2	2	2	0	2	2	2	2	2	2	2	2	2	2	2	2	0	2	2	2	2	0	0	2	2	2	2	2	0	0	0	2	2	2	0	2	2	0	0	2	2	2	2
Chr2-6395983	2	0	2	2	2	2	2	2	2	0	2	2	2	2	2	2	2	2	2	2	2	2	0	2	2	2	2	0	0	2	2	2	2	2	0	0	0	-1	-1	2	0	-1	2	0	0	-1	2	-1	2
Chr2-6396058	2	0	2	2	2	2	2	2	2	0	2	2	2	2	2	2	2	2	2	2	2	2	0	2	2	2	2	0	0	2	2	2	2	2	0	0	0	-1	-1	2	0	-1	2	0	0	-1	2	-1	2
Chr2-6433602	2	0	2	2	2	2	2	2	2	0	2	2	2	2	2	2	2	2	2	2	2	2	0	2	2	2	2	0	0	2	2	2	2	2	0	0	0	2	2	2	0	2	2	0	0	2	2	2	2
Chr2-6452455	2	0	2	2	2	2	2	2	2	0	2	2	2	2	2	2	2	2	2	2	2	2	0	2	2	2	2	0	0	2	2	2	2	2	0	0	0	2	2	2	0	2	2	0	0	2	2	2	2
Chr2-6452472	2	0	2	2	2	2	2	2	2	0	2	2	2	2	2	2	2	2	2	2	2	2	0	2	2	2	2	0	0	2	2	2	2	2	0	0	0	2	2	2	0	2	2	0	0	2	2	2	2
Chr2-6452514	2	0	2	2	2	2	2	2	2	0	2	2	2	2	2	2	2	2	2	2	2	2	0	2	2	2	2	0	0	2	2	2	2	2	0	0	0	2	2	2	0	2	2	0	0	2	2	2	2
Chr2-6452560	2	0	2	2	2	2	2	2	2	0	2	2	2	2	2	2	2	2	2	2	2	2	0	2	2	2	2	0	0	2	2	2	2	2	0	0	0	2	2	2	0	2	2	0	0	2	2	2	2
Chr2-6452563	2	0	2	2	2	2	2	2	2	0	2	2	2	2	2	2	2	2	2	2	2	2	0	2	2	2	2	0	0	2	2	2	2	2	0	0	0	2	2	2	0	2	2	0	0	2	2	2	2
Chr2-6486102	2	0	2	2	2	2	2	0	0	0	2	2	2	2	2	2	2	2	2	2	2	2	0	2	2	2	2	0	0	2	2	2	2	2	0	0	0	2	2	2	0	2	2	0	0	0	0	2	2
Chr2-6494918	2	0	2	2	2	2	2	2	2	0	2	2	2	2	2	2	2	2	2	2	2	2	0	2	-1	2	2	0	0	2	2	2	2	2	0	0	0	2	2	2	0	2	2	0	0	2	2	2	2
Chr2-6557138	2	0	2	2	2	2	2	2	2	0	2	2	2	2	2	2	2	2	2	2	2	2	0	2	2	2	2	0	0	2	2	2	2	2	0	0	0	2	2	2	0	2	2	0	0	2	2	2	2
Chr2-6565271	2	0	2	2	2	2	2	2	2	0	2	2	2	2	2	2	2	2	2	2	2	2	0	2	2	2	2	0	0	2	2	2	2	2	0	0	0	2	2	2	0	2	2	0	0	2	2	2	2
Chr2-6589720	2	0	2	2	2	2	2	2	2	0	2	2	2	2	2	2	-1	2	2	2	2	2	0	2	2	2	2	0	0	2	2	2	2	2	0	0	0	2	2	2	0	2	2	0	0	2	2	2	2
Chr2-6589722	2	0	2	2	2	2	2	2	2	0	2	2	2	2	2	2	-1	2	2	2	2	2	0	2	2	2	2	0	0	2	2	2	2	2	0	0	0	2	2	2	0	2	2	0	0	2	2	2	2
Chr2-6670553	2	0	2	2	2	2	2	2	2	0	2	2	2	2	2	2	2	2	2	2	2	2	0	2	2	2	2	0	0	2	2	2	2	2	0	0	0	2	2	2	0	-1	2	-1	0	2	2	2	2
Chr2-6670888	2	0	2	2	2	2	2	2	2	0	2	2	2	2	2	2	2	2	2	2	2	2	0	2	2	2	2	0	0	2	2	2	2	2	0	0	0	2	2	2	0	-1	2	-1	0	2	2	2	2
Chr2-6700598	2	0	2	2	2	2	2	2	2	0	2	2	2	2	2	2	2	2	2	2	2	2	0	2	2	2	2	0	0	2	2	2	2	2	0	0	0	2	2	2	0	2	2	0	0	2	2	2	2
Chr2-6700744	2	0	2	2	2	2	2	2	2	0	2	2	2	2	2	2	2	2	2	2	2	2	0	2	2	2	2	0	0	2	2	2	2	2	0	0	0	2	2	2	0	2	2	0	0	2	2	2	2
Chr2-6765899	2	0	2	2	2	2	2	2	2	0	2	2	2	2	2	2	2	2	2	2	2	2	0	2	2	2	2	0	0	2	2	2	2	2	0	0	0	2	2	2	0	2	2	0	0	2	2	2	2
Chr2-6765934	2	0	2	2	2	2	2	2	2	0	2	2	2	2	2	2	2	2	2	2	2	2	0	2	2	2	2	0	0	2	2	2	2	2	0	0	0	2	2	2	0	2	2	0	0	2	2	2	2
Chr2-6766045	2	0	2	2	2	2	2	2	2	0	2	-1	2	2	2	2	2	2	2	2	2	2	0	2	2	2	2	0	0	2	2	2	2	2	0	0	0	2	2	2	0	2	2	0	0	-1	2	2	2
Chr2-6766086	2	0	2	2	2	2	2	2	2	0	2	2	2	2	2	2	2	2	2	2	2	2	0	2	2	2	2	0	0	2	2	2	2	2	0	0	0	2	2	2	0	2	2	0	0	2	2	2	2
Chr2-6817189	2	0	2	2	2	2	2	2	2	0	2	2	2	2	2	2	2	2	2	2	2	2	0	2	2	2	2	0	0	2	2	2	2	2	0	0	0	2	2	2	0	2	2	0	0	2	2	2	2
Chr2-6817232	2	0	2	2	2	2	2	2	2	0	2	2	2	2	2	2	2	2	2	2	2	2	0	2	2	2	2	0	0	2	2	2	2	2	0	0	0	2	2	2	0	2	2	0	0	2	2	2	2
Chr2-6817254	2	0	2	2	2	2	2	2	2	0	2	2	2	2	2	2	2	2	2	2	2	2	0	2	2	2	2	0	0	2	2	2	2	2	0	0	0	2	2	2	0	2	2	0	0	2	2	2	2
Chr2-6817264	2	0	2	2	2	2	2	2	2	0	2	2	2	2	2	2	2	2	2	2	2	2	0	2	2	2	2	0	0	2	2	2	2	2	0	0	0	2	2	2	0	2	2	0	0	2	2	2	2
Chr2-6817286	2	0	2	2	2	2	2	2	2	0	2	2	2	2	2	2	2	2	2	2	2	2	0	2	2	2	2	0	0	2	2	2	2	2	0	0	0	2	2	2	0	2	2	0	0	2	2	2	2
Chr2-6817340	2	0	2	2	2	2	2	2	2	0	2	2	2	2	2	2	2	2	2	2	2	2	0	2	2	2	2	0	0	2	2	2	2	2	0	0	0	2	2	2	0	2	2	0	0	2	2	2	2
Chr2-6817399	2	0	2	2	2	2	2	2	2	0	2	2	2	2	2	2	2	2	2	2	2	2	0	2	2	2	2	0	0	2	2	2	2	2	0	0	0	2	2	2	0	2	2	0	0	2	2	2	2
Chr2-6833751	2	0	2	2	2	2	2	2	2	0	2	2	2	2	2	2	2	2	2	2	2	2	0	2	2	2	2	0	0	2	2	2	2	2	0	0	0	2	2	2	0	2	2	0	0	2	2	2	2
Chr2-6835269	2	0	2	2	2	-1	-1	2	-1	-1	2	-1	2	2	2	2	2	2	2	2	-1	-1	0	2	2	2	2	-1	0	2	2	2	2	2	0	0	0	2	2	2	-1	2	2	0	0	2	2	2	2
Chr2-6852655	2	0	2	2	2	2	2	2	2	0	2	2	2	2	2	2	2	2	2	2	2	2	0	2	2	2	2	0	0	2	2	2	2	-1	0	0	0	2	2	2	0	2	2	0	0	2	2	2	2
Chr2-6852754	2	0	2	2	2	2	2	2	2	0	2	2	2	2	2	2	2	2	2	2	2	2	0	2	2	2	2	0	0	2	2	2	2	2	0	0	0	2	2	2	0	2	2	0	0	2	2	2	2
Chr2-6852760	2	0	2	2	2	2	2	2	2	0	2	2	2	2	2	2	2	2	2	2	2	2	0	2	2	2	2	0	0	2	2	2	2	2	0	0	0	2	2	2	0	2	2	0	0	2	2	2	2
Chr2-6853087	2	0	2	2	2	2	2	2	2	0	2	2	2	2	2	2	2	2	2	2	2	2	0	2	2	2	2	0	0	2	2	2	2	2	0	0	0	2	2	2	0	2	2	0	0	2	2	2	2
Chr2-6853096	2	0	2	2	2	2	2	2	2	0	2	2	2	2	2	2	2	2	2	2	2	2	0	2	2	2	2	0	0	2	2	2	2	2	0	0	0	2	2	2	0	2	2	0	0	2	2	2	2
Chr2-6853104	2	0	2	2	2	2	2	2	2	0	2	2	2	2	2	2	2	2	2	2	2	2	0	2	2	2	2	0	0	2	2	2	2	2	0	0	0	2	2	2	0	2	2	0	0	2	2	2	2
Chr2-6853137	2	0	2	-1	2	-1	-1	2	2	0	2	2	2	2	2	-1	2	2	2	2	2	2	0	2	2	2	-1	0	0	2	2	2	2	2	0	0	0	-1	2	2	0	2	2	0	0	2	2	2	-1
Chr2-6913303	2	0	2	2	-1	2	2	2	2	0	2	2	2	2	2	2	2	2	2	2	2	2	0	2	2	2	2	0	0	2	2	-1	2	2	0	0	0	-1	2	-1	0	2	2	0	0	-1	2	-1	2
Chr2-6933445	2	0	2	2	2	2	2	2	2	0	-1	-1	2	2	2	2	2	2	2	2	2	-1	0	2	2	2	2	0	0	2	-1	-1	2	2	0	0	0	2	2	2	0	2	2	0	0	-1	-1	2	2
Chr2-6933453	2	0	2	2	2	2	2	2	2	0	-1	-1	2	2	2	2	2	2	2	2	2	-1	0	2	2	2	2	0	0	2	-1	-1	2	2	0	0	0	2	2	2	0	2	2	0	0	-1	-1	2	2
Chr2-6986289	2	0	2	2	2	2	2	2	2	0	2	2	2	2	2	2	2	2	2	2	2	2	0	2	2	2	2	0	0	2	2	2	2	2	0	0	0	2	2	2	0	2	2	0	0	2	2	2	2
Chr2-7014626	2	0	2	2	2	2	2	2	2	0	2	2	2	2	2	2	2	2	2	2	2	2	0	2	2	2	2	0	0	2	2	2	2	2	0	0	0	2	2	2	0	2	2	0	0	2	-1	2	2
Chr2-7014638	2	0	2	2	2	2	2	2	2	0	2	2	2	2	2	2	2	2	2	2	2	2	0	2	2	2	2	0	0	2	2	2	2	2	0	0	0	2	2	2	0	2	2	0	0	2	-1	2	2
Chr2-7014827	2	0	2	2	2	2	2	2	2	0	2	2	2	2	2	2	2	2	2	2	2	2	0	2	2	2	2	0	0	2	2	2	2	2	0	0	0	2	2	2	0	2	2	0	0	2	2	2	2
Chr2-7018978	2	0	-1	2	2	2	-1	2	-1	0	2	2	2	2	2	2	2	-1	2	2	2	-1	0	2	-1	2	2	0	0	-1	2	-1	2	2	0	0	0	2	2	2	0	2	2	0	0	2	-1	2	2
Chr2-7018987	2	0	-1	2	2	2	-1	2	-1	0	2	2	2	2	2	2	2	-1	2	2	2	-1	0	2	-1	2	2	0	0	-1	2	-1	2	2	0	0	0	2	2	2	0	2	2	0	0	2	-1	2	2
Chr2-7021114	2	0	2	2	2	2	2	2	2	0	2	2	2	2	2	2	2	2	2	2	2	2	0	2	2	2	2	0	0	2	2	2	2	2	0	0	0	2	2	2	0	2	2	0	0	2	2	2	2
Chr2-7021219	2	0	2	2	2	2	2	2	2	0	2	2	2	2	2	2	2	2	2	2	2	2	0	2	2	2	2	0	0	2	2	2	2	2	0	0	0	2	2	2	0	2	2	0	0	2	2	2	2
Chr2-7021249	2	0	2	2	2	2	2	2	2	0	2	2	2	2	2	2	2	2	2	2	2	2	0	2	2	2	2	0	0	2	2	2	2	2	0	0	0	2	2	2	0	2	2	0	0	2	2	2	2
Chr2-7021338	2	0	2	2	2	2	2	2	2	0	2	2	2	2	2	2	2	2	2	2	2	2	0	2	2	2	2	0	0	2	2	2	2	2	0	0	0	2	2	2	0	2	2	0	0	2	2	2	2
Chr2-7154825	2	0	2	2	2	2	-1	2	2	0	2	2	2	2	2	2	2	2	2	2	2	2	0	2	2	2	2	0	0	2	2	2	2	2	0	0	0	2	2	2	0	2	2	0	0	2	2	2	2
Chr2-7165431	2	0	2	2	2	2	2	2	2	0	2	2	2	2	2	2	2	2	2	2	2	2	0	2	2	2	2	0	0	2	2	2	2	2	0	0	0	2	2	2	0	2	2	0	0	2	2	2	2
Chr2-7165484	2	0	2	2	2	2	2	2	2	0	2	2	2	2	2	2	2	2	2	2	2	2	0	2	2	2	2	0	0	2	2	2	2	2	0	0	0	2	2	2	0	2	2	0	0	2	2	2	2
Chr2-7165490	2	0	2	2	2	2	2	2	2	0	2	2	2	2	2	2	2	2	2	2	2	2	0	2	2	2	2	0	0	2	2	2	2	2	0	0	0	2	2	2	0	2	2	0	0	2	2	2	2
Chr2-7165548	2	0	2	2	2	2	2	2	2	0	2	2	2	2	2	2	2	2	2	2	2	2	0	2	2	2	2	0	0	2	2	2	2	2	0	0	0	2	2	2	0	2	2	0	0	2	2	2	2
Chr2-7165574	2	0	2	2	2	2	2	2	2	0	2	2	2	2	2	2	2	2	2	2	2	2	0	2	2	2	2	0	0	2	2	2	2	2	0	0	0	2	2	2	0	2	2	0	0	2	2	2	2
Chr2-7165583	2	0	2	2	2	2	2	2	2	0	2	2	2	2	2	2	2	2	2	2	2	2	0	2	2	2	2	0	0	2	2	2	2	2	0	0	0	2	2	2	0	2	2	0	0	2	2	2	2
Chr2-7165587	2	0	2	2	2	2	2	2	2	0	2	2	2	2	2	2	2	2	2	2	2	2	0	2	2	2	2	0	0	2	2	2	2	2	0	0	0	2	2	2	0	2	2	0	0	2	2	2	2
Chr2-7165607	2	0	2	2	2	2	2	2	2	0	2	2	2	2	2	2	2	2	2	2	2	2	0	2	2	2	2	0	0	2	2	2	2	2	0	0	0	2	2	2	0	2	2	0	0	2	2	2	2
Chr2-7165610	2	0	2	2	2	2	2	2	2	0	2	2	2	2	2	2	2	2	2	2	2	2	0	2	2	2	2	0	0	2	2	2	2	2	0	0	0	2	2	2	0	2	2	0	0	2	2	2	2
Chr2-7165634	2	0	2	2	2	2	2	2	2	0	2	2	2	2	2	2	2	2	2	2	2	2	0	2	2	2	2	0	0	2	2	2	2	2	0	0	0	2	2	2	0	2	2	0	0	2	2	2	2
Chr2-7165649	2	0	2	2	2	2	2	2	2	0	2	2	2	2	2	2	2	2	2	2	2	2	0	2	2	2	2	0	0	2	2	2	2	2	0	0	0	2	2	2	0	2	2	0	0	2	2	2	2
Chr2-7165656	2	0	2	2	2	2	2	2	2	0	2	2	2	2	2	2	2	2	2	2	2	2	0	2	2	2	2	0	0	2	2	2	2	2	0	0	0	2	2	2	0	2	2	0	0	2	2	2	2
Chr2-7166790	2	0	2	2	2	2	2	2	2	0	2	2	2	2	2	2	2	2	2	2	2	2	0	2	2	2	2	0	0	2	2	2	2	2	0	0	0	2	2	2	0	2	2	0	0	2	2	2	2
Chr2-7166922	2	0	2	2	2	2	2	2	2	0	2	2	2	2	2	2	2	2	2	2	2	2	0	2	2	2	2	0	0	2	2	2	2	2	0	0	0	2	2	2	0	2	2	0	0	2	2	2	2
Chr2-7166940	2	0	2	2	2	2	2	2	2	0	2	2	2	2	2	2	2	2	2	2	2	2	0	2	2	2	2	0	0	2	2	2	2	2	0	0	0	2	2	2	0	2	2	0	0	2	2	2	2
Chr2-7167034	2	0	2	2	2	2	2	2	2	0	2	2	2	2	2	2	2	2	2	2	2	2	0	2	2	2	2	0	0	2	2	2	2	2	-1	0	0	2	2	2	0	2	2	0	0	2	2	2	2
Chr2-7167048	2	0	2	2	2	2	2	2	2	0	2	2	2	2	2	2	2	2	2	2	2	2	0	2	2	2	2	0	0	2	2	2	2	2	-1	0	0	2	2	2	0	2	2	0	0	2	2	2	2
Chr2-7167072	2	0	2	2	2	2	2	2	2	0	2	2	2	2	2	2	2	2	2	2	2	2	0	2	2	2	2	0	0	2	2	2	2	2	-1	0	0	2	2	2	0	2	2	0	0	2	2	2	2
Chr2-7167094	2	0	2	2	2	2	2	2	2	0	2	2	2	2	2	2	2	2	2	2	2	2	0	2	2	2	2	0	0	2	2	2	2	2	-1	0	0	2	2	2	0	2	2	0	0	2	2	2	2
Chr2-7184748	2	0	2	2	2	2	2	2	2	0	2	2	2	2	2	2	2	2	2	2	2	2	0	2	2	2	2	0	0	2	2	2	2	2	0	0	0	2	2	2	0	2	2	0	0	2	2	2	2
Chr2-7218899	2	0	2	2	2	2	2	2	2	0	2	2	2	2	2	2	2	2	2	2	2	2	0	2	2	2	2	0	0	2	2	2	2	2	0	0	0	2	2	2	0	2	2	0	0	2	2	2	2
Chr2-7218912	2	0	2	2	2	2	2	2	2	0	2	2	2	2	2	2	2	2	2	2	2	2	0	2	2	2	2	0	0	2	2	2	2	2	0	0	0	2	2	2	0	2	2	0	0	2	2	2	2
Chr2-7219038	2	0	2	2	2	2	2	2	2	0	2	2	2	2	2	2	2	2	2	2	-1	2	0	2	2	2	2	0	0	2	2	2	2	2	0	0	0	-1	2	2	0	2	2	0	0	2	2	2	2
Chr2-7219076	2	0	2	2	2	2	2	2	2	0	2	2	2	2	2	2	2	2	2	2	2	2	0	2	2	2	2	0	0	2	2	2	2	2	0	0	0	2	2	2	0	2	2	0	0	2	2	2	2
Chr2-7223634	2	0	2	2	2	2	2	2	2	0	2	2	2	2	2	2	2	2	2	2	2	2	0	2	2	2	2	0	0	2	2	2	2	2	0	0	0	2	2	2	0	2	2	0	0	2	2	2	2
Chr2-7223710	2	0	2	2	2	2	2	2	2	0	2	2	2	2	2	2	2	2	2	2	2	2	0	2	2	2	2	0	0	2	2	2	2	2	0	0	0	2	2	2	0	2	2	0	0	2	2	2	2
Chr2-7223772	2	0	2	2	2	2	2	2	2	0	2	2	2	2	2	2	2	2	2	2	2	2	0	2	2	2	2	0	0	2	2	2	2	2	0	0	0	2	2	2	0	2	2	0	0	2	2	2	2
Chr2-7234579	2	0	2	2	2	2	2	2	2	0	2	2	2	2	2	2	2	2	2	2	2	2	0	2	2	2	2	0	0	2	2	2	2	2	0	0	0	2	2	2	0	-1	2	0	0	-1	2	2	2
Chr2-7249395	2	0	2	2	2	2	2	2	2	0	2	2	2	2	2	2	2	2	2	2	2	2	0	2	2	2	2	0	0	2	2	2	2	2	0	0	0	2	2	2	0	2	2	0	0	2	2	2	2
Chr2-7261456	2	0	2	2	2	2	2	2	2	0	2	2	2	2	2	2	2	2	2	2	2	2	0	2	2	2	2	0	0	2	2	2	2	2	0	0	0	2	2	2	0	2	2	0	0	2	2	2	2
Chr2-7261666	2	0	2	2	2	2	2	2	2	0	2	2	2	2	2	2	2	2	2	2	2	2	0	2	2	2	2	0	0	2	2	2	2	2	0	0	0	2	2	2	0	2	2	0	0	2	2	2	2
Chr2-7279242	2	0	2	2	2	2	2	2	2	0	2	2	2	2	2	2	2	2	2	2	2	2	0	2	2	2	2	0	0	2	2	2	2	2	0	0	0	2	2	2	0	2	2	0	0	-1	2	2	2
Chr2-7280007	2	0	2	2	2	2	2	2	2	0	2	2	2	2	2	2	2	2	2	2	2	2	0	2	2	2	2	0	0	2	2	2	2	2	0	0	0	-1	2	2	0	2	2	0	0	2	-1	2	2
Chr2-7280507	2	0	2	2	2	2	2	2	2	0	2	2	2	2	2	2	2	2	2	2	2	2	0	2	2	2	2	0	0	2	2	2	2	2	0	0	0	-1	2	2	0	2	2	0	0	2	2	2	2
Chr2-7305593	2	0	2	2	2	2	2	2	2	0	2	2	2	2	2	2	2	2	2	2	2	2	0	2	2	2	2	0	0	2	2	2	2	2	0	0	0	2	2	2	0	2	2	0	0	2	2	2	2
Chr2-7307841	2	0	2	2	2	2	2	2	-1	0	2	2	2	2	2	2	2	2	2	2	2	2	0	2	2	2	2	0	0	2	2	2	2	2	0	0	0	-1	2	2	0	-1	2	0	0	2	-1	2	2
Chr2-7307843	2	0	2	2	2	2	2	2	-1	0	2	2	2	2	2	2	2	2	2	2	2	2	0	2	2	2	2	0	0	2	2	2	2	2	0	0	0	-1	2	2	0	-1	2	0	0	2	-1	2	2
Chr2-7314112	2	0	2	2	2	2	2	2	2	0	2	2	2	2	2	2	2	2	2	2	2	2	0	2	2	2	2	0	0	2	2	2	2	2	0	0	0	2	2	2	0	2	2	0	0	2	2	2	2
Chr2-7314213	2	0	2	2	2	2	2	2	2	0	2	2	2	2	2	2	2	2	2	2	2	2	0	2	2	2	2	0	0	2	2	2	2	2	0	0	0	2	2	2	0	2	2	0	0	2	2	2	2
Chr2-7413536	2	0	2	2	2	2	-1	2	2	0	2	2	2	2	2	2	2	-1	2	2	2	2	0	2	2	2	2	0	0	2	2	-1	2	2	0	0	0	2	2	2	0	2	2	-1	0	2	2	2	2
Chr2-7413925	2	0	2	2	2	2	2	2	2	0	2	2	2	2	2	2	2	2	2	2	2	2	0	2	-1	2	2	0	0	2	2	2	2	2	0	0	0	2	2	2	0	2	2	-1	-1	2	2	2	2
Chr2-7413958	2	0	2	2	2	2	2	2	2	0	2	2	2	2	2	2	2	2	2	2	2	2	0	2	2	2	2	0	0	2	2	2	2	2	0	0	0	2	2	2	0	2	2	-1	-1	2	2	2	2
Chr2-7413964	2	0	2	2	2	2	2	2	2	0	2	2	2	2	2	2	2	2	2	2	2	2	0	2	2	2	2	0	0	2	2	2	2	2	0	0	0	2	2	2	0	2	2	-1	-1	2	2	2	2
Chr2-7414013	2	0	2	2	2	2	2	2	2	0	2	2	2	2	2	2	2	2	2	2	2	2	0	2	2	2	2	0	0	2	2	2	2	2	0	0	0	2	2	2	0	2	2	0	-1	2	2	2	2
Chr2-7414161	2	0	2	2	2	2	2	2	2	0	2	2	2	2	2	2	2	2	2	2	2	2	0	2	2	2	2	0	0	2	2	2	2	2	0	0	0	2	2	2	0	2	2	0	0	2	2	2	2
Chr2-7417432	2	0	2	2	2	2	2	2	2	0	2	2	2	2	2	2	2	2	2	2	2	2	0	2	2	2	2	0	0	2	2	2	2	2	0	0	0	2	2	2	0	2	2	0	0	2	2	2	2
Chr2-7417473	2	0	2	2	2	2	2	2	2	0	2	2	2	2	2	2	2	2	2	2	2	2	0	2	2	2	2	0	0	2	2	2	2	2	0	0	0	2	2	2	0	2	2	0	0	2	2	2	2
Chr2-7417489	2	0	2	2	2	2	2	2	2	0	2	2	2	2	2	2	2	2	2	2	2	2	0	2	2	2	2	0	0	2	2	2	2	2	0	0	0	2	2	2	0	2	2	0	0	2	2	2	2
Chr2-7425888	2	0	2	2	-1	2	2	2	2	0	-1	2	2	2	2	2	2	2	2	2	2	2	0	2	2	2	2	0	0	2	2	2	2	2	0	0	0	2	2	2	0	2	2	0	0	2	2	2	2
Chr2-7426100	2	0	2	2	2	2	2	2	2	0	2	2	2	2	2	2	2	2	2	2	2	2	0	2	2	2	2	0	0	2	2	2	2	2	0	0	0	2	2	2	0	2	2	0	0	2	2	2	2
Chr2-7426162	2	0	2	2	2	2	2	2	2	0	2	2	2	2	2	2	2	2	2	2	2	2	0	2	2	2	2	0	0	2	2	2	2	2	0	0	0	2	2	2	0	2	2	0	0	2	2	2	2
Chr2-7445649	2	0	2	2	2	2	2	2	2	0	2	2	2	2	2	2	2	2	2	2	2	2	0	2	2	2	2	0	0	2	2	2	2	2	0	0	0	2	2	2	0	2	2	0	-1	2	2	2	2
Chr2-7445659	2	0	2	2	2	2	2	2	2	0	2	2	2	2	2	2	2	2	2	2	2	2	0	2	2	2	2	0	0	2	2	2	2	2	0	0	0	2	2	2	0	2	2	0	-1	2	2	2	2
Chr2-7445661	2	0	2	2	2	2	2	2	2	0	2	2	2	2	2	2	2	2	2	2	2	2	0	2	2	2	2	0	0	2	2	2	2	2	0	0	0	2	2	2	0	2	2	0	-1	2	2	2	2
Chr2-7445664	2	0	2	2	2	2	2	2	2	0	2	2	2	2	2	2	2	2	2	2	2	2	0	2	2	2	2	0	0	2	2	2	2	2	0	0	0	2	2	2	0	2	2	0	-1	2	2	2	2
Chr2-7445680	2	0	2	2	2	2	2	2	2	0	2	2	2	2	2	2	2	2	2	2	2	2	0	2	2	2	2	0	0	2	2	2	2	2	0	0	0	2	2	2	0	2	2	0	-1	2	2	2	2
Chr2-7445696	2	0	2	2	2	2	2	2	2	0	2	2	2	2	2	2	2	2	2	2	2	2	0	2	2	2	2	0	0	2	2	2	2	2	0	0	0	2	2	2	0	2	2	0	-1	2	2	2	2
Chr2-7470541	2	0	2	2	2	2	2	2	2	0	2	2	2	2	2	2	2	2	2	2	2	2	0	2	2	2	2	0	0	2	2	2	2	2	0	0	0	2	2	2	0	2	2	0	0	2	2	2	2
Chr2-7525530	2	0	2	2	2	2	2	2	2	0	2	2	2	2	2	2	2	2	2	2	2	2	0	2	2	2	2	0	0	2	2	2	2	2	0	0	0	2	2	2	0	2	2	0	0	2	2	2	2
Chr2-7525851	2	0	2	2	2	2	2	2	2	0	-1	2	2	2	2	2	2	2	2	2	2	2	0	2	2	2	2	0	0	2	2	2	-1	2	0	0	0	2	2	2	0	2	2	0	0	2	-1	-1	2
Chr2-7525874	2	0	2	2	2	2	2	2	2	0	-1	2	2	2	2	2	2	2	2	2	2	2	0	2	2	2	2	0	0	2	2	2	-1	2	0	0	0	2	2	2	0	2	2	0	0	2	2	-1	2
Chr2-7525897	2	0	2	2	2	2	2	2	2	0	-1	2	2	2	2	2	2	2	2	2	2	2	0	2	2	2	2	0	0	2	2	2	-1	2	0	0	0	2	2	2	0	2	2	0	0	2	-1	-1	2
Chr2-7535993	2	0	2	2	2	2	2	2	2	0	2	2	2	2	2	2	2	2	2	2	2	2	0	2	2	2	2	0	0	2	2	2	2	2	0	0	0	2	2	2	0	2	2	0	0	2	2	2	2
Chr2-7536000	2	0	2	2	2	2	2	2	2	0	2	2	2	2	2	2	2	2	2	2	2	2	0	2	2	2	2	0	0	2	2	2	2	2	0	0	0	2	2	2	0	2	2	0	0	2	2	2	2
Chr2-7536027	2	0	2	2	2	2	2	2	2	0	2	2	2	2	2	2	2	2	2	2	2	2	0	2	2	2	2	0	0	2	2	2	2	2	0	0	0	2	2	2	0	2	2	0	0	2	2	2	2
Chr2-7536204	2	0	2	2	2	2	2	2	2	0	2	2	2	2	2	2	2	2	2	2	2	2	0	2	2	2	2	0	0	2	2	2	2	2	0	0	0	2	2	2	0	2	2	0	0	2	2	2	2
Chr2-7604188	2	0	2	2	2	2	2	2	2	0	2	2	2	2	2	2	2	2	2	2	2	2	0	2	2	2	2	0	0	2	2	2	2	2	0	0	0	2	2	2	0	2	2	0	0	2	2	2	2
Chr2-7626053	2	0	2	2	2	2	2	2	2	0	2	2	2	2	2	2	2	2	2	2	2	2	0	2	2	2	2	0	0	2	2	2	2	2	-1	0	0	2	2	2	0	2	2	0	0	2	2	2	2
Chr2-7627775	2	0	2	2	2	2	2	2	2	0	2	2	2	2	2	2	2	2	2	2	2	2	0	2	2	2	2	0	0	2	2	2	2	2	0	0	0	2	2	2	0	2	2	0	0	2	2	2	2
Chr2-7628161	2	0	2	2	2	2	2	2	2	0	2	2	2	2	2	2	2	2	2	2	2	2	0	2	2	2	2	0	0	2	2	2	2	2	0	0	0	2	2	2	0	2	2	0	0	2	2	2	2
Chr2-7631459	2	0	2	2	2	2	2	2	2	0	2	2	2	2	2	2	2	2	2	2	2	2	0	-1	2	2	2	0	0	2	2	2	2	2	0	0	0	2	2	2	0	2	2	0	0	2	2	2	2
Chr2-7692210	2	0	2	2	2	2	2	2	2	0	2	2	2	2	2	2	2	2	2	2	2	2	0	2	2	2	2	0	0	2	2	2	2	2	0	0	0	2	2	2	0	2	2	0	0	2	2	2	2
Chr2-7705905	2	0	2	2	2	2	2	2	-1	0	2	2	2	2	2	2	2	2	2	2	2	2	0	2	2	2	-1	0	0	2	2	2	2	2	0	0	0	2	2	2	0	2	2	0	0	2	2	2	2
Chr2-7716050	2	0	2	2	2	2	2	2	2	0	2	2	2	2	2	2	2	2	-1	2	2	2	0	2	2	2	2	0	0	2	2	2	2	-1	0	0	0	2	2	2	0	2	2	0	0	2	2	2	2
Chr2-7716057	2	0	2	2	2	2	2	2	2	0	2	2	2	2	2	2	2	2	-1	2	2	2	0	2	2	2	2	0	0	2	2	2	2	-1	0	0	0	2	2	2	0	2	2	0	0	2	2	2	2
Chr2-7722465	2	0	2	2	2	2	2	2	2	0	2	2	2	2	2	2	2	2	2	2	2	2	-1	2	2	2	2	0	0	2	2	2	2	2	0	0	0	2	2	2	0	2	2	0	0	2	2	2	2
Chr2-7744538	2	0	2	2	2	2	2	2	2	0	2	2	2	2	2	2	2	2	2	2	2	2	0	2	2	2	2	0	0	2	2	2	2	2	0	0	0	2	2	2	0	2	2	0	0	2	2	2	2
Chr2-7749115	2	0	2	2	2	2	2	2	2	0	2	2	2	2	2	2	2	2	2	2	2	2	0	2	2	2	2	0	0	2	2	2	2	2	0	0	0	2	2	2	0	2	2	0	0	2	2	2	2
Chr2-7751627	2	0	2	2	2	2	2	2	2	0	2	2	2	2	2	2	2	2	2	2	2	2	0	2	2	2	2	0	0	2	2	2	2	2	0	0	0	2	2	2	0	2	2	0	0	2	2	2	2
Chr2-7759067	2	0	2	2	2	2	2	2	2	0	2	2	2	2	2	2	2	2	2	2	2	2	0	2	2	2	2	0	0	2	2	2	2	2	0	0	0	2	2	2	0	2	2	0	0	2	2	2	2
Chr2-7838362	2	0	2	2	2	2	0	0	2	0	2	2	2	2	2	2	2	2	2	2	2	2	0	2	2	2	2	0	0	2	2	2	2	2	0	0	0	2	2	-1	0	-1	2	0	-1	-1	2	-1	2
Chr2-7838379	2	0	2	2	2	2	0	0	2	0	2	2	2	2	2	2	2	2	2	2	2	2	0	2	2	2	2	0	0	2	2	2	2	2	0	0	0	2	2	-1	0	-1	2	0	-1	-1	2	-1	2
Chr2-7838380	2	0	2	2	2	2	0	0	2	0	2	2	2	2	2	2	2	2	2	2	2	2	0	2	2	2	2	0	0	2	2	2	2	2	0	0	0	2	2	-1	0	-1	2	0	-1	-1	2	-1	2
Chr2-7838392	2	0	2	2	2	2	0	0	2	0	2	2	2	2	2	2	2	2	2	2	2	2	0	2	2	2	2	0	0	2	2	2	2	2	0	0	0	2	2	-1	0	-1	2	0	-1	-1	2	-1	2
Chr2-7838417	2	0	2	2	2	2	0	0	2	0	2	2	2	2	2	2	2	2	2	2	2	2	0	2	2	2	2	0	0	2	2	2	2	2	0	0	0	2	2	-1	0	-1	2	0	-1	-1	2	-1	2
Chr2-7849012	2	0	2	2	2	2	0	0	2	0	2	2	2	2	2	2	2	2	2	2	2	2	0	2	2	2	2	0	0	2	2	2	2	2	0	0	-1	2	2	2	-1	2	2	-1	-1	2	2	2	2
Chr2-7892158	2	0	2	2	2	-1	0	0	2	0	2	2	2	2	2	2	2	2	2	2	2	2	0	2	2	2	2	0	0	2	2	2	2	2	0	0	0	2	2	2	0	2	2	0	0	2	2	2	2
Chr2-7892339	2	0	2	2	2	2	0	0	2	0	2	2	2	2	2	2	2	2	2	2	2	2	0	2	2	2	2	0	0	2	2	2	2	2	0	0	0	2	2	2	0	2	2	0	0	2	2	2	2
Chr2-7896893	2	0	2	2	2	2	0	0	2	0	2	2	2	2	2	2	2	2	2	2	2	2	0	2	2	2	2	0	0	2	2	2	2	2	0	0	0	2	2	2	0	2	2	0	0	2	2	2	2
Chr2-7898498	2	0	2	2	2	2	0	0	2	0	2	2	2	2	2	2	2	2	2	2	2	2	0	2	2	2	2	0	0	2	2	2	2	2	0	0	0	2	2	2	0	2	2	0	0	2	2	2	2
Chr2-7898598	2	0	2	2	2	2	0	0	2	0	2	2	2	2	2	2	2	2	2	2	2	2	0	2	2	2	2	0	0	2	2	2	2	2	0	0	0	-1	2	2	0	2	2	0	0	2	2	2	2
Chr2-7959421	2	0	2	2	2	2	0	0	-1	0	2	2	2	2	2	2	2	2	2	2	2	2	0	2	2	2	2	0	0	2	2	2	2	2	-1	0	0	2	2	2	0	2	2	0	0	2	2	2	2
Chr2-7959479	2	0	2	2	2	2	0	0	-1	0	2	2	2	2	2	2	2	2	2	2	2	2	0	2	2	2	2	0	0	2	2	2	2	2	-1	0	0	2	2	2	0	2	2	0	0	2	2	2	2
Chr2-7959501	2	0	2	2	2	2	0	0	-1	0	2	2	2	2	2	2	-1	2	2	2	2	2	0	2	2	2	2	0	0	2	2	2	2	2	-1	0	0	2	2	2	0	2	2	0	0	2	2	2	2
Chr2-7969716	2	0	2	2	-1	-1	0	0	2	0	2	2	2	2	2	2	-1	2	2	2	2	2	0	-1	2	2	2	0	0	2	2	2	2	-1	0	0	0	-1	2	2	0	2	2	0	0	-1	-1	2	2
Chr2-7969720	2	0	2	2	-1	-1	0	0	2	0	2	2	2	2	2	2	-1	2	2	2	2	2	0	-1	2	2	2	0	0	2	2	2	2	-1	0	0	0	-1	2	2	0	2	2	0	0	-1	-1	2	2
Chr2-7969722	2	0	2	2	-1	-1	0	0	2	0	2	2	2	2	2	2	-1	2	2	2	2	2	0	-1	2	2	2	0	0	2	2	2	2	-1	0	0	0	-1	2	2	0	2	2	0	0	-1	-1	-1	2
Chr2-7969723	2	0	2	2	-1	-1	0	0	2	0	2	2	2	2	2	2	-1	2	2	2	2	2	0	-1	2	2	2	0	0	2	2	2	2	-1	0	0	0	-1	2	2	0	2	2	0	0	-1	-1	2	2
Chr2-7969731	2	0	2	2	-1	-1	0	0	2	0	2	2	2	2	2	2	-1	2	2	2	2	2	0	-1	2	2	2	0	0	2	2	2	2	-1	0	0	0	-1	2	2	0	2	2	0	0	-1	-1	2	2
Chr2-7969734	2	0	2	2	-1	-1	0	0	2	0	2	2	2	2	2	2	-1	2	2	2	2	2	0	-1	2	2	2	0	0	2	2	2	2	-1	0	0	0	-1	2	2	0	2	2	0	0	-1	-1	2	2
Chr2-7969737	2	0	2	2	-1	-1	0	0	2	0	2	2	2	2	2	2	-1	2	2	2	2	2	0	-1	2	2	2	0	0	2	2	2	2	-1	0	0	0	-1	2	2	0	2	2	0	0	-1	-1	2	2
Chr2-7969755	2	0	2	2	-1	-1	0	0	2	0	2	2	2	2	2	2	-1	2	2	2	2	2	0	-1	2	2	2	0	0	2	2	2	2	-1	0	0	0	-1	2	2	0	2	2	0	0	-1	-1	2	2
Chr2-7969765	2	0	2	2	-1	-1	0	0	2	0	2	2	2	2	2	2	-1	2	2	2	2	2	0	-1	2	2	2	0	0	2	2	2	2	-1	0	0	0	-1	2	2	0	2	2	0	0	-1	-1	2	2
Chr2-7969767	2	0	2	2	-1	-1	0	0	2	0	2	2	2	2	2	2	-1	2	2	2	2	2	0	-1	2	2	2	0	0	2	2	2	2	-1	0	0	0	-1	2	2	0	2	2	0	0	-1	-1	2	2
Chr2-7969771	2	0	2	2	-1	-1	0	0	2	0	2	2	2	2	2	2	-1	2	2	2	2	2	0	-1	2	2	2	0	0	2	2	2	2	-1	0	0	0	-1	2	2	0	2	2	0	0	-1	-1	2	2
Chr2-7969779	2	0	2	2	-1	-1	0	0	2	0	2	2	2	2	2	2	-1	2	2	2	2	2	0	-1	2	2	2	0	0	2	2	2	2	-1	0	0	0	-1	2	2	0	2	2	0	0	-1	-1	2	2
Chr2-7969817	2	0	2	2	-1	-1	0	0	2	0	2	2	2	2	2	2	-1	2	2	2	2	2	0	-1	2	2	2	0	0	2	2	2	2	-1	0	0	0	-1	2	2	0	2	2	0	0	-1	2	2	2
Chr2-7969829	2	0	2	2	-1	-1	0	0	2	0	2	2	2	2	2	2	-1	2	2	2	2	2	0	-1	2	2	2	0	0	2	2	2	2	-1	0	0	0	-1	2	2	0	2	2	0	0	-1	-1	2	2
Chr2-7969835	2	0	2	2	-1	-1	0	0	2	0	2	2	2	2	2	2	-1	2	2	2	2	2	0	-1	2	2	2	0	0	2	2	2	2	-1	0	0	0	-1	2	2	0	2	2	0	0	-1	-1	2	2
Chr2-7969838	2	0	2	2	-1	-1	0	0	2	0	2	2	2	2	2	2	-1	2	2	2	2	2	0	-1	2	2	2	0	0	2	2	2	2	-1	0	0	0	-1	2	2	0	2	2	0	0	-1	-1	2	2
Chr2-7969931	2	0	2	2	2	2	0	0	2	0	2	2	2	2	2	2	2	2	2	2	2	2	0	2	2	2	2	0	0	2	2	2	2	2	0	0	0	-1	2	2	0	2	2	0	0	2	2	2	2
Chr2-7969952	2	0	2	2	2	2	0	0	2	0	2	2	2	2	2	2	2	2	2	2	2	2	0	2	2	2	2	0	0	2	2	2	2	2	0	0	0	-1	2	2	0	2	2	0	0	2	2	2	2
Chr2-7969964	2	0	2	2	2	2	0	0	2	0	2	2	2	2	2	2	2	2	2	2	2	2	0	2	2	2	2	0	0	2	2	2	2	2	0	0	0	-1	2	2	0	2	2	0	0	2	2	2	2
Chr2-7969979	2	0	2	2	2	2	0	0	2	0	2	2	2	2	2	2	2	2	2	2	2	2	0	2	2	2	2	0	0	2	2	2	2	2	0	0	0	-1	2	2	0	2	2	0	0	2	2	2	2
Chr2-7970009	2	0	2	2	2	2	0	0	2	0	2	2	2	2	2	2	2	2	2	2	2	2	0	2	2	2	2	0	0	2	2	2	2	2	0	0	0	-1	2	2	0	2	2	0	0	2	2	2	2
Chr2-8201285	2	0	2	2	2	2	0	0	2	0	2	2	2	2	2	2	2	2	2	2	2	2	0	2	2	2	2	0	0	2	2	2	2	2	0	0	0	2	2	2	0	2	2	0	0	2	2	2	2
Chr2-8201497	2	0	2	2	2	2	0	0	2	0	2	2	2	2	2	2	2	2	2	2	2	2	0	2	2	2	2	0	0	2	2	2	2	2	0	0	0	2	2	2	0	2	2	0	0	2	2	2	2
Chr2-8201501	2	0	2	2	2	2	0	0	2	0	2	2	2	2	2	2	2	2	2	2	2	2	0	2	2	2	2	0	0	2	2	2	2	2	0	0	0	2	2	2	0	2	2	0	0	2	2	2	2
Chr2-8248593	2	0	2	2	2	2	0	0	2	-1	2	2	2	2	2	2	2	2	2	2	2	2	0	2	2	2	2	0	0	2	2	2	-1	2	0	0	0	2	2	2	0	2	2	0	0	2	2	2	2
Chr2-8253237	2	0	2	2	2	2	0	0	2	0	2	2	2	2	2	2	2	2	2	2	2	2	0	2	2	2	2	0	0	2	2	2	2	2	0	0	0	2	2	0	0	2	2	0	0	2	2	2	0
Chr2-8253244	2	0	2	2	2	2	0	0	2	0	2	2	2	2	2	2	2	2	2	2	2	2	0	2	2	2	2	0	0	2	2	2	2	2	0	0	0	2	2	0	0	2	2	0	0	2	2	2	0
Chr2-8253247	2	0	2	2	2	2	0	0	2	0	2	2	2	2	2	2	2	2	2	2	2	2	0	2	2	2	2	0	0	2	2	2	2	2	0	0	0	2	2	0	0	2	2	0	0	2	2	2	0
Chr2-8253269	2	0	2	2	2	2	0	0	2	0	2	2	2	2	2	2	2	2	2	2	2	2	0	2	2	2	2	0	0	2	2	2	2	2	0	0	0	2	2	0	0	2	2	0	0	2	2	2	0
Chr2-8253277	2	0	2	2	2	2	0	0	2	0	2	2	2	2	2	2	2	2	2	2	2	2	0	2	2	2	2	0	0	2	2	2	2	2	0	0	0	2	2	0	0	2	-1	0	0	2	2	2	0
Chr2-8277372	2	0	2	2	2	2	0	0	2	0	2	2	2	2	2	2	2	2	2	2	2	2	0	2	2	2	2	0	0	2	2	2	2	2	0	0	0	2	2	0	0	2	2	0	0	2	2	2	0
Chr2-8279212	2	0	-1	2	-1	2	0	0	2	0	2	2	2	2	2	2	2	2	2	2	2	2	0	2	2	2	-1	0	0	2	2	-1	2	2	0	0	0	2	2	0	0	2	2	0	0	2	2	2	0
Chr2-8279231	2	0	-1	2	-1	2	0	0	2	0	2	2	2	2	2	2	2	2	2	2	2	2	0	2	2	2	-1	0	0	2	2	-1	2	2	0	0	0	2	2	0	0	2	2	0	0	2	2	2	0
Chr2-8279253	2	0	-1	2	-1	2	0	0	2	0	2	2	2	2	2	2	2	2	2	2	2	2	0	2	2	2	-1	0	0	2	2	-1	2	2	0	0	0	2	2	0	0	2	2	0	0	2	2	2	0
Chr2-8279273	2	0	-1	2	-1	2	0	0	2	0	2	2	2	2	2	2	2	2	2	2	2	2	0	2	2	2	-1	0	0	2	2	-1	2	2	0	0	0	2	2	0	0	2	2	0	0	2	2	2	0
Chr2-8279279	2	0	-1	2	-1	2	0	0	2	0	-1	2	2	2	2	2	2	2	2	2	2	2	0	2	2	2	-1	0	0	2	2	-1	2	2	0	0	0	2	2	0	0	2	2	0	0	2	2	2	0
Chr2-8279427	2	0	2	2	2	2	0	0	2	0	2	2	2	2	2	2	2	2	2	2	2	2	0	2	2	2	2	0	0	2	2	2	2	2	0	0	0	2	2	0	0	2	2	0	0	2	2	2	0
Chr2-8279433	2	0	2	2	2	2	0	0	2	0	2	2	2	2	2	2	2	2	2	2	2	2	0	2	2	2	2	0	0	2	2	2	2	2	0	0	0	2	2	0	0	2	2	0	0	2	2	2	0
Chr2-8279452	2	0	2	2	2	2	0	0	2	0	2	2	2	2	2	2	2	2	2	2	2	2	0	2	2	2	2	0	0	2	2	2	2	2	0	0	0	2	2	0	0	2	2	0	0	2	2	2	0
Chr2-8304572	2	0	-1	2	2	2	0	0	2	0	2	2	2	-1	2	2	2	-1	2	2	-1	2	0	0	0	2	2	0	0	2	2	2	-1	2	0	0	0	2	-1	0	0	2	2	0	0	2	2	2	0
Chr2-8304573	2	0	-1	2	2	2	0	0	2	0	2	2	2	-1	2	2	2	2	2	2	-1	2	0	0	0	2	2	0	0	2	2	2	-1	2	0	0	0	2	-1	0	0	2	2	0	0	2	2	2	0
Chr2-8317602	2	0	2	2	2	2	0	0	2	0	2	2	2	2	2	2	2	2	2	2	2	2	0	0	0	2	2	0	0	2	2	2	2	2	0	0	0	2	2	0	0	2	2	0	0	2	2	2	0
Chr2-8361350	2	0	2	2	2	2	0	0	2	0	2	2	2	2	2	2	2	2	2	2	2	2	0	0	0	2	2	0	0	2	2	2	2	2	0	0	0	2	2	0	0	2	2	0	0	2	2	2	0
Chr2-8364448	2	0	2	2	2	2	0	0	2	0	2	2	2	2	2	2	2	2	2	2	2	2	0	0	0	2	2	0	0	2	2	2	2	2	0	0	0	2	2	0	0	2	2	0	0	2	2	2	0
Chr2-8364459	2	0	2	2	2	2	0	0	2	0	2	2	2	2	2	2	2	2	2	2	2	2	0	0	0	2	2	0	0	2	2	2	2	2	0	0	0	2	2	0	0	2	2	0	0	2	2	2	0
Chr2-8415155	2	0	2	2	2	2	0	0	2	0	2	2	2	2	2	2	2	2	2	2	2	2	0	0	0	2	2	0	0	2	2	2	2	2	0	0	0	2	2	0	0	2	2	0	0	2	2	2	0
Chr2-8415169	2	0	2	2	2	2	0	0	2	0	2	2	2	2	2	2	2	2	2	2	2	2	0	0	0	2	2	0	0	2	2	2	2	2	0	0	0	2	2	0	0	2	2	0	0	2	2	2	0
Chr2-8415171	2	0	2	2	2	2	0	0	2	0	2	2	2	2	2	2	2	2	2	2	2	2	0	0	0	2	2	0	0	2	2	2	2	2	0	0	0	2	2	0	0	2	2	0	0	2	2	2	0
Chr2-8415188	2	0	2	2	2	2	0	0	2	0	2	2	2	2	-1	2	2	2	2	2	2	2	0	0	0	2	2	0	0	2	2	2	2	2	0	0	0	2	2	0	0	2	2	0	0	2	-1	2	0
Chr2-8415196	2	0	2	2	2	2	0	0	2	0	2	2	2	2	-1	2	2	2	2	2	2	2	0	0	0	2	2	0	0	2	2	2	2	2	0	0	0	2	2	0	0	2	2	0	0	2	-1	2	0
Chr2-8415481	2	0	2	2	2	2	0	0	2	0	2	2	2	2	2	2	2	2	2	2	2	2	0	0	0	2	2	0	0	2	2	2	2	2	0	0	0	2	2	0	0	2	2	0	0	2	2	2	0
Chr2-8454949	2	0	2	2	2	2	0	0	2	0	2	2	2	2	2	2	2	2	2	2	2	2	0	0	0	2	2	0	0	2	2	2	2	2	0	0	0	2	2	0	0	2	2	0	0	2	2	2	0
Chr2-8454986	2	0	2	2	2	2	0	0	2	0	2	2	2	2	2	2	2	2	2	2	2	2	0	0	0	2	2	0	0	2	2	2	2	2	0	0	0	2	2	0	0	2	2	0	0	2	2	2	0
Chr2-8455063	2	0	2	2	2	2	0	0	2	0	2	2	2	2	2	2	2	2	2	2	2	2	0	0	0	2	2	0	0	2	2	2	2	2	0	0	0	2	2	0	0	2	2	0	0	2	2	2	0
Chr2-8455064	2	0	2	2	2	2	0	0	2	0	2	2	2	2	2	2	2	2	2	2	2	2	0	0	0	2	2	0	0	2	2	2	2	2	0	0	0	2	2	0	0	2	2	0	0	2	2	2	0
Chr2-8498192	2	0	2	2	2	2	0	0	2	0	2	2	2	2	2	2	2	2	2	2	2	2	0	0	0	2	2	0	0	2	2	2	2	2	0	0	0	2	2	0	0	2	2	0	0	2	2	2	0
Chr2-8553065	2	0	2	2	2	2	0	0	2	0	2	2	2	2	2	2	2	2	2	2	2	2	0	0	0	2	2	0	0	2	2	2	2	2	0	0	0	2	2	0	0	2	2	0	0	2	2	2	0
Chr2-8556426	2	0	2	2	2	2	0	0	2	0	2	2	2	2	2	2	2	2	2	2	2	2	0	0	0	2	2	0	0	2	2	2	2	2	0	0	0	2	2	0	0	2	2	0	0	2	2	2	0
Chr2-8556497	2	0	2	2	2	2	0	0	2	0	2	2	2	2	2	2	2	2	2	2	2	2	0	0	0	2	2	0	0	2	2	2	2	2	0	0	0	2	2	0	0	2	2	0	0	2	2	2	0
Chr2-8598826	2	0	2	2	2	2	0	0	2	0	2	2	2	2	2	2	2	2	2	2	2	2	0	0	0	2	2	0	0	2	2	2	2	2	0	0	0	2	2	0	0	2	2	-1	-1	2	2	2	0
Chr2-8598878	2	0	2	2	2	2	0	0	2	0	2	2	2	2	2	2	2	2	2	2	2	2	0	0	0	2	2	0	0	2	2	2	2	2	0	0	0	2	2	0	0	2	2	-1	-1	2	2	2	0
Chr2-8598930	2	0	2	2	2	2	0	0	2	0	2	2	2	2	2	2	2	2	2	2	2	2	0	0	0	2	2	0	0	2	2	2	2	2	0	0	0	2	2	0	0	2	2	0	0	2	2	2	0
Chr2-8599076	2	0	2	2	2	2	0	0	2	0	2	2	2	2	2	2	2	2	2	2	2	2	0	0	0	2	2	0	0	2	2	2	2	2	0	0	0	2	2	0	0	2	2	0	0	2	2	2	0
Chr2-8701085	2	0	2	2	2	2	0	0	-1	0	2	2	2	2	2	-1	2	2	2	2	2	2	0	0	0	-1	2	0	0	2	2	2	2	2	0	0	0	-1	-1	0	0	2	2	0	0	2	2	2	0
Chr2-8701112	2	0	2	2	2	2	0	0	2	0	2	2	2	2	2	2	2	2	2	2	2	2	0	0	0	2	2	0	0	2	2	2	2	2	0	0	0	2	2	0	0	2	2	0	0	2	2	2	0
Chr2-8701127	2	0	2	2	2	2	0	0	-1	0	2	2	2	2	2	-1	2	2	2	2	2	2	0	0	0	-1	2	0	0	2	2	2	2	2	0	0	0	2	-1	0	0	2	2	0	0	2	2	2	0
Chr2-8701142	2	0	2	2	2	2	0	0	2	0	2	2	2	2	2	2	2	2	2	2	2	2	0	0	0	2	2	0	0	2	2	2	2	2	0	0	0	2	2	0	0	2	2	0	0	2	2	2	0
Chr2-8701148	2	0	2	2	2	2	0	0	2	0	2	2	2	2	2	2	2	2	2	2	2	2	0	0	0	2	2	0	0	2	2	2	2	2	0	0	0	2	2	0	0	2	2	0	0	2	2	2	0
Chr2-8701150	2	0	2	2	2	2	0	0	2	0	2	2	2	2	2	2	2	2	2	2	2	2	0	0	0	2	2	0	0	2	2	2	2	2	0	0	0	2	2	0	0	2	2	0	0	2	2	2	0
Chr2-8701181	2	0	2	2	2	2	0	0	-1	0	2	2	2	2	2	-1	2	2	2	2	2	2	0	0	0	-1	2	0	0	2	2	2	2	2	0	0	0	2	-1	0	0	2	2	0	0	2	2	2	0
Chr2-8701191	2	0	2	2	2	2	0	0	2	0	2	2	2	2	2	2	2	2	2	2	2	2	0	0	0	2	2	0	0	2	2	2	2	2	0	0	-1	2	2	-1	0	2	2	0	0	2	2	2	0
Chr2-8701199	2	0	2	2	2	2	0	0	-1	0	2	2	2	2	2	-1	2	2	2	2	2	2	0	0	0	-1	2	0	0	2	2	2	2	2	0	0	-1	2	-1	-1	0	2	2	0	0	2	2	2	0
Chr2-8701377	2	0	2	2	2	2	0	0	-1	0	2	2	2	2	2	2	2	2	2	2	2	2	0	0	0	2	2	0	0	2	2	2	2	2	0	0	0	2	2	0	0	2	2	0	0	2	2	2	0
Chr2-8701388	2	0	2	2	2	2	0	0	-1	0	2	2	2	2	2	2	2	2	2	2	2	2	0	0	0	2	2	0	0	2	2	2	2	2	0	0	0	2	2	0	0	2	2	0	0	2	2	2	0
Chr2-8701395	2	0	2	2	2	2	0	0	-1	0	2	2	2	2	2	2	2	2	2	2	2	2	0	0	0	2	2	0	0	2	2	2	2	2	0	0	0	2	2	0	0	2	2	0	0	2	2	2	0
Chr2-8701396	2	0	2	2	2	2	0	0	-1	0	2	2	2	2	2	2	2	2	2	2	2	2	0	0	0	2	2	0	0	2	2	2	2	2	0	0	0	2	2	0	0	2	2	0	0	2	2	2	0
Chr2-8701424	2	0	2	2	2	2	0	0	-1	0	2	2	2	2	2	2	2	2	2	2	2	2	0	0	0	2	2	0	0	2	2	2	2	2	0	0	0	2	2	0	0	2	2	0	0	2	2	2	0
Chr2-8701438	2	0	2	2	2	2	0	0	2	0	2	2	2	2	2	2	2	2	2	2	2	2	0	0	0	2	2	0	0	2	2	2	2	2	0	0	0	2	2	0	0	2	2	0	0	2	2	2	0
Chr2-8723418	2	0	2	2	2	2	0	0	2	0	2	2	-1	2	-1	2	2	2	2	2	2	2	0	0	0	0	2	0	0	2	2	2	2	-1	0	0	0	2	2	0	0	-1	2	0	0	2	2	-1	0
Chr2-8723631	2	0	2	2	2	2	0	0	2	0	2	2	2	2	2	2	2	2	2	2	2	2	0	0	0	0	2	0	0	2	2	2	2	2	0	0	-1	2	2	0	0	2	2	0	0	2	2	2	0
Chr2-8723704	2	0	2	2	2	2	0	0	2	0	2	2	2	2	2	2	2	2	2	2	2	2	0	0	0	0	2	0	0	2	2	2	2	2	0	0	0	2	2	0	0	2	2	0	0	2	2	2	0
Chr2-8748300	2	0	2	2	2	2	0	0	2	0	2	2	2	2	2	2	2	2	2	2	2	2	0	0	0	0	2	0	0	2	2	2	2	2	0	0	0	2	2	0	0	2	2	0	0	2	2	2	0
Chr2-8764367	2	0	2	2	2	2	0	0	2	0	2	2	2	2	2	2	2	2	2	2	2	2	0	0	0	0	2	0	0	2	2	2	2	2	0	0	0	2	2	0	0	2	2	0	0	2	2	2	0
Chr2-8764661	2	0	2	2	2	2	0	0	2	0	2	2	2	2	2	2	2	2	2	2	2	2	0	0	0	0	2	0	0	2	2	2	2	2	0	0	0	2	2	0	0	2	2	0	0	2	2	2	0
Chr2-8775970	2	0	2	2	2	2	0	0	2	0	2	2	2	2	2	2	2	2	2	2	2	2	0	0	0	0	2	0	0	2	2	2	2	2	0	0	0	2	2	0	0	2	2	0	0	2	2	2	0
Chr2-8810159	2	0	2	2	2	2	0	0	2	0	2	-1	2	2	2	2	-1	2	2	2	2	2	0	0	0	0	2	0	0	2	2	2	2	2	0	0	0	2	2	0	0	2	2	0	0	2	2	2	0
Chr2-8810419	2	0	2	2	2	2	0	0	2	0	2	2	2	2	2	2	-1	2	2	2	2	2	0	0	0	0	2	0	0	2	2	2	2	2	0	0	0	2	2	0	0	2	2	0	0	2	2	2	0
Chr2-8816361	2	0	2	2	2	2	0	0	2	0	2	2	2	2	2	2	2	2	2	2	2	2	0	0	0	0	2	0	0	2	2	2	2	2	0	0	0	2	2	0	0	2	2	0	0	2	2	2	0
Chr2-8816379	2	0	2	2	2	2	0	0	2	0	2	2	2	2	2	2	2	2	2	2	2	2	0	0	0	0	2	0	0	2	2	2	2	2	0	0	0	2	2	0	0	2	2	0	0	2	2	2	0
Chr2-8836719	2	0	2	2	2	2	0	0	2	0	2	2	2	2	2	2	2	2	2	2	2	2	0	0	0	0	2	0	0	2	2	2	2	2	0	0	0	2	2	0	0	2	2	0	0	2	2	2	0
Chr2-8878336	2	0	2	2	2	2	0	0	2	0	2	2	2	2	-1	-1	-1	2	2	2	2	2	0	0	0	0	2	0	0	2	2	2	2	2	0	0	0	2	2	0	0	2	2	0	0	2	2	2	0
Chr2-8878356	2	0	2	2	2	2	0	0	2	0	2	2	2	2	-1	-1	-1	2	2	2	2	2	0	0	0	0	2	0	0	2	2	2	2	2	0	0	0	2	2	0	0	2	2	0	0	2	2	2	0
Chr2-8878367	2	0	2	2	2	2	0	0	2	0	2	2	2	2	-1	-1	-1	2	2	2	2	2	0	0	0	0	2	0	0	2	2	2	2	2	0	0	0	2	2	0	0	2	2	0	0	2	2	2	0
Chr2-8882610	2	0	2	2	2	2	0	0	2	0	2	2	2	2	2	2	2	2	2	2	2	2	0	0	0	0	2	0	0	2	2	2	2	2	0	0	0	2	2	0	0	2	2	0	0	2	2	2	0
Chr2-8897390	2	0	2	2	2	2	0	0	-1	0	2	-1	2	2	2	2	2	-1	2	2	2	2	0	0	0	0	2	0	0	2	2	2	2	2	0	-1	0	2	2	0	0	2	0	0	0	2	2	0	0
Chr2-8900156	2	0	2	2	2	2	0	0	2	0	2	2	2	2	2	2	2	2	2	2	2	2	0	0	0	0	2	0	0	2	2	2	2	2	0	0	0	2	2	0	0	2	0	0	0	-1	2	0	0
Chr2-8907748	2	0	2	2	2	2	0	0	2	0	2	2	2	2	2	2	2	2	2	2	0	0	0	0	0	0	2	0	0	2	2	2	2	2	0	0	0	2	2	0	0	2	0	0	0	2	2	0	0
Chr2-8940541	2	0	2	2	2	2	0	0	2	0	2	2	2	2	2	2	2	2	2	2	0	0	0	0	0	0	2	0	0	2	2	2	2	2	0	0	0	2	2	0	0	2	0	0	0	2	2	0	0
Chr2-8956243	2	0	2	2	2	2	0	0	2	0	2	2	2	2	2	2	2	2	2	2	0	0	0	0	0	0	2	0	0	2	2	2	2	2	0	0	0	2	2	0	0	2	0	0	0	2	2	0	0
Chr2-9021009	2	0	2	2	2	2	0	0	2	0	2	2	2	2	2	2	2	2	2	2	0	0	0	0	0	0	2	0	0	2	2	2	2	2	0	0	0	2	2	0	0	2	0	-1	0	2	2	0	0
Chr2-9021586	2	0	2	2	2	2	0	0	2	0	2	2	2	2	2	2	2	2	2	2	0	0	0	0	0	0	2	0	0	2	2	2	2	2	0	0	0	2	2	0	0	2	0	0	0	2	2	0	0
Chr2-9023731	2	0	2	2	2	2	0	0	2	0	2	2	2	2	2	2	2	2	2	2	0	0	0	0	0	0	2	0	0	2	2	2	2	2	0	0	0	2	2	0	0	2	0	0	0	2	2	0	0
Chr2-9069317	2	0	2	2	2	2	0	0	2	0	2	2	2	2	2	2	2	2	2	2	0	0	0	0	0	0	2	0	0	2	-1	2	2	2	0	0	0	2	2	0	0	2	0	0	0	2	2	0	0
Chr2-9069353	2	0	2	2	2	2	0	0	2	0	2	2	2	2	2	2	2	2	2	2	0	0	0	0	0	0	2	0	0	2	-1	2	2	2	0	0	0	2	2	0	0	2	0	0	0	2	2	0	0
Chr2-9069379	2	0	2	2	2	2	0	0	2	0	2	2	2	2	2	2	2	2	2	2	0	0	0	0	0	0	2	0	0	2	-1	2	2	2	0	0	0	2	2	0	0	2	0	0	0	2	2	0	0
Chr2-9069602	2	0	2	2	2	2	0	0	2	0	2	2	2	2	2	2	2	2	2	2	0	0	0	0	0	0	2	0	0	2	2	2	2	2	0	0	0	2	2	0	0	2	0	0	0	2	2	0	0
Chr2-9069635	2	0	2	2	2	2	0	0	2	0	2	2	2	2	2	2	2	2	2	2	0	0	0	0	0	0	2	0	0	2	2	2	2	2	0	0	0	2	2	0	0	2	0	0	0	2	2	0	0
Chr2-9069636	2	0	2	2	2	2	0	0	2	0	2	2	2	2	2	2	2	2	2	2	0	0	0	0	0	0	2	0	0	2	2	2	2	2	0	0	0	2	2	0	0	2	0	0	0	2	2	0	0
Chr2-9087250	2	0	2	2	2	2	0	0	2	0	2	2	2	2	2	2	2	2	2	2	0	0	0	0	0	0	2	0	0	2	2	2	2	2	0	0	0	2	2	0	0	2	0	0	-1	-1	-1	-1	0
Chr2-9087674	2	0	2	2	2	2	0	0	2	0	2	2	2	2	2	2	2	2	2	2	0	0	0	0	0	0	2	0	0	2	2	2	2	2	0	0	0	2	2	0	0	2	0	0	0	2	2	0	0
Chr2-9101675	2	0	2	2	2	2	0	0	2	0	2	2	2	2	2	2	2	2	2	2	0	0	0	0	0	0	2	0	0	2	2	2	2	2	0	0	0	2	2	0	0	2	0	0	0	2	2	0	0
Chr2-9101734	2	0	-1	2	2	2	0	0	2	0	2	2	2	2	2	2	2	-1	2	2	0	0	0	0	0	0	2	0	0	2	2	2	2	2	0	0	0	2	-1	0	0	2	0	0	0	2	-1	0	0
Chr2-9101748	2	0	-1	2	2	2	0	0	2	0	2	2	2	2	2	2	2	-1	2	2	0	0	0	0	0	0	2	0	0	2	2	2	2	2	0	0	0	2	-1	0	0	2	0	0	0	2	-1	0	0
Chr2-9258084	2	0	2	2	2	2	0	0	2	0	2	2	2	2	2	2	2	2	2	2	0	0	0	0	0	0	2	0	0	2	2	2	2	2	0	0	0	2	2	0	0	2	0	0	0	2	2	0	0
Chr2-9258180	2	0	2	2	2	2	0	0	2	0	2	2	2	2	2	2	2	2	2	2	0	0	0	0	0	0	2	0	0	2	2	2	2	2	0	0	0	2	2	0	0	2	0	0	0	2	2	0	0
Chr2-9258190	2	0	2	2	2	2	0	0	2	0	2	2	2	2	2	2	2	2	2	2	0	0	0	0	0	0	2	0	0	2	2	2	2	2	0	0	0	2	2	0	0	2	0	0	0	2	2	0	0
Chr2-9258195	2	0	2	2	2	2	0	0	2	0	2	2	2	2	2	2	2	2	2	2	0	0	0	0	0	0	2	0	0	2	2	2	2	2	0	0	0	2	2	0	0	2	0	0	0	2	2	0	0
Chr2-9258348	2	0	2	2	2	2	0	0	2	0	2	2	2	2	2	2	2	2	2	2	0	0	0	0	0	0	2	0	0	2	2	2	2	2	0	0	0	2	2	0	0	2	0	0	0	2	2	0	0
Chr2-9258555	2	0	2	2	2	2	0	0	2	0	2	2	2	2	2	2	2	2	2	2	0	0	0	0	0	0	2	0	0	2	2	2	2	2	0	0	0	2	2	0	0	2	0	0	0	2	2	0	0
Chr2-9258588	2	0	2	2	2	2	0	0	2	0	2	2	2	2	2	2	2	2	2	2	0	0	0	0	0	0	2	0	0	2	2	2	2	2	0	0	0	2	2	0	0	2	0	0	0	2	2	0	0
Chr2-9258615	2	0	2	2	2	2	0	0	2	0	2	2	2	2	2	2	2	2	2	2	0	0	0	0	0	0	2	0	0	2	2	2	2	2	0	0	0	2	2	0	0	2	0	0	0	2	2	0	0
Chr2-9258630	2	0	2	2	2	2	0	0	2	0	2	2	2	2	2	2	2	2	2	2	0	0	0	0	0	0	2	0	0	2	2	2	2	2	0	0	0	2	2	0	0	2	0	0	0	2	2	0	0
Chr2-9392038	2	0	2	2	2	2	0	0	2	0	2	2	2	2	2	-1	2	-1	2	2	-1	0	0	0	0	0	2	0	0	2	2	2	2	2	0	0	0	2	2	0	0	2	0	0	0	2	2	0	0
Chr2-9419150	2	0	2	2	2	2	0	0	2	0	2	2	2	2	2	2	2	2	2	2	-1	0	0	0	0	0	2	0	0	2	2	2	2	2	0	0	0	2	2	0	0	2	0	0	0	2	2	0	0
Chr2-9493724	2	0	2	2	2	2	0	0	2	0	2	2	2	2	2	2	2	2	2	2	0	0	0	0	0	0	2	0	0	2	2	2	2	2	0	0	0	2	2	0	0	2	0	0	0	2	2	0	0
Chr2-9493795	2	0	2	2	2	2	0	0	2	0	2	2	2	2	2	2	2	2	2	2	0	0	0	0	0	0	2	0	0	2	2	2	2	2	0	0	0	2	2	0	0	2	0	0	0	2	2	0	0
Chr2-9493811	2	0	2	2	2	2	0	0	2	0	2	2	2	2	2	2	2	2	2	2	0	0	0	0	0	0	2	0	0	2	2	2	2	2	0	0	0	2	2	0	0	2	0	0	0	2	2	0	0
Chr2-9493970	2	0	2	2	2	2	0	0	2	0	2	2	2	2	2	2	2	2	2	2	0	0	0	0	0	0	2	0	0	2	2	2	2	2	0	0	0	2	2	0	0	2	0	0	0	2	2	0	0
Chr2-9493972	2	0	2	2	2	2	0	0	2	0	2	2	2	2	2	2	2	2	2	2	0	0	0	0	0	0	2	0	0	2	2	2	2	2	0	0	0	2	2	0	0	2	0	0	0	2	2	0	0
Chr2-9533401	2	0	-1	2	2	2	0	0	2	0	2	2	2	2	2	2	-1	2	-1	-1	0	0	0	0	0	0	2	0	0	2	2	2	2	2	0	0	0	2	-1	0	0	2	0	0	0	2	2	0	0
Chr2-9533408	2	0	-1	2	2	2	0	0	2	0	2	2	2	2	2	2	-1	2	-1	-1	0	0	0	0	0	0	2	0	0	2	2	2	2	2	0	0	0	2	-1	0	0	2	0	0	0	2	2	0	0
Chr2-9533435	2	0	-1	2	2	2	0	0	2	0	2	2	2	2	2	2	-1	2	-1	-1	0	0	0	0	0	0	2	0	0	2	2	2	2	2	0	0	0	2	-1	0	0	2	0	0	0	2	2	0	0
Chr2-9533451	2	0	-1	2	2	2	0	0	2	0	2	2	2	2	2	2	-1	2	-1	-1	0	0	0	0	0	0	2	0	0	2	2	2	2	2	0	0	0	2	-1	0	0	2	0	0	0	2	2	0	0
Chr2-9533459	2	0	-1	2	2	2	0	0	2	0	2	2	2	2	2	2	-1	2	-1	-1	0	0	0	0	0	0	2	0	0	2	2	2	2	2	0	0	0	2	-1	0	0	2	0	0	0	2	2	0	0
Chr2-9533460	2	0	-1	2	2	2	0	0	2	0	2	2	2	2	2	2	-1	2	-1	-1	0	0	0	0	0	0	2	0	0	2	2	2	2	2	0	0	0	2	-1	0	0	2	0	0	0	2	2	0	0
Chr2-9533466	2	0	-1	2	2	2	0	0	2	0	2	2	2	2	2	2	-1	2	-1	-1	0	0	0	0	0	0	2	0	0	2	2	2	2	2	0	0	0	2	-1	0	0	2	0	0	0	2	2	0	0
Chr2-9551592	2	0	2	2	2	2	0	0	2	0	2	2	2	2	2	2	2	2	2	2	0	0	0	0	0	0	2	0	0	0	2	2	2	2	0	0	0	2	2	0	0	2	0	0	0	2	2	0	0
Chr2-9566523	2	0	2	2	2	2	0	0	2	0	2	2	2	2	2	2	2	2	2	2	0	0	0	0	0	0	2	0	0	0	2	2	2	2	0	0	0	2	2	0	0	2	0	0	0	2	2	0	0
Chr2-9566540	2	0	2	2	2	2	0	0	2	0	2	2	2	2	2	2	2	2	2	2	0	0	0	0	0	0	2	0	0	0	2	2	2	2	0	0	0	2	2	0	0	2	0	0	0	2	2	0	0
Chr2-9574120	2	0	2	2	2	2	0	0	2	0	2	2	2	2	2	2	2	2	2	2	0	0	0	0	0	0	2	0	0	0	2	2	2	2	0	0	0	2	2	0	0	2	0	0	0	2	2	0	0
Chr2-9574622	2	0	2	2	2	2	0	0	2	0	2	2	2	2	2	2	2	2	2	2	0	0	0	0	0	0	2	0	0	0	2	2	2	2	0	0	0	2	-1	0	0	2	0	0	0	2	2	0	0
Chr2-9601213	2	0	2	2	2	2	0	0	2	0	2	2	2	2	2	2	2	2	2	2	0	0	0	0	0	0	2	0	0	0	2	2	2	2	0	0	0	2	2	0	0	2	0	0	0	2	2	0	0
Chr2-9641707	2	0	2	2	2	2	0	0	2	0	-1	2	2	2	2	2	2	2	2	2	0	0	0	0	0	0	2	0	0	0	2	2	2	2	0	0	0	2	2	0	0	2	0	0	0	2	2	0	0
Chr2-9708835	2	0	2	2	2	2	0	0	2	0	2	2	2	2	2	2	2	2	2	2	0	0	0	0	0	0	2	0	0	0	2	2	2	2	0	0	0	2	2	0	0	2	0	0	0	2	2	0	0
Chr2-9708884	2	0	2	2	2	2	0	0	2	0	2	2	2	2	2	2	2	2	2	2	0	0	0	0	0	0	2	0	0	0	2	2	2	2	0	0	0	2	2	0	0	2	0	0	0	2	2	0	0
Chr2-9779644	2	0	2	2	2	2	0	0	2	0	2	2	2	2	2	2	2	2	2	2	0	0	0	0	0	0	2	0	0	0	2	2	2	2	0	0	0	2	2	0	0	2	0	0	0	2	2	0	0
Chr2-9826719	2	0	2	2	2	2	0	0	2	0	2	2	2	2	2	2	2	2	2	2	0	0	0	0	0	0	2	0	0	0	2	2	2	2	0	0	0	2	2	0	0	2	0	0	0	2	2	0	0
Chr2-9922769	2	0	2	2	2	2	0	0	2	0	2	2	2	2	2	2	2	2	2	2	0	0	0	0	0	0	2	0	0	0	2	2	2	2	0	0	2	2	2	0	0	2	0	0	0	2	-1	0	-1
Chr2-9951189	2	0	2	2	2	2	0	0	2	0	2	2	2	2	2	2	2	2	2	2	0	0	0	0	0	0	2	0	0	0	2	2	2	2	0	0	2	2	2	0	0	2	0	0	0	2	2	0	0
Chr2-9958626	2	0	2	2	2	2	0	0	2	0	2	2	2	2	2	2	2	2	2	2	0	0	0	0	0	0	2	0	0	0	2	2	2	2	0	0	2	2	2	0	0	2	0	0	0	2	2	0	0
Chr2-9964036	2	0	2	2	2	2	0	0	2	0	2	2	2	2	2	2	2	2	2	2	0	0	0	0	0	0	2	0	0	0	2	2	2	2	0	0	2	2	2	0	0	2	0	0	0	2	2	0	0
Chr2-9964070	2	0	2	2	2	2	0	0	2	0	2	2	2	2	2	2	2	2	2	2	0	0	0	0	0	0	2	0	0	0	2	2	2	2	0	0	2	2	2	0	0	2	0	0	0	2	2	0	0
Chr2-9964269	2	0	2	2	2	2	-1	0	2	0	2	2	2	2	2	2	2	2	2	2	0	0	-1	0	0	0	2	-1	0	0	2	2	2	2	-1	0	2	2	2	-1	0	2	0	0	0	2	2	0	0
Chr2-9984848	2	0	2	2	2	2	0	0	2	0	2	2	2	2	2	2	2	2	2	2	0	0	0	0	0	0	2	0	0	0	2	2	2	2	0	0	2	2	2	0	0	2	0	0	0	2	2	0	0
Chr2-9984849	2	0	2	2	2	2	0	0	2	0	2	2	2	2	2	2	2	2	2	2	0	0	0	0	0	0	2	0	0	0	2	2	2	2	0	0	2	2	2	0	0	2	0	0	0	2	2	0	0
Chr2-9984927	2	0	2	2	2	2	0	0	2	0	2	2	2	2	2	2	2	2	2	2	0	0	0	0	0	0	2	0	0	0	2	2	2	2	0	0	2	2	2	0	0	2	0	0	0	2	2	0	0
Chr2-9984936	2	0	2	2	2	2	0	0	2	0	2	2	2	2	2	2	2	2	2	2	0	0	0	0	0	0	2	0	0	0	2	2	2	2	0	0	2	2	2	0	0	2	0	0	0	2	2	0	0
Chr2-9984966	2	0	2	2	2	2	0	0	2	0	2	2	2	2	2	2	2	2	2	2	0	0	0	0	0	0	2	0	0	0	2	2	2	2	0	0	2	2	2	0	0	2	0	0	0	2	2	0	0
Chr2-9984967	2	0	2	2	2	2	0	0	2	0	2	2	2	2	2	2	2	2	2	2	0	0	0	0	0	0	2	0	0	0	2	2	2	2	0	0	2	2	2	0	0	2	0	0	0	2	2	0	0
Chr2-9985092	2	0	2	2	2	2	0	0	2	0	2	2	2	2	2	2	-1	2	2	2	0	0	0	0	0	0	2	0	0	0	2	2	2	2	0	0	2	2	2	0	0	2	0	0	0	2	2	0	0
Chr2-10001524	2	0	2	2	2	2	0	0	2	0	2	2	2	2	2	2	2	2	2	2	0	0	0	0	0	0	2	0	0	0	2	2	2	2	0	0	2	2	2	0	0	2	0	0	0	2	2	0	0
Chr2-10001756	2	0	2	2	2	2	0	0	2	0	2	2	2	2	2	2	2	2	2	2	0	0	0	0	0	0	2	0	0	0	2	2	2	2	0	0	2	2	2	0	0	2	0	0	0	2	2	0	0
Chr2-10010751	2	0	2	2	2	2	0	0	2	0	2	2	2	2	2	2	2	2	2	2	0	0	0	0	0	0	2	0	0	0	2	2	2	2	0	0	2	2	2	0	0	2	0	0	0	2	2	0	0
Chr2-10010981	2	0	2	2	2	2	0	0	2	0	2	2	2	2	2	2	2	2	2	2	0	0	0	0	0	0	2	0	0	0	2	2	2	2	0	0	2	2	2	0	0	2	0	0	0	2	2	0	0
Chr2-10011005	2	0	2	2	2	2	0	0	2	0	2	2	2	2	2	2	2	2	2	2	0	0	0	0	0	0	2	0	0	0	2	2	2	2	0	0	2	2	2	0	0	2	0	0	0	2	2	0	0
Chr2-10011033	2	0	2	2	2	2	0	0	2	0	2	2	2	2	2	2	2	2	2	2	0	0	0	0	0	0	2	0	0	0	2	2	2	2	0	0	2	2	2	0	0	2	0	0	0	2	2	0	0
Chr2-10011038	2	0	2	2	2	2	0	0	2	0	2	2	2	2	2	2	2	2	2	2	0	0	0	0	0	0	2	0	0	0	2	2	2	2	0	0	2	2	2	0	0	2	0	0	0	2	2	0	0
Chr2-10011065	2	0	2	2	2	2	0	0	2	0	2	2	2	2	2	2	2	2	2	2	0	0	0	0	0	0	2	0	0	0	2	2	2	2	0	0	2	2	2	0	0	2	0	0	0	2	2	0	0
Chr2-10011284	2	0	2	2	2	2	0	0	2	0	2	2	2	2	2	2	2	2	2	2	0	0	0	0	0	0	2	0	0	0	2	2	2	2	0	0	2	2	2	0	0	2	0	0	0	2	2	0	0
Chr2-10011331	2	0	2	2	2	2	0	0	2	0	2	2	2	2	2	2	2	2	2	2	0	0	0	0	0	0	2	0	0	0	2	2	2	2	0	0	2	2	2	0	0	2	0	0	0	2	2	0	0
Chr2-10011350	2	0	2	2	2	2	0	0	2	0	2	2	2	2	2	2	2	2	2	2	0	0	0	0	0	0	2	0	0	0	2	2	2	2	0	0	2	2	2	0	0	2	0	0	0	2	2	0	0
Chr2-10045744	2	0	2	2	2	2	0	0	2	0	2	2	2	2	2	2	2	2	2	2	0	0	0	0	0	0	2	0	0	0	2	2	2	2	0	0	2	2	2	0	0	2	0	0	0	2	2	0	0
Chr2-10045765	2	0	2	2	2	2	0	0	2	0	2	2	2	2	2	2	2	2	2	2	0	0	0	0	0	0	2	0	0	0	2	2	2	2	0	0	2	2	2	0	0	2	0	0	0	2	2	0	0
Chr2-10045784	2	0	2	2	2	2	0	0	2	0	2	2	2	2	2	2	2	2	2	2	0	0	0	0	0	0	2	0	0	0	2	2	2	2	0	0	2	2	2	0	0	2	0	0	0	2	2	0	0
Chr2-10075207	2	0	2	2	2	2	0	0	2	0	2	2	2	2	2	2	2	2	2	2	0	0	0	0	0	0	2	0	0	0	2	2	2	2	0	0	2	2	2	0	0	2	0	0	0	2	-1	0	0
Chr2-10075209	2	0	2	2	2	2	0	0	2	0	2	2	2	2	2	2	2	2	2	2	0	0	0	0	0	0	2	0	0	0	2	2	2	2	0	0	2	2	2	0	0	2	0	0	0	2	-1	0	0
Chr2-10213499	2	0	2	2	2	2	0	0	2	0	2	2	2	2	2	2	2	2	2	2	0	0	0	0	0	0	2	0	0	0	2	2	2	2	0	0	2	2	2	0	0	2	0	0	0	2	2	0	0
Chr2-10318728	2	0	2	2	2	2	0	0	2	0	2	2	2	2	2	2	2	2	2	2	0	0	0	0	0	0	2	0	0	0	2	2	2	2	0	0	2	2	2	0	0	2	0	0	0	2	2	0	0
Chr2-10318866	2	0	2	2	2	2	0	0	2	0	2	2	2	2	2	2	2	2	2	2	0	0	0	0	0	0	2	0	0	0	2	2	2	2	0	0	2	2	2	0	0	2	0	0	0	2	2	0	0
Chr2-10333095	2	0	2	2	2	2	0	0	2	0	2	2	2	2	2	2	2	2	2	2	0	0	0	0	0	0	2	0	0	0	2	2	2	2	0	0	2	2	2	0	0	2	0	0	0	2	2	0	0
Chr2-10333168	2	0	2	2	2	2	0	0	2	0	2	2	2	2	2	2	2	2	2	2	0	0	0	0	0	0	2	0	0	0	2	2	2	2	0	0	2	2	2	0	0	2	0	0	0	2	2	0	0
Chr2-10333448	2	0	2	2	2	2	0	0	2	0	2	2	2	2	2	2	2	2	2	2	0	0	0	0	0	0	2	0	0	0	2	2	2	2	0	0	2	2	2	0	0	2	0	0	0	2	2	0	0
Chr2-10362394	2	0	2	2	2	2	0	0	2	0	2	2	2	2	2	2	2	2	-1	2	0	0	0	0	0	0	2	0	0	0	2	2	2	2	0	0	2	2	2	0	0	2	0	0	0	2	2	0	0
Chr2-10362478	2	0	2	2	2	2	0	0	2	0	2	2	2	2	2	2	2	2	2	2	0	0	0	0	0	0	2	0	0	0	2	2	2	2	0	0	2	2	2	0	0	2	0	0	0	2	2	0	0
Chr2-10362582	2	0	2	2	2	2	0	0	2	0	2	2	2	2	2	2	2	2	2	2	0	0	0	0	0	0	2	0	0	0	2	2	2	2	0	0	2	2	2	0	0	2	0	0	0	2	2	0	0
Chr2-10362716	2	0	2	2	2	2	0	0	2	0	2	2	2	2	2	2	2	2	2	2	0	0	0	0	0	0	2	0	0	0	2	2	2	2	0	0	2	2	2	0	0	2	0	0	0	2	2	0	0
Chr2-10362998	2	0	2	2	2	2	0	0	2	0	2	2	2	2	2	2	2	2	2	2	0	0	0	0	0	0	2	0	0	0	2	2	2	2	0	0	2	2	2	0	0	2	0	0	0	2	2	0	0
Chr2-10371653	2	0	2	2	2	2	0	0	2	0	2	2	2	2	2	2	2	2	2	2	0	0	0	0	0	0	2	0	0	0	2	2	2	2	0	0	2	2	2	0	0	2	0	0	0	2	2	0	0
Chr2-10374037	2	0	2	2	2	2	0	0	2	0	2	2	2	2	2	2	2	2	2	2	0	0	0	0	0	0	2	0	0	0	2	2	2	2	0	0	2	2	2	0	0	2	0	0	0	2	2	0	0
Chr2-10374427	2	0	2	2	2	2	0	0	2	0	2	2	2	2	2	2	2	2	2	2	0	0	0	0	0	0	2	0	0	0	2	2	2	2	0	0	2	2	2	0	0	2	0	0	0	2	2	0	0
Chr2-10374836	2	0	2	2	2	2	0	0	2	0	2	2	2	2	2	2	2	2	2	2	0	0	0	0	0	0	2	0	0	0	2	2	2	2	0	0	2	2	2	0	0	2	0	0	0	2	2	0	0
Chr2-10375147	2	0	2	2	2	2	0	0	2	0	2	2	2	2	2	2	2	2	2	2	0	0	0	0	0	0	2	0	0	0	2	2	2	2	0	0	2	2	2	0	0	2	0	0	0	2	2	0	0
Chr2-10376067	2	0	2	2	2	2	0	0	2	0	2	2	2	2	2	2	2	2	2	2	0	0	0	0	0	0	2	0	0	0	2	2	2	2	0	0	2	2	2	0	0	2	0	0	0	2	2	0	0
Chr2-10379042	2	0	2	2	2	2	0	0	2	0	2	2	2	2	2	2	2	2	2	2	0	0	0	0	0	0	2	0	0	0	2	2	2	2	0	0	2	2	2	0	0	2	0	0	0	2	2	0	0
Chr2-10379210	2	0	2	2	2	2	0	0	2	0	2	2	2	2	2	2	2	2	2	2	0	0	0	0	0	0	2	0	0	0	2	2	2	2	0	0	2	2	2	0	0	2	0	0	0	2	2	0	0
Chr2-10379396	2	0	2	2	2	2	0	0	2	0	2	2	2	2	2	2	2	2	2	2	0	0	0	0	0	0	2	0	0	0	2	2	2	2	0	0	2	2	2	0	0	2	0	0	0	2	2	0	0
Chr2-10379404	2	0	2	2	2	2	0	0	2	0	2	2	2	2	2	2	2	2	2	2	0	0	0	0	0	0	2	0	0	0	2	2	2	2	0	0	2	2	2	0	0	2	0	0	0	2	2	0	0
Chr2-10379425	2	0	2	2	2	2	0	0	2	0	2	2	2	2	2	2	2	2	2	2	0	0	0	0	0	0	2	0	0	0	2	2	2	2	0	0	2	2	2	0	0	2	0	0	0	2	2	0	0
Chr2-10379436	2	0	2	2	2	2	0	0	2	0	2	2	2	2	2	2	2	2	2	2	0	0	0	0	0	0	2	0	0	0	2	2	2	2	0	0	2	2	2	0	0	2	0	0	0	2	2	0	0
Chr2-10388861	2	0	-1	-1	-1	-1	0	0	-1	0	-1	-1	-1	-1	-1	-1	-1	-1	2	-1	0	0	0	0	0	0	2	0	0	0	2	2	-1	2	0	0	-1	-1	-1	0	0	-1	0	0	0	-1	-1	0	0
Chr2-10439839	2	0	2	2	2	2	0	0	2	0	2	2	2	2	2	2	2	2	2	2	0	0	0	0	0	0	2	0	0	0	2	2	2	2	0	0	2	2	2	0	0	2	0	0	0	2	2	0	0
Chr2-10449166	2	0	2	2	2	2	0	0	2	0	2	2	2	2	2	2	2	2	2	2	0	0	0	0	0	0	2	0	0	0	2	2	2	2	0	0	2	2	2	0	0	2	0	0	0	2	2	0	0
Chr2-10449246	2	0	2	2	2	2	0	0	2	0	2	2	2	2	2	2	2	2	2	2	0	0	0	0	0	0	2	0	0	0	2	2	2	2	0	0	2	2	2	0	0	2	0	0	0	2	2	0	0
Chr2-10540561	2	0	2	2	2	2	0	0	2	0	2	2	2	2	2	2	2	2	2	2	0	0	0	0	0	0	2	0	0	0	2	2	2	2	0	0	-1	-1	-1	0	0	-1	0	0	0	2	2	0	0
Chr2-10540608	2	0	2	2	2	2	0	0	2	0	2	2	2	2	2	2	2	2	2	2	0	0	0	0	0	0	2	0	0	0	2	2	2	2	0	0	-1	-1	-1	0	0	-1	0	0	0	2	2	0	0
Chr2-10552370	2	0	2	2	2	2	0	0	2	0	2	2	2	2	2	2	2	2	2	2	0	0	0	0	0	0	2	0	0	0	2	2	2	2	0	0	2	2	2	0	0	2	0	0	0	2	2	0	0
Chr2-10552480	2	0	2	2	2	2	0	0	2	0	2	2	-1	2	2	2	2	2	2	2	0	0	0	0	0	0	2	0	0	0	2	2	2	2	0	0	2	2	-1	0	0	2	0	0	0	2	2	0	0
Chr2-10552580	2	0	2	2	2	2	0	0	2	0	2	2	2	2	2	2	2	2	2	2	0	0	0	0	0	0	2	0	0	0	2	2	2	2	0	0	2	2	2	0	0	2	0	0	0	2	2	0	0
Chr2-10552943	2	0	2	2	2	2	0	0	2	0	2	2	2	2	2	2	2	2	2	2	0	0	0	0	0	0	2	0	0	0	2	2	2	2	0	0	2	2	2	0	0	2	0	0	0	2	2	0	0
Chr2-10553043	2	0	2	2	2	2	0	0	2	0	2	2	2	2	2	2	2	2	2	2	0	0	0	0	0	0	2	0	0	0	2	2	2	2	0	0	2	2	2	0	0	2	0	0	0	2	2	0	0
Chr2-10553224	2	0	2	2	2	2	0	0	2	0	2	2	2	2	2	2	2	2	2	2	0	0	0	0	0	0	2	0	0	0	2	2	2	2	0	0	2	2	2	0	0	2	0	0	0	2	2	0	0
Chr2-10931006	2	0	2	2	2	2	0	0	2	0	2	2	2	2	2	2	2	2	2	2	0	0	0	0	0	0	2	0	0	0	2	2	2	2	0	0	2	2	2	0	0	2	0	0	2	2	2	0	0
Chr2-10964183	2	0	2	2	2	2	0	0	2	0	2	2	2	2	2	2	2	2	2	2	0	0	0	0	0	0	2	0	0	0	2	2	2	2	0	0	2	2	2	0	0	2	0	0	2	2	2	0	0
Chr2-19252244	2	0	0	0	0	0	0	0	2	0	0	0	2	2	2	2	2	2	0	0	0	0	0	0	0	2	2	0	2	0	2	2	2	2	0	0	2	2	2	0	-1	2	2	2	2	0	0	2	0
Chr2-19268968	2	0	0	0	0	0	0	0	2	0	0	0	2	2	2	2	2	2	0	0	0	0	0	0	0	2	2	0	2	0	2	2	2	2	0	0	2	2	2	0	2	2	2	2	2	0	0	2	0
Chr2-19268975	2	0	0	0	0	0	0	0	2	0	0	0	2	2	2	2	2	2	0	0	0	0	0	0	0	2	2	0	2	0	2	2	2	2	0	0	2	2	2	0	2	2	2	2	2	0	0	2	0
Chr2-19312738	2	0	0	0	0	0	0	0	2	0	0	0	2	2	2	2	2	2	0	0	0	0	0	0	0	2	2	0	2	0	2	2	2	2	-1	0	2	2	2	0	2	2	2	2	2	0	0	2	0
Chr2-19321068	2	0	0	0	0	0	0	0	2	0	0	0	-1	-1	2	2	2	2	0	0	0	0	0	0	0	2	2	0	2	0	2	2	2	2	0	0	2	2	2	0	2	2	2	2	2	0	0	2	0
Chr2-19321099	2	0	0	0	0	0	0	0	2	0	0	0	-1	-1	2	2	2	2	0	0	0	0	0	0	0	2	2	0	2	0	2	2	2	2	0	0	2	2	2	0	2	2	2	2	2	0	0	2	0
Chr2-19321105	2	0	0	0	0	0	0	0	2	0	0	0	-1	-1	2	2	2	2	0	0	0	0	0	0	0	2	2	0	2	0	2	2	2	2	0	0	2	2	2	0	2	2	2	2	2	0	0	2	0
Chr2-19321265	2	0	0	0	0	0	0	0	2	0	0	0	2	2	2	2	2	2	0	0	0	0	0	0	0	2	2	0	2	0	2	2	2	2	0	0	2	2	2	0	2	2	2	2	2	0	0	2	0
Chr2-19321272	2	0	0	0	0	0	0	0	2	0	0	0	2	2	2	2	2	2	0	0	0	0	0	0	0	2	2	0	2	0	2	2	2	2	0	0	2	2	2	0	2	2	2	2	2	0	0	2	0
Chr2-19321282	2	0	0	0	0	0	0	0	2	0	0	0	2	2	2	2	2	2	0	0	0	0	0	0	0	2	2	0	2	0	2	2	2	2	0	0	2	2	2	0	2	2	2	2	2	0	0	2	0
Chr2-19324382	2	0	0	0	0	0	0	0	2	0	0	0	2	2	2	2	2	2	0	0	0	0	0	0	0	2	2	0	2	0	2	2	2	2	0	0	2	2	2	0	2	2	2	2	2	0	0	2	0
Chr2-19324420	2	0	0	0	0	0	0	0	2	0	0	0	2	2	2	2	2	2	0	0	0	0	0	0	0	2	2	0	2	0	2	2	2	2	0	0	2	2	2	0	2	2	2	2	2	0	0	2	0
Chr2-19326629	2	0	0	0	0	0	0	0	-1	0	0	0	2	2	2	2	2	2	0	0	0	0	0	0	0	2	2	0	2	0	2	2	2	2	0	0	2	2	2	0	2	2	2	2	2	0	0	2	0
Chr2-19326802	2	0	0	0	0	0	0	0	2	0	0	0	2	2	2	-1	2	2	0	0	0	0	0	0	0	2	-1	0	-1	0	-1	2	2	2	0	0	-1	2	2	0	2	2	2	2	2	0	0	-1	0
Chr2-19326870	2	0	0	0	0	0	0	0	2	0	0	0	2	2	2	2	2	2	0	0	0	0	0	0	0	2	2	0	2	0	2	2	2	2	0	0	2	2	2	0	2	2	2	2	2	0	0	2	0
Chr2-19342956	2	0	0	0	0	0	0	0	2	0	0	0	2	2	2	2	2	2	0	0	0	0	0	0	0	2	2	0	2	0	2	2	2	2	0	0	2	2	2	0	2	2	2	2	2	0	0	2	0
Chr2-19342957	2	0	0	0	0	0	0	0	2	0	0	0	2	2	2	2	2	2	0	0	0	0	0	0	0	2	2	0	2	0	2	2	2	2	0	0	2	2	2	0	2	2	2	2	2	0	0	2	0
Chr2-19356040	2	0	0	0	0	0	0	0	2	0	0	0	2	2	2	2	2	2	0	0	0	0	0	0	0	2	2	0	2	0	2	2	2	2	0	0	2	2	2	0	2	2	2	2	2	0	0	2	0
Chr2-19359896	2	0	0	0	0	0	0	0	2	0	0	0	2	2	2	2	2	2	0	0	0	0	0	0	0	2	2	0	2	0	2	2	2	2	0	0	2	2	2	0	2	2	2	2	2	0	0	2	0
Chr2-19466710	2	0	0	0	0	0	0	0	2	0	0	0	2	2	2	2	2	2	0	0	0	0	0	0	0	2	2	0	2	0	2	2	2	2	0	0	2	2	2	0	2	2	2	2	2	0	0	2	0
Chr2-19466900	2	0	0	0	0	0	0	0	2	0	0	0	2	2	2	2	2	2	0	0	0	0	0	0	0	2	2	0	2	0	2	2	2	2	0	0	2	2	2	0	2	2	2	2	2	0	0	2	0
Chr2-19479137	2	0	0	-1	0	0	0	-1	-1	0	0	0	2	2	2	2	2	-1	0	0	-1	0	0	0	0	2	2	0	2	0	-1	2	-1	2	0	0	2	2	2	0	2	2	2	2	2	0	0	2	0
Chr2-19479139	2	0	0	-1	0	0	0	-1	-1	0	0	0	2	2	2	2	2	-1	0	0	-1	0	0	0	0	2	2	0	2	0	-1	2	-1	2	0	0	2	2	2	0	2	2	2	2	2	0	0	2	0
Chr2-19479151	2	0	0	-1	0	0	0	-1	-1	0	0	0	2	2	2	2	2	-1	0	0	-1	0	0	0	0	2	2	0	2	0	-1	2	-1	2	0	0	2	2	2	0	2	2	2	2	2	0	0	2	0
Chr2-19479221	2	0	0	0	0	0	0	0	2	0	0	0	2	2	2	2	2	2	0	0	0	0	0	0	0	2	2	0	2	0	2	2	2	2	0	0	2	2	2	0	2	2	2	2	2	0	0	2	0
Chr2-19484064	2	0	0	0	0	0	0	0	2	0	0	0	2	2	2	2	2	2	0	0	0	0	0	0	0	2	2	0	2	0	2	2	2	2	0	0	2	2	2	0	2	2	2	2	2	0	0	2	0
Chr2-19487295	2	0	0	0	0	0	0	0	2	0	0	0	2	2	2	2	2	2	0	0	0	0	0	0	0	2	2	0	2	0	2	2	2	2	0	0	2	2	2	0	2	2	2	2	-1	0	0	2	0
Chr2-19487305	2	0	0	0	0	0	0	0	2	0	0	0	2	2	2	2	2	2	0	0	0	0	0	0	0	2	2	0	2	0	2	2	2	2	0	0	2	2	2	0	2	2	2	2	-1	0	0	2	0
Chr2-19487326	2	0	0	0	0	0	0	0	2	0	0	0	2	2	2	2	2	2	0	0	0	0	0	0	0	2	2	0	2	0	2	2	2	2	0	0	2	2	2	0	2	2	2	2	-1	0	0	2	0
Chr2-19567866	2	0	0	0	0	0	0	0	2	0	0	0	2	2	2	2	2	2	0	0	0	0	0	0	0	2	2	0	2	0	2	2	2	2	0	0	2	2	2	0	2	2	2	2	2	0	0	2	0
Chr2-19568531	2	0	0	0	0	0	0	0	2	0	0	0	2	2	2	2	2	2	0	0	0	0	0	0	0	2	2	0	2	0	2	2	2	2	0	0	2	2	2	0	2	2	2	2	2	0	0	2	0
Chr2-19568568	2	0	0	0	0	0	0	0	2	0	0	0	2	2	2	2	2	2	0	0	0	0	0	0	0	2	2	0	2	0	2	2	2	2	0	0	2	2	2	0	2	2	2	2	2	0	0	2	0
Chr2-19575514	2	0	0	0	0	0	0	0	2	0	0	0	2	2	2	2	2	2	0	0	0	0	0	0	0	2	2	0	2	0	2	2	2	2	0	0	2	2	2	0	2	2	2	2	2	0	0	2	0
Chr2-19575636	2	0	0	0	0	0	0	0	2	0	0	0	2	2	2	2	2	2	0	0	0	0	0	0	0	2	2	0	2	0	2	2	2	2	0	0	2	2	2	0	2	2	2	2	2	0	0	2	0
Chr2-19575645	2	0	0	0	0	0	0	0	2	0	0	0	2	2	2	2	2	2	0	0	0	0	0	0	0	2	2	0	2	0	2	2	2	2	0	0	2	2	2	0	2	2	2	2	2	0	0	2	0
Chr2-19575674	2	0	0	0	0	0	0	0	2	0	0	0	2	2	2	2	2	2	0	0	0	0	0	0	0	2	2	0	2	0	2	2	2	2	0	0	2	2	2	0	2	2	2	2	2	0	0	2	0
Chr2-19575718	2	0	0	0	0	0	0	0	2	0	0	0	2	2	2	2	2	2	0	0	0	0	0	0	0	2	-1	0	2	0	2	2	2	2	0	0	2	2	-1	0	-1	2	2	2	2	0	0	-1	0
Chr2-19606757	2	0	0	0	0	0	0	0	2	0	0	0	2	2	2	2	2	2	0	0	0	0	0	0	0	2	2	0	2	0	2	2	2	2	0	0	2	2	2	0	2	2	2	2	2	0	0	2	0
Chr2-19661213	2	0	0	0	0	0	0	0	2	0	0	0	2	2	2	2	2	2	0	0	0	0	0	0	0	2	2	0	2	0	2	2	0	2	0	0	2	0	2	0	2	2	2	2	2	0	0	2	0
Chr2-19661218	2	0	0	0	0	0	0	0	2	0	0	0	2	2	2	2	2	2	0	0	0	0	0	0	0	2	2	0	2	0	2	2	0	2	0	0	2	0	2	0	2	2	2	2	2	0	0	2	0
Chr2-19663604	2	0	0	0	0	0	0	0	2	0	0	0	-1	2	2	2	2	2	0	0	0	0	0	0	0	2	2	0	2	0	2	2	0	2	0	0	2	0	2	0	2	2	2	2	2	0	0	2	0
Chr2-19663666	2	0	0	0	0	0	0	0	2	0	0	0	-1	2	2	2	2	2	0	0	0	0	0	0	0	2	2	0	2	0	2	2	0	2	-1	0	2	0	2	0	2	2	2	2	2	0	0	2	0
Chr2-19663742	2	0	0	0	0	0	0	0	-1	0	0	0	-1	2	2	2	2	2	0	0	0	0	0	0	0	2	2	0	2	0	2	-1	0	2	0	0	2	0	2	0	2	2	-1	2	2	0	0	2	0
Chr2-19663807	2	0	0	0	0	0	0	0	2	0	0	0	-1	2	2	2	2	2	0	0	0	0	0	0	0	2	2	0	2	0	2	2	0	2	0	0	2	0	2	0	2	2	-1	2	2	0	0	2	0
Chr2-19711032	2	0	0	0	0	0	0	0	2	2	0	0	2	2	2	2	2	2	0	0	0	0	0	0	0	2	2	0	2	0	2	2	0	2	0	0	2	0	2	0	2	2	2	2	2	0	0	2	0
Chr2-19711093	2	0	0	0	0	0	0	0	2	2	0	0	2	2	2	2	2	2	0	0	0	0	0	0	0	2	2	0	2	0	2	2	0	2	0	0	2	0	2	0	2	2	2	-1	2	0	0	2	0
Chr2-19711112	2	0	0	0	0	0	0	0	2	2	0	0	2	2	2	2	2	2	0	0	0	0	0	0	0	2	2	0	2	0	2	2	0	2	0	0	2	0	2	0	2	2	2	2	2	0	0	2	0
Chr2-19714386	2	0	0	0	0	0	0	0	2	2	0	0	2	2	2	2	2	2	0	0	0	0	0	0	0	2	2	0	2	0	2	2	0	2	0	0	2	0	2	0	2	2	2	2	-1	0	0	2	0
Chr2-19714397	2	0	0	0	0	0	0	0	2	2	0	0	2	2	2	2	2	2	0	0	0	0	0	0	0	2	2	0	2	0	2	2	0	2	0	0	2	0	2	0	2	2	2	2	-1	0	0	2	0
Chr2-19714635	2	0	0	0	0	0	0	0	2	2	0	0	2	2	2	2	2	2	0	0	0	0	0	0	0	2	2	0	2	0	2	2	0	2	0	0	2	0	2	0	2	2	2	2	-1	0	0	2	0
Chr2-19784323	2	0	0	0	0	0	0	0	2	2	0	0	2	2	2	2	2	2	0	0	0	0	0	0	0	2	2	0	2	0	2	2	0	2	0	0	2	0	2	0	-1	2	2	2	2	0	0	2	0
Chr2-19784403	2	0	0	0	0	0	0	0	2	2	0	0	2	2	2	2	2	2	0	0	0	0	0	0	0	2	2	0	2	0	2	2	0	2	0	0	2	0	2	0	-1	2	2	2	2	0	0	2	0
Chr2-19893943	2	0	0	0	0	0	0	0	2	2	0	0	2	2	2	2	2	2	0	0	0	0	0	0	0	2	2	0	2	0	2	2	0	2	0	0	2	0	2	0	2	2	2	2	2	0	0	2	0
Chr2-19893975	2	0	0	0	0	0	0	0	2	2	0	0	2	2	2	2	2	2	0	0	0	0	0	0	0	2	2	0	2	0	2	2	0	2	0	0	2	0	2	0	2	2	-1	2	2	0	0	2	0
Chr2-19893976	2	0	0	0	0	0	0	0	2	2	0	0	2	2	2	2	2	2	0	0	0	0	0	0	0	2	2	0	2	0	2	2	0	2	0	0	2	0	2	0	2	2	-1	2	2	0	0	2	0
Chr2-19897447	2	0	0	0	0	0	0	0	2	2	0	0	2	2	2	2	2	2	0	0	0	0	0	0	0	2	2	0	2	0	2	2	0	2	0	0	2	0	2	0	2	2	2	2	2	0	0	2	0
Chr2-19904222	2	0	0	0	0	0	0	0	2	2	0	0	2	2	2	2	2	2	0	0	0	0	0	0	0	2	2	0	2	0	2	2	0	2	0	0	2	0	2	0	2	2	2	2	2	0	0	2	0
Chr2-19913298	2	0	0	0	0	0	0	0	2	2	0	0	2	2	2	2	2	2	0	0	0	0	0	0	0	2	2	0	2	0	2	2	0	2	0	0	2	0	2	0	2	2	2	2	2	0	0	2	0
Chr2-19918065	2	0	0	0	0	0	0	0	2	2	0	0	2	2	2	2	2	2	0	0	0	0	0	0	0	2	2	0	2	0	2	2	0	2	0	0	2	0	2	0	2	2	2	2	2	0	0	2	0
Chr2-19918179	2	0	0	0	0	0	0	0	2	2	0	0	2	2	2	2	2	2	0	0	0	0	0	0	0	2	2	0	2	0	2	2	0	2	0	0	2	0	2	0	2	2	2	2	2	0	0	2	0
Chr2-19918191	2	0	0	0	0	0	0	0	2	2	0	0	2	2	2	2	2	2	0	0	0	0	0	0	0	2	2	0	2	0	2	2	0	2	0	0	2	0	2	0	2	2	2	2	2	0	0	2	0
Chr2-19918225	2	0	0	0	0	0	0	0	2	2	0	0	2	2	2	2	2	2	0	0	0	0	0	0	0	2	2	0	2	0	2	2	0	2	0	0	2	0	2	0	2	2	2	2	2	0	0	2	0
Chr2-19946263	2	0	0	0	0	0	0	0	2	2	0	0	2	2	2	2	2	2	0	0	0	0	0	0	0	2	2	0	2	0	2	2	0	2	0	0	2	0	2	0	2	2	2	2	2	0	0	2	0
Chr2-19948841	2	0	0	0	0	0	0	0	2	2	0	0	2	2	2	2	2	2	0	0	0	0	0	0	0	2	2	0	-1	0	2	2	0	2	0	0	2	0	2	0	2	2	2	2	2	0	0	2	0
Chr2-19948857	2	0	0	0	0	0	0	0	2	2	0	0	2	2	2	2	2	2	0	0	0	0	0	0	0	2	2	0	2	0	2	2	0	2	0	0	2	0	2	0	2	2	2	2	2	0	0	2	0
Chr2-19965740	2	0	0	0	0	0	0	0	2	2	0	0	2	2	2	2	2	2	0	0	0	0	0	0	0	2	2	0	2	0	2	2	0	2	0	0	2	0	2	0	2	2	2	2	2	0	0	2	0
Chr2-19965941	2	0	0	0	0	0	0	0	2	2	0	0	2	2	2	2	2	2	0	0	0	0	0	0	0	2	2	0	2	0	2	2	0	2	0	0	2	0	2	0	2	2	2	2	2	0	0	2	0
Chr2-19966254	2	0	0	0	0	0	0	0	2	2	0	0	2	2	2	2	2	2	0	0	0	0	0	0	0	2	2	0	2	0	2	2	0	2	0	0	2	0	2	0	2	2	2	2	2	0	0	2	0
Chr2-19966364	2	0	0	0	0	0	0	0	2	2	0	0	2	2	2	2	2	2	0	0	0	0	0	0	0	2	2	0	2	0	2	2	0	2	0	0	2	0	2	0	2	2	2	2	2	0	0	2	0
Chr2-19966718	2	0	0	0	0	0	0	0	2	2	0	0	2	2	2	2	2	2	0	0	0	0	0	0	0	2	2	0	2	0	2	2	0	2	0	0	2	0	2	0	2	2	2	2	2	0	0	2	0
Chr2-19966766	2	0	0	0	0	0	0	0	2	2	0	0	2	2	2	2	2	2	0	0	0	0	0	0	0	2	2	0	2	0	2	2	0	2	0	0	2	0	2	0	2	2	2	2	2	0	0	2	0
Chr2-19966781	2	0	0	0	0	0	0	0	2	2	0	0	2	2	2	2	2	2	0	0	0	0	0	0	0	2	2	0	2	0	2	2	0	2	0	0	2	0	2	0	2	2	2	2	2	0	0	2	0
Chr2-20009271	2	0	0	0	0	0	0	0	2	2	0	0	2	2	2	2	2	2	0	0	0	0	0	0	0	2	2	0	2	0	2	2	0	2	0	0	2	0	2	0	2	2	2	2	-1	0	0	2	0
Chr2-20009575	2	0	0	0	0	0	0	0	2	2	0	0	2	2	2	2	2	2	0	0	0	0	0	0	0	2	2	0	2	0	2	2	0	2	0	0	2	0	2	0	2	2	2	2	2	0	0	2	0
Chr2-20010013	2	0	0	0	0	0	0	0	2	2	0	0	2	2	2	2	2	2	0	0	0	0	0	0	0	2	2	0	2	0	2	2	0	2	0	0	2	0	2	0	2	2	2	2	2	0	0	2	0
Chr2-20016269	2	0	0	0	0	0	0	0	2	2	0	0	2	2	2	-1	2	2	0	0	0	0	0	0	0	2	2	0	-1	0	2	2	0	2	-1	0	2	0	2	0	2	2	2	2	2	0	0	2	0
Chr2-20016274	2	0	0	0	0	0	0	0	2	2	0	0	2	2	2	-1	2	2	0	0	0	0	0	0	0	2	2	0	-1	0	2	2	0	2	-1	0	2	0	2	0	2	2	2	2	2	0	0	2	0
Chr2-20016286	2	0	0	0	0	0	0	0	2	2	0	0	2	2	2	-1	2	2	0	0	0	0	0	0	0	2	2	0	-1	0	2	2	0	2	-1	0	2	0	2	0	2	2	2	2	2	0	0	2	0
Chr2-20016294	2	0	0	0	0	0	0	0	2	2	0	0	2	2	2	-1	2	2	0	0	0	0	0	0	0	2	2	0	-1	0	2	2	0	2	-1	0	2	0	2	0	2	2	2	2	2	0	0	2	0
Chr2-20016478	2	0	0	0	0	0	0	0	2	2	0	0	2	2	2	2	2	2	0	0	0	0	0	-1	0	2	2	0	-1	0	2	2	0	2	-1	0	2	0	2	0	2	2	2	2	2	0	0	2	0
Chr2-20028756	2	0	0	0	0	0	0	0	2	2	0	0	2	2	2	2	2	2	0	0	0	0	0	0	0	2	2	0	2	0	2	2	0	2	0	0	2	0	2	0	2	2	2	2	2	0	0	2	0
Chr2-20034456	2	0	-1	0	0	0	0	-1	2	2	-1	-1	2	2	2	2	2	2	-1	-1	0	0	0	0	-1	2	2	-1	2	0	2	2	0	2	0	0	2	-1	2	0	2	2	2	2	2	0	0	2	-1
Chr2-20061493	2	0	0	0	0	0	0	0	2	2	0	0	2	2	2	2	2	2	0	0	0	0	0	0	0	2	2	0	2	0	2	2	0	2	0	0	2	0	2	0	2	2	2	2	2	0	0	2	0
Chr2-20088349	2	0	0	0	0	0	0	0	2	2	0	0	2	2	2	2	2	2	0	0	0	0	0	0	0	2	2	0	2	0	2	2	0	2	0	0	2	0	2	0	2	2	2	2	2	0	0	2	0
Chr2-20088372	2	0	0	0	0	0	0	0	2	2	0	0	2	2	2	2	2	2	0	0	0	0	0	0	0	2	2	0	2	0	2	2	0	2	0	0	2	0	2	0	2	2	2	2	2	0	0	2	0
Chr2-20119163	2	0	0	0	0	0	0	0	2	2	0	0	2	2	2	2	2	2	0	0	0	0	0	0	0	2	2	0	2	0	2	2	0	2	0	0	2	0	2	0	2	2	2	2	2	0	0	2	0
Chr2-20148411	2	0	0	0	0	0	0	0	2	2	0	0	2	2	2	2	2	2	0	0	0	0	0	0	0	2	2	0	2	0	2	2	0	2	0	0	2	0	2	0	2	2	2	2	2	0	0	2	0
Chr2-20175270	2	0	0	0	0	0	0	0	2	2	0	0	2	2	2	2	2	2	0	0	0	0	0	0	0	2	2	0	2	0	2	2	0	2	0	0	2	0	2	0	2	2	2	2	2	0	0	2	0
Chr2-20175291	2	0	0	0	0	0	0	0	2	2	0	0	2	2	2	2	2	2	0	0	0	0	0	0	0	2	2	0	2	0	2	2	0	2	0	0	2	0	2	0	2	2	2	2	2	0	0	2	0
Chr2-20175331	2	0	0	0	0	0	0	0	2	2	0	0	2	2	2	2	2	2	0	0	0	0	0	0	0	2	2	0	2	0	2	2	0	2	0	0	2	0	2	0	2	2	2	2	2	0	0	2	0
Chr2-20175337	2	0	0	0	0	0	0	0	2	2	0	0	2	2	2	2	2	2	0	0	0	0	0	0	0	2	2	0	2	0	2	2	0	2	0	0	2	0	2	0	2	2	2	2	2	0	0	2	0
Chr2-20175394	2	0	-1	-1	0	0	0	0	-1	2	0	0	2	2	2	2	2	2	0	0	0	0	0	0	0	2	2	0	2	0	2	2	0	2	-1	0	2	0	2	0	2	2	2	2	2	0	0	2	0
Chr2-20178892	2	0	0	0	0	0	0	0	2	2	0	0	2	2	2	2	2	2	0	0	0	0	0	0	0	2	2	0	2	0	2	2	0	2	0	0	2	0	2	0	2	2	2	2	2	0	0	2	0
Chr2-20179294	2	0	0	0	0	0	0	0	2	2	0	0	2	2	2	2	2	2	0	0	0	0	0	0	0	2	2	0	2	0	2	2	0	2	0	0	2	0	2	0	2	2	2	2	2	0	0	2	0
Chr2-20219981	2	0	0	0	0	0	0	0	2	2	0	0	2	2	2	2	2	2	0	0	0	0	0	0	0	2	2	0	2	0	2	2	0	2	0	0	2	0	2	0	2	2	2	2	2	0	0	2	0
Chr2-20220197	2	0	0	0	0	0	0	0	2	2	0	0	2	2	2	2	2	2	0	0	0	0	0	0	0	2	2	0	2	0	2	2	0	2	0	0	2	0	2	0	2	2	2	2	2	0	0	2	0
Chr2-20228055	2	0	0	0	0	0	0	0	2	2	0	0	2	2	2	2	2	2	0	0	0	0	0	0	0	2	2	0	2	0	2	2	0	2	0	0	2	0	2	0	2	2	2	2	2	0	0	2	0
Chr2-20228297	2	0	0	0	0	0	0	0	2	2	0	0	2	2	2	2	2	2	0	0	0	0	0	0	0	2	2	0	2	0	2	2	0	2	0	0	-1	0	-1	0	2	2	2	2	-1	0	0	2	0
Chr2-20228329	2	0	0	0	0	0	0	0	2	2	0	0	2	2	2	2	2	2	0	0	0	0	0	0	0	2	2	0	2	0	2	2	0	2	0	0	-1	0	2	0	2	2	2	2	-1	0	0	2	0
Chr2-20228339	2	0	0	0	0	0	0	0	2	2	0	0	2	2	2	2	2	2	0	0	0	0	0	0	0	2	2	0	2	0	2	2	0	2	0	0	-1	0	2	0	2	2	2	2	-1	0	0	2	0
Chr2-20228371	2	0	0	0	0	0	0	0	2	2	0	0	2	2	2	2	2	2	0	0	0	0	0	0	0	2	2	0	2	0	2	2	0	2	0	0	-1	0	2	0	2	2	2	2	-1	0	0	2	0
Chr2-20228395	2	0	0	0	0	0	0	0	2	2	0	0	2	2	2	2	2	2	0	0	0	0	0	0	0	2	2	0	2	0	2	2	0	2	0	0	-1	0	2	0	2	2	2	2	-1	0	0	2	0
Chr2-20228396	2	0	0	0	0	0	0	0	2	2	0	0	2	2	2	2	2	2	0	0	0	0	0	0	0	2	2	0	2	0	2	2	0	2	0	0	-1	0	2	0	2	2	2	2	-1	0	0	2	0
Chr2-20231693	2	0	0	0	0	0	0	0	2	2	0	0	2	2	2	2	2	2	0	0	0	0	0	0	0	2	2	0	2	0	2	2	0	2	0	0	2	0	2	0	2	2	2	2	2	0	0	2	0
Chr2-20258278	2	0	0	0	0	0	-1	0	2	2	-1	0	2	-1	2	2	2	-1	0	0	-1	0	0	0	0	2	2	0	2	0	2	2	0	2	0	0	2	0	2	0	2	2	2	2	2	0	0	2	0
Chr2-20258327	2	0	0	0	0	0	-1	0	2	2	-1	0	2	-1	2	2	-1	-1	-1	0	-1	-1	0	0	0	2	-1	0	2	0	2	2	0	2	0	0	2	0	2	0	2	-1	2	2	2	0	0	2	0
Chr2-20258330	2	0	0	0	0	0	-1	0	2	2	-1	0	2	-1	2	2	-1	-1	-1	0	-1	-1	0	0	0	2	-1	0	2	0	2	2	0	2	0	0	2	0	2	0	2	-1	2	2	2	0	0	2	0
Chr2-20258366	2	0	0	-1	0	0	-1	0	2	2	-1	0	2	-1	2	2	-1	-1	-1	0	-1	-1	0	0	0	2	-1	0	2	0	2	2	0	2	0	0	2	0	2	0	2	-1	2	2	2	0	0	2	0
Chr2-20309297	2	0	0	0	0	0	0	0	2	2	0	0	2	2	2	2	2	2	0	0	0	0	0	0	0	2	2	0	2	0	2	-1	0	2	0	0	2	0	2	0	-1	2	2	2	2	0	0	2	0
Chr2-20310052	2	0	0	0	0	0	0	0	2	2	0	0	2	2	2	2	2	2	0	0	0	0	0	0	0	2	2	0	2	0	2	2	0	2	0	0	2	0	2	0	2	2	2	2	2	0	0	2	0
Chr2-20332932	2	0	0	0	0	0	0	0	2	2	0	0	2	2	2	2	2	2	0	0	0	0	0	0	0	2	2	0	2	0	2	2	0	2	0	0	2	0	2	0	2	2	2	2	-1	0	-1	2	0
Chr2-20333022	2	0	0	0	0	0	0	0	2	2	0	0	2	2	2	2	2	2	0	0	0	0	0	0	0	2	2	0	2	0	2	2	0	2	0	0	2	0	2	0	2	2	2	2	-1	0	-1	2	0
Chr2-20334035	2	0	0	-1	0	0	0	0	-1	2	0	-1	2	2	2	2	2	2	-1	0	-1	0	0	-1	0	2	2	-1	2	0	2	2	0	2	-1	0	2	0	2	0	2	2	2	2	2	0	0	2	0
Chr2-20334223	2	0	0	0	0	0	0	0	2	2	0	0	2	2	2	2	2	2	0	0	0	0	0	0	0	2	2	0	2	0	2	2	0	2	0	0	2	0	2	0	2	2	2	2	2	0	0	2	0
Chr2-20334444	2	0	0	0	0	0	0	0	2	2	0	0	2	-1	-1	-1	2	2	0	0	0	0	0	0	0	2	2	0	2	0	2	-1	0	2	0	0	2	0	2	0	2	2	-1	2	2	0	0	-1	0
Chr2-20346131	2	0	0	0	0	0	0	0	-1	2	0	0	2	2	2	2	2	-1	0	0	0	0	0	0	0	2	2	0	2	0	2	2	0	2	0	0	-1	0	2	0	2	2	2	2	2	0	0	-1	0
Chr2-20346270	2	0	-1	0	0	-1	0	0	2	2	0	0	2	2	2	2	2	2	0	0	0	-1	0	0	0	2	2	0	2	0	2	2	-1	2	0	0	2	0	-1	0	2	2	2	2	2	0	0	2	0
Chr2-20346277	2	0	-1	0	0	-1	0	0	2	2	0	0	2	2	2	2	2	2	0	0	0	-1	0	0	0	2	2	0	2	0	2	2	-1	2	0	0	2	0	-1	0	2	2	2	2	2	0	0	2	0
Chr2-20346587	2	0	0	0	0	0	0	0	2	2	0	0	2	2	2	2	2	2	0	0	0	0	0	0	0	2	2	0	2	0	2	2	0	2	0	0	2	0	2	0	2	2	2	2	2	0	0	2	0
Chr2-20346602	2	0	0	0	0	0	0	0	2	2	0	0	2	2	2	2	2	2	0	0	0	0	0	0	0	2	2	0	2	0	2	2	0	2	0	0	2	0	2	0	2	2	2	2	2	0	0	2	0
Chr2-20346749	2	0	0	0	0	0	0	0	2	2	0	0	2	2	2	2	2	2	0	0	0	0	0	0	0	2	2	0	2	0	2	2	0	2	0	0	2	0	2	0	2	2	2	2	2	0	0	2	0
Chr2-20346753	2	0	0	0	0	0	0	0	2	2	0	0	2	2	2	2	2	2	0	0	0	0	0	0	0	2	2	0	2	0	2	2	0	2	0	0	2	0	2	0	2	2	2	2	2	0	0	2	0
Chr2-20346755	2	0	0	0	0	0	0	0	2	2	0	0	2	2	2	2	2	2	0	0	0	0	0	0	0	2	2	0	2	0	2	2	0	2	0	0	2	0	2	0	2	2	2	2	2	0	0	2	0
Chr2-20382083	2	0	0	0	0	0	0	0	2	2	0	0	2	2	2	2	2	2	0	0	0	0	0	0	0	2	2	0	2	0	2	2	0	2	0	0	2	0	2	0	2	2	2	2	2	0	0	2	0
Chr2-20388208	2	0	0	0	0	0	0	0	2	2	0	0	2	2	2	2	2	2	0	0	0	0	0	0	0	2	2	0	2	0	2	2	0	2	0	0	2	0	2	0	2	2	2	2	2	0	0	2	0
Chr2-20388263	2	0	0	0	0	0	0	0	2	2	0	0	2	2	2	2	2	2	0	0	0	0	0	0	0	2	2	0	2	0	2	2	0	2	0	0	2	0	2	0	2	2	2	2	2	0	0	2	0
Chr2-20417641	2	0	-1	0	0	0	0	0	2	2	0	0	2	2	2	2	2	2	0	0	0	0	0	0	0	2	-1	0	2	0	2	2	0	2	0	0	2	0	2	0	2	2	2	2	2	0	0	2	0
Chr2-20417644	2	0	-1	0	0	0	0	0	2	2	0	0	2	2	2	2	2	2	0	0	0	0	0	0	0	2	-1	0	2	0	2	2	0	2	0	0	2	0	2	0	2	2	2	2	2	0	0	2	0
Chr2-20417664	2	0	-1	0	0	0	0	0	2	2	0	0	2	2	2	2	2	2	0	0	0	0	0	0	0	2	-1	0	2	0	2	2	0	2	0	0	2	0	2	0	2	2	2	2	2	0	0	2	0
Chr2-20423106	2	0	0	0	0	0	0	0	2	2	0	0	2	2	2	2	2	2	0	0	0	0	0	0	0	2	2	0	2	0	2	2	0	2	0	0	2	0	2	0	2	2	2	2	2	0	0	2	0
Chr2-20423122	2	0	0	0	0	0	0	0	2	2	0	0	2	2	2	2	2	2	0	0	0	0	0	0	0	2	2	0	2	0	2	2	0	2	0	0	2	0	2	0	2	2	2	2	2	0	0	2	0
Chr2-20423125	2	0	0	0	0	0	0	0	2	2	0	0	2	2	2	2	2	2	0	0	0	0	0	0	0	2	2	0	2	0	2	2	0	2	0	0	2	0	2	0	2	2	2	2	2	0	0	2	0
Chr2-20423152	2	0	0	0	0	0	0	0	2	2	0	0	2	2	2	2	2	2	0	0	0	0	0	0	0	2	2	0	2	0	2	2	0	2	0	0	2	0	2	0	2	2	2	2	2	0	0	2	0
Chr2-20423388	2	0	0	0	0	0	0	0	2	2	0	0	2	2	2	2	2	2	0	0	0	0	0	0	0	2	2	0	2	0	2	2	0	2	0	0	2	0	2	0	2	2	2	2	2	0	0	2	0
Chr2-20423486	2	0	0	0	0	0	0	0	2	2	0	0	2	2	2	2	2	2	0	0	0	0	0	0	0	2	2	0	2	0	2	2	0	2	0	0	2	0	2	0	2	2	2	2	2	0	0	2	0
Chr2-20423540	2	0	0	0	0	0	0	0	2	2	0	0	2	2	2	2	2	2	0	0	0	0	0	0	0	2	2	0	2	0	2	2	0	2	0	0	2	0	2	0	2	2	2	2	2	0	0	2	0
Chr2-20562964	2	0	0	0	0	0	0	0	2	-1	0	0	2	2	-1	2	2	2	0	0	0	0	0	0	0	2	2	0	2	0	2	2	0	2	0	0	2	0	2	0	-1	2	2	2	2	0	0	2	0
Chr2-20562984	2	0	0	0	0	0	0	0	2	-1	0	0	2	2	-1	2	2	2	0	0	0	0	0	0	0	2	2	0	2	0	2	2	0	2	0	0	2	0	2	0	-1	2	2	2	2	0	0	2	0
Chr2-20563045	2	0	0	0	0	0	0	0	2	2	0	0	2	2	2	2	2	2	0	0	0	0	0	0	0	2	2	0	2	0	2	2	0	2	0	0	2	0	2	0	2	2	2	2	2	0	0	2	0
Chr2-20664649	2	0	0	0	0	0	0	0	2	2	0	0	2	2	2	2	2	2	0	0	0	0	0	0	0	2	2	0	2	0	2	2	0	2	0	0	2	0	2	0	2	2	2	2	2	0	0	2	0
Chr2-20664721	2	0	0	0	0	0	0	0	2	2	0	0	2	2	2	2	2	2	0	0	0	0	0	0	0	2	2	0	2	0	2	2	0	2	0	0	2	0	2	0	2	2	2	2	2	0	0	2	0
Chr2-20664731	2	0	0	0	0	0	0	0	2	2	0	0	2	2	2	2	2	2	0	0	0	0	0	0	0	2	2	0	2	0	2	2	0	2	0	0	2	0	2	0	2	2	2	2	2	0	0	2	0
Chr2-20690007	2	0	0	0	0	0	0	0	-1	2	0	0	2	2	2	2	2	2	0	0	0	0	0	0	0	2	2	0	2	0	2	2	0	2	0	0	2	0	2	0	2	2	2	2	2	0	0	2	0
Chr2-20690065	2	0	0	0	0	0	0	0	2	2	0	0	2	2	2	2	2	2	0	0	0	0	0	0	0	2	2	0	2	0	2	2	0	2	0	0	2	0	2	0	2	2	2	2	2	0	0	2	0
Chr2-20718739	2	0	0	0	0	0	0	0	2	2	0	0	2	2	2	2	2	2	0	0	0	0	0	0	0	2	2	0	2	0	2	2	0	2	0	0	2	0	2	0	2	2	2	2	2	0	0	2	0
Chr2-20728214	2	0	0	0	0	0	0	0	2	2	0	0	2	2	2	2	2	2	0	0	0	0	0	0	0	2	2	0	2	0	2	2	0	2	0	0	2	0	2	0	2	2	2	2	2	0	0	2	0
Chr2-20728369	2	0	0	0	0	0	0	0	2	2	0	0	2	2	2	2	2	2	0	0	0	0	0	0	0	2	2	0	2	0	2	2	0	2	0	0	2	0	2	0	2	2	2	2	2	0	0	2	0
Chr2-20763129	2	0	0	0	0	0	0	0	2	2	0	0	2	2	2	2	-1	2	0	0	0	0	0	0	0	2	2	0	2	0	2	2	0	2	0	0	-1	-1	2	0	2	2	2	2	-1	-1	0	2	-1
Chr2-20772542	2	0	0	0	0	0	0	0	2	2	0	0	2	2	2	2	2	2	0	0	0	0	0	0	0	2	2	0	2	0	2	2	0	2	0	0	2	0	2	0	2	2	2	2	2	0	0	2	0
Chr2-20782446	2	0	0	0	0	0	0	0	2	2	0	0	2	2	2	2	2	2	0	0	0	0	0	0	0	2	2	0	2	0	2	2	0	2	0	0	2	0	2	0	2	2	2	2	2	0	0	2	0
Chr2-20834891	2	0	0	0	0	0	0	0	2	2	0	0	2	2	2	2	2	2	0	0	0	0	0	0	0	2	2	0	2	0	2	2	0	2	0	0	2	0	2	0	2	2	2	2	2	0	0	2	0
Chr2-20845343	2	0	0	0	0	0	0	0	2	2	0	0	2	2	2	2	2	2	0	0	0	0	0	0	0	2	2	0	2	0	2	2	0	2	0	0	2	-1	2	0	-1	2	2	2	-1	0	0	2	0
Chr2-20845932	2	0	0	0	0	0	0	0	2	2	0	0	2	2	2	2	2	2	0	0	0	0	0	0	0	2	2	0	2	0	2	2	0	2	0	0	2	-1	2	0	-1	2	2	2	-1	0	0	2	0
Chr2-20850724	2	0	0	0	0	0	0	0	2	2	0	0	2	2	2	2	2	2	0	0	0	0	0	0	0	2	2	0	2	0	2	2	0	2	0	0	2	0	2	0	2	2	2	2	2	0	0	2	0
Chr2-20865238	2	0	0	0	0	0	0	0	2	2	0	0	2	2	2	2	2	2	0	0	0	0	0	0	0	2	2	0	2	0	2	2	0	2	0	0	2	0	2	0	2	2	2	2	2	0	0	2	0
Chr2-20868953	2	0	0	0	0	0	0	0	2	2	0	0	2	2	2	2	2	2	0	0	0	0	0	0	0	2	2	0	2	0	2	2	0	2	0	0	2	0	2	0	2	2	2	2	2	0	0	2	0
Chr2-20869003	2	0	0	0	0	0	0	0	2	2	0	0	2	2	2	2	2	2	0	0	0	0	0	0	0	2	2	0	-1	0	2	-1	0	2	0	0	2	0	2	0	2	2	2	2	2	0	0	2	0
Chr2-20877772	2	0	0	0	0	0	-1	0	2	2	0	0	2	2	2	2	2	-1	0	0	-1	0	0	0	0	2	2	0	2	0	2	2	0	2	0	0	2	0	2	0	2	2	2	2	2	0	0	2	0
Chr2-20896264	2	0	0	0	0	0	0	0	2	2	0	0	2	2	2	2	2	2	0	0	0	0	0	0	0	2	2	0	2	0	2	2	0	2	0	0	2	0	2	0	2	2	2	2	2	0	0	2	0
Chr2-20896276	2	0	0	0	0	0	0	0	2	2	0	0	2	2	2	2	2	2	0	0	0	0	0	0	0	2	2	0	2	0	2	2	0	2	0	0	2	0	2	0	2	2	2	2	2	0	0	2	0
Chr2-20932093	2	0	0	0	0	0	0	0	2	2	0	0	2	2	2	2	2	2	0	0	0	0	0	0	0	2	2	0	2	0	2	2	0	2	0	0	2	0	2	0	2	2	2	2	2	0	0	2	0
Chr2-20976792	2	0	0	0	0	0	0	0	2	2	0	0	2	2	2	2	2	2	0	0	0	0	0	0	0	-1	2	0	2	0	2	2	0	2	0	0	2	0	2	0	2	2	2	2	2	0	0	2	0
Chr2-20986665	2	0	0	0	0	0	0	0	2	2	0	0	2	2	2	2	2	2	0	0	0	0	0	0	0	2	2	0	2	0	2	2	0	2	0	0	2	0	2	0	2	2	2	2	2	0	0	2	0
Chr2-20986737	2	0	0	0	0	0	0	0	2	2	0	0	2	2	2	2	2	2	0	0	0	0	0	0	0	2	2	0	2	0	2	2	0	2	0	0	2	0	2	0	2	2	2	2	2	0	0	2	0
Chr2-20991036	2	0	0	0	0	0	0	0	2	2	0	0	2	2	2	2	2	2	0	0	0	0	0	0	0	2	2	0	2	0	2	2	0	2	0	0	2	0	2	0	2	2	2	2	2	0	0	2	0
Chr2-20999683	2	0	0	0	0	0	0	0	2	2	0	0	2	2	2	2	2	2	0	0	0	0	0	0	0	-1	2	0	2	0	2	2	0	2	0	0	2	0	2	0	2	2	2	2	2	0	0	2	0
Chr2-21002202	2	0	0	0	0	0	0	0	2	2	0	0	2	2	2	2	2	2	0	0	0	0	0	0	0	2	2	0	2	0	2	2	0	2	0	0	2	0	2	0	2	2	2	2	2	0	0	2	0
Chr2-21002215	2	0	0	0	0	0	0	0	2	2	0	0	2	2	2	2	2	2	0	0	0	0	0	0	0	2	2	0	2	0	2	2	0	2	0	0	2	0	2	0	2	2	2	2	2	0	0	2	0
Chr2-21002341	2	0	0	0	0	0	0	0	2	2	0	0	2	2	2	2	2	2	0	0	0	0	0	0	0	2	2	0	2	0	2	2	0	2	0	0	2	0	2	0	2	2	2	2	2	0	0	2	0
Chr2-21002577	2	0	0	0	0	0	-1	0	2	2	0	0	2	2	2	2	2	2	0	0	0	0	0	0	0	2	2	0	2	0	2	2	0	2	0	0	2	0	2	0	2	2	2	2	2	0	0	2	0
Chr2-21002595	2	0	0	0	0	0	-1	0	2	2	0	0	2	2	2	2	2	2	0	0	0	0	0	0	0	2	2	0	2	0	2	2	0	2	0	0	2	0	2	0	2	2	2	2	2	0	0	2	0
Chr2-21019448	2	0	-1	0	0	0	0	0	2	2	0	0	2	2	2	2	2	2	0	0	-1	0	0	0	0	2	2	0	2	0	2	2	0	2	0	0	2	0	2	0	2	2	2	2	2	0	0	2	0
Chr2-21019496	2	0	0	0	0	0	0	0	2	2	0	0	2	2	2	2	2	2	0	0	-1	0	0	0	0	2	2	0	2	0	2	2	0	2	0	0	2	0	2	0	2	2	2	2	2	0	0	2	0
Chr2-21019498	2	0	0	0	0	0	0	0	2	2	0	0	2	2	2	2	2	2	0	0	-1	0	0	0	0	2	2	0	2	0	2	2	0	2	0	0	2	0	2	0	2	2	2	2	2	0	0	2	0
Chr2-21019501	2	0	0	0	0	0	0	0	2	2	0	0	2	2	2	2	2	2	0	0	-1	0	0	0	0	2	2	0	2	0	2	2	0	2	0	0	2	0	2	0	2	2	2	2	2	0	0	2	0
Chr2-21023493	2	0	0	0	0	0	0	0	2	2	0	0	2	2	-1	2	2	2	0	0	0	0	0	0	0	-1	2	0	2	0	2	2	0	2	0	0	2	0	2	0	2	-1	2	2	2	0	0	2	0
Chr2-21023505	2	0	0	0	0	0	0	0	2	2	0	0	2	2	-1	2	2	2	0	0	0	0	0	0	0	-1	2	0	2	0	2	2	0	2	0	0	2	0	2	0	2	-1	2	2	2	0	0	2	0
Chr2-21023509	2	0	0	0	0	0	0	0	2	2	0	0	2	2	-1	2	2	2	0	0	0	0	0	0	0	-1	2	0	2	0	2	2	0	2	0	0	2	0	2	0	2	-1	2	2	2	0	0	2	0
Chr2-21023510	2	0	0	0	0	0	0	0	2	2	0	0	2	2	-1	2	2	2	0	0	0	0	0	0	0	-1	2	0	2	0	2	2	0	2	0	0	2	0	2	0	2	-1	2	2	2	0	0	2	0
Chr2-21059876	2	0	0	0	0	0	0	0	2	2	0	0	2	2	2	2	2	2	0	0	0	0	0	0	0	2	2	0	2	0	2	2	0	2	0	0	2	0	2	0	2	2	2	2	2	0	0	2	0
Chr2-21066652	2	0	0	0	0	0	0	0	2	2	0	0	2	2	2	2	2	2	0	0	0	0	0	0	0	2	2	0	2	0	2	2	0	2	0	0	2	0	2	0	2	2	2	2	2	0	0	2	0
Chr2-21085203	2	0	0	0	0	0	0	0	2	2	0	0	2	2	2	2	2	2	0	0	0	0	0	0	0	2	2	0	2	0	2	2	0	2	0	0	2	0	2	0	2	2	2	2	2	0	0	2	0
Chr2-21085261	2	0	0	0	0	0	0	0	2	2	0	0	2	2	2	2	2	2	0	0	0	0	0	0	0	2	2	0	2	0	2	2	0	2	0	0	2	0	2	0	2	2	2	2	2	0	0	2	0
Chr2-21085354	2	0	0	0	0	0	0	0	2	2	0	0	2	2	2	2	2	2	0	0	0	0	0	0	0	2	2	0	2	0	2	2	0	2	0	0	2	0	2	0	2	2	2	2	2	0	0	2	0
Chr2-21085376	2	0	0	0	0	0	0	0	2	2	0	0	2	2	2	2	2	2	0	0	0	0	0	0	0	2	2	0	2	0	2	2	0	2	0	0	2	0	2	0	2	2	2	2	2	0	0	2	0
Chr2-21102371	2	0	0	0	0	0	0	0	2	2	0	0	2	2	2	2	2	2	0	0	0	0	0	0	0	2	2	0	2	0	2	2	0	2	0	0	2	0	2	0	2	2	2	2	2	0	0	2	0
Chr2-21146227	2	0	0	0	0	0	0	0	2	2	0	0	2	2	2	2	2	2	0	0	0	0	0	0	0	2	2	0	2	0	2	2	0	2	0	0	2	0	2	0	2	2	2	2	2	0	0	2	0
Chr2-21146386	2	0	0	0	0	0	0	0	2	2	0	0	2	2	2	2	-1	2	0	0	0	0	0	0	0	2	2	0	2	0	2	2	0	2	0	0	2	0	2	0	2	2	2	2	2	0	0	2	0
Chr2-21152700	2	0	0	0	0	0	0	0	2	2	0	0	2	2	2	2	2	2	0	0	0	0	0	0	0	2	2	0	2	0	2	2	0	2	0	0	2	0	2	0	2	2	2	2	2	0	0	2	0
Chr2-21170774	2	0	0	0	0	0	0	0	-1	2	0	0	2	2	2	2	2	2	0	0	0	0	0	0	0	2	2	0	2	0	2	2	0	2	0	0	2	0	2	0	2	2	2	2	2	0	0	2	0
Chr2-21175260	2	0	0	0	0	0	0	0	2	2	0	0	2	2	2	2	2	2	0	0	0	0	0	0	0	2	2	0	2	0	2	2	0	2	0	0	2	0	2	0	2	2	2	2	2	0	0	2	0
Chr2-21229345	2	0	0	0	0	0	0	0	2	2	0	0	2	2	2	2	2	2	0	0	0	0	0	0	0	2	2	0	2	0	2	2	0	2	0	0	2	0	2	0	2	2	2	2	2	0	0	2	0
Chr2-21413232	2	0	0	0	0	0	0	0	2	2	0	0	2	2	2	2	2	2	0	0	0	0	0	0	0	2	2	0	2	0	2	2	0	2	0	0	2	0	2	0	2	2	2	2	2	0	0	2	0
Chr2-21475627	2	0	0	0	0	0	0	0	2	2	0	0	2	2	2	2	2	2	0	0	0	0	0	0	0	2	2	0	2	0	2	2	0	2	0	0	2	0	2	0	2	2	2	2	2	0	0	2	0
Chr2-21489764	2	0	0	0	0	0	0	0	2	2	0	0	2	2	2	2	2	2	0	0	0	0	0	0	0	2	2	0	2	0	2	2	0	2	0	0	2	0	2	0	2	2	2	2	2	0	0	2	0
Chr2-21519608	2	0	0	0	0	0	0	0	2	2	0	0	2	2	2	2	2	2	0	0	0	0	0	0	0	2	2	0	2	0	2	2	0	2	0	0	2	0	2	0	2	2	2	2	2	0	0	2	0
Chr2-21519797	2	0	0	0	0	0	0	0	2	2	0	0	2	2	2	2	2	2	0	0	0	0	0	0	0	2	2	0	2	0	2	2	0	2	0	0	2	0	2	0	2	2	2	2	2	0	0	2	0
Chr2-21519887	2	0	0	0	0	0	0	0	2	2	0	0	2	2	2	2	2	2	0	0	0	0	0	0	0	2	2	0	2	0	2	2	0	2	0	0	2	0	2	0	2	2	2	2	2	0	0	2	0
Chr2-21520006	2	0	0	0	0	0	0	0	2	2	0	0	2	2	2	2	2	2	0	0	0	0	0	0	0	2	2	0	2	0	2	2	0	2	0	0	2	0	2	0	2	2	2	2	2	0	0	2	0
Chr2-21520052	2	0	0	0	0	0	0	0	2	2	0	0	2	2	2	2	2	2	0	0	0	0	0	0	0	2	2	0	2	0	2	2	0	2	0	0	2	0	2	0	2	2	2	2	2	0	0	2	0
Chr2-21520649	2	0	0	0	0	0	0	0	2	2	0	0	2	2	2	2	2	2	0	0	0	0	0	0	0	2	2	0	2	0	2	2	0	2	0	0	2	0	2	0	2	2	2	2	2	0	0	2	0
Chr2-21520659	2	0	0	0	0	0	0	0	2	2	0	0	2	2	2	2	2	2	0	0	0	0	0	0	0	2	2	0	2	0	2	2	0	2	0	0	2	0	2	0	2	2	2	2	2	0	0	2	0
Chr2-21520733	2	0	0	0	0	0	0	0	2	2	0	0	2	2	2	2	2	2	0	0	0	0	0	0	0	2	2	0	2	0	2	2	0	2	0	0	2	0	2	0	2	2	2	2	2	0	0	-1	0
Chr2-21525841	2	0	0	0	0	0	0	0	2	2	0	0	2	2	2	2	2	2	0	0	0	0	0	0	0	2	2	0	2	0	2	2	0	2	0	0	2	0	-1	0	2	2	2	2	2	0	0	2	0
Chr2-21525918	2	0	0	0	0	0	0	0	2	2	0	0	2	2	2	2	2	2	0	0	0	0	0	0	0	2	2	0	2	0	2	2	0	2	0	0	2	0	-1	0	2	2	2	2	2	0	0	2	0
Chr2-21526722	2	0	0	0	0	0	0	0	2	2	0	0	2	2	2	2	2	2	0	0	0	0	0	0	0	2	2	0	2	0	2	2	0	2	0	0	2	0	2	0	2	2	2	2	2	0	0	2	0
Chr2-21550363	2	0	0	0	0	0	0	0	2	2	0	0	2	2	2	2	2	2	0	0	0	0	0	0	0	2	2	0	2	0	2	2	0	2	0	0	2	0	2	0	2	2	2	2	2	0	0	2	0
Chr2-21562295	2	0	0	0	0	0	0	0	2	2	0	0	2	2	2	2	2	2	0	0	0	0	0	0	0	2	2	0	2	0	2	2	0	2	0	0	2	0	2	0	2	2	2	-1	-1	0	0	-1	0
Chr2-21562372	2	0	0	0	0	0	0	0	2	2	0	0	2	2	2	2	2	2	0	0	0	0	0	0	0	2	2	0	2	0	2	2	0	2	0	0	2	0	2	0	2	2	2	-1	-1	0	0	-1	0
Chr2-21587443	2	0	0	0	0	0	0	0	2	2	0	0	2	2	2	2	2	2	0	0	0	0	0	0	0	2	2	0	2	0	2	2	0	2	0	0	2	0	2	0	2	2	2	2	2	0	0	2	0
Chr2-21587470	2	0	0	0	0	0	0	0	2	2	0	0	2	2	2	2	2	2	0	0	0	0	0	0	0	2	2	0	2	0	2	2	0	2	0	0	2	0	2	0	2	2	2	2	2	0	0	2	0
Chr2-21587475	2	0	0	0	0	0	0	0	2	2	0	0	2	2	2	2	2	2	0	0	0	0	0	0	0	2	2	0	2	0	2	2	0	2	0	0	2	0	2	0	2	2	2	2	2	0	0	2	0
Chr2-21587503	2	0	0	0	0	0	0	0	2	2	0	0	2	2	2	2	2	2	0	0	0	0	0	0	0	2	2	0	2	0	2	2	0	2	0	0	2	0	2	0	2	2	2	2	2	0	0	2	0
Chr2-21598884	2	0	0	0	0	0	0	0	2	2	0	0	2	2	2	2	-1	2	0	0	0	0	0	0	0	2	2	0	2	0	2	2	0	2	0	0	2	0	2	0	2	2	2	2	2	0	0	2	0
Chr2-21639661	2	0	0	0	0	0	0	0	2	2	0	0	2	2	2	2	2	2	0	0	0	0	0	0	0	2	2	0	2	0	2	2	0	2	0	0	2	0	2	0	2	2	2	2	2	0	0	2	0
Chr2-21639713	2	0	0	0	0	0	0	0	2	2	0	0	2	2	2	2	2	2	0	0	0	0	0	0	0	2	2	0	2	0	2	2	0	2	0	0	2	0	2	0	2	2	2	2	2	0	0	2	0
Chr2-21639924	2	0	0	0	0	0	0	0	2	2	0	0	2	2	2	2	2	2	0	0	0	0	0	0	0	2	2	0	2	0	2	2	0	2	0	0	-1	0	2	0	2	2	2	2	2	0	0	2	0
Chr2-21666972	2	0	0	-1	0	0	0	-1	2	2	0	0	2	2	2	2	2	2	0	0	0	-1	0	0	0	2	2	0	2	0	2	2	-1	2	0	-1	2	0	2	0	2	2	2	2	2	0	0	2	0
Chr2-21667018	2	0	0	-1	0	0	0	-1	2	2	0	0	2	2	2	2	2	2	0	0	0	-1	0	0	0	2	2	0	2	0	2	2	-1	2	0	-1	2	0	2	0	2	2	2	2	2	0	0	2	0
Chr2-21667111	2	0	0	-1	0	0	0	-1	2	2	0	0	2	2	2	2	2	2	0	0	0	-1	0	0	0	2	2	0	2	0	2	2	-1	2	0	-1	2	0	2	0	2	2	2	2	2	0	0	2	0
Chr2-21669537	2	0	0	0	0	0	0	0	-1	2	0	0	2	2	2	2	2	2	0	0	-1	0	0	0	0	2	2	0	2	0	2	2	0	2	0	0	2	0	2	0	2	2	2	2	2	0	0	2	0
Chr2-21669586	2	0	0	0	0	0	0	0	-1	2	0	0	2	2	-1	-1	2	2	0	0	-1	0	0	0	0	2	2	0	2	0	2	2	0	2	0	0	2	0	-1	0	2	2	2	2	2	0	0	2	0
Chr2-21701603	2	0	0	0	0	0	0	0	2	2	0	0	2	2	2	2	2	2	0	0	0	0	0	0	0	2	2	0	2	0	2	2	0	2	0	0	2	0	2	0	2	2	2	2	2	0	0	2	0
Chr2-21701629	2	0	0	0	0	0	0	0	2	2	0	0	2	2	2	2	2	2	0	0	0	0	0	0	0	2	2	0	2	0	2	2	0	2	0	0	2	0	2	0	2	2	2	2	2	0	0	2	0
Chr2-21701638	2	0	0	0	0	0	0	0	2	2	0	0	2	2	2	2	2	2	0	0	0	0	0	0	0	2	2	0	2	0	2	2	0	2	0	0	2	0	2	0	2	2	2	2	2	0	0	2	0
Chr2-21701862	2	0	0	0	0	0	0	0	2	2	0	0	2	2	2	2	2	2	0	0	0	0	0	0	0	2	2	0	2	0	2	2	0	2	0	0	2	0	2	0	2	2	2	2	2	0	0	2	0
Chr2-21771976	2	0	0	0	0	0	0	0	-1	2	0	0	2	2	2	2	2	2	0	0	0	0	0	0	0	2	2	0	2	0	2	2	0	2	0	0	2	0	-1	0	2	2	2	2	2	0	0	2	0
Chr2-21771998	2	0	0	0	0	0	0	0	-1	2	0	0	2	2	2	2	2	2	0	0	0	0	0	0	0	2	2	0	2	0	2	2	0	2	0	0	2	0	-1	0	2	2	2	2	2	0	0	2	0
Chr2-21771999	2	0	0	0	0	0	0	0	-1	2	0	0	2	2	2	2	2	2	0	0	0	0	0	0	0	2	2	0	2	0	2	2	0	2	0	0	2	0	-1	0	2	2	2	2	2	0	0	2	0
Chr2-21784135	2	0	0	0	0	0	0	0	2	2	0	0	-1	2	2	2	2	2	0	0	0	0	0	0	0	2	2	0	2	0	2	2	0	2	0	0	2	0	2	0	2	2	-1	2	2	0	0	2	0
Chr2-21784169	2	0	0	-1	0	0	0	0	2	2	0	0	-1	2	2	2	2	2	0	0	0	0	0	0	0	2	2	0	2	0	2	2	0	2	0	0	2	0	2	0	2	2	-1	2	2	0	0	2	0
Chr2-21784178	2	0	0	-1	0	0	0	0	2	2	0	0	-1	2	2	2	2	2	0	0	0	0	0	0	0	2	2	0	2	0	2	2	0	2	0	0	2	0	2	0	2	2	-1	2	2	0	0	2	0
Chr2-21784186	2	0	0	-1	0	0	0	0	2	2	0	0	-1	2	2	2	2	2	0	0	0	0	0	0	0	2	2	0	2	0	2	2	0	2	0	0	2	0	2	0	2	2	-1	2	2	0	0	2	0
Chr2-21784202	2	0	0	-1	0	0	0	0	2	2	0	0	-1	2	2	2	2	2	0	0	0	0	0	0	0	2	2	0	2	0	2	2	0	2	0	0	2	0	2	0	2	2	-1	2	2	0	0	2	0
Chr2-21784203	2	0	0	-1	0	0	0	0	2	2	0	0	-1	2	2	2	2	2	0	0	0	0	0	0	0	2	2	0	2	0	2	2	0	2	0	0	2	0	2	0	2	2	-1	2	2	0	0	2	0
Chr2-21784260	2	0	0	0	0	0	0	0	2	2	0	0	-1	2	2	2	2	2	0	0	0	0	0	0	0	2	2	0	2	0	2	2	0	2	0	0	2	0	2	0	2	2	2	2	2	0	0	2	0
Chr2-21814984	2	0	0	0	0	0	0	0	2	2	0	0	2	2	2	2	2	2	0	0	0	0	0	0	0	2	2	0	2	0	2	2	0	2	0	0	2	0	2	0	2	2	2	2	2	0	0	2	0
Chr2-21814993	2	0	0	0	0	0	0	0	2	2	0	0	2	2	2	2	2	2	0	0	0	0	0	0	0	2	2	0	2	0	2	2	0	2	0	0	2	0	2	0	2	2	2	2	2	0	0	2	0
Chr2-21824859	2	0	0	0	0	0	0	0	2	2	0	0	2	2	2	-1	2	-1	0	0	0	0	0	0	0	2	2	0	2	0	2	2	0	2	0	0	2	0	2	0	2	2	2	2	2	0	0	2	0
Chr2-21852119	2	0	0	0	0	0	0	0	2	2	0	0	2	2	2	2	2	2	0	0	0	0	0	0	0	2	2	0	2	0	2	2	0	2	0	0	2	0	2	0	2	2	2	-1	2	0	0	-1	0
Chr2-21905351	2	0	0	0	0	0	0	0	-1	2	0	0	2	2	-1	2	2	2	0	0	0	0	0	0	0	-1	-1	0	-1	0	2	2	0	2	0	0	2	0	2	0	2	2	2	2	2	0	0	2	0
Chr2-21905355	2	0	0	0	0	0	0	0	-1	2	0	0	2	2	-1	2	2	2	0	0	0	0	0	0	0	-1	-1	0	-1	0	2	2	0	2	0	0	2	0	2	0	2	2	2	2	2	0	0	2	0
Chr2-21905429	2	0	0	0	0	0	0	0	-1	2	0	0	2	2	-1	2	2	2	0	0	0	0	0	0	0	-1	2	0	2	0	2	2	0	2	0	0	2	0	2	0	2	2	2	2	2	0	0	2	0
Chr2-21965692	2	0	0	0	0	0	0	0	2	2	0	0	2	2	2	2	2	2	0	0	0	0	2	0	0	2	2	0	2	0	2	2	0	2	0	0	2	0	2	0	2	2	2	2	2	-1	-1	2	0
Chr2-21965738	2	0	0	0	0	0	0	0	2	2	0	0	2	2	2	2	2	2	0	0	0	0	2	0	0	2	2	0	2	0	2	2	0	2	0	0	2	0	2	0	2	2	2	2	2	-1	-1	2	0
Chr2-21966002	2	0	0	0	0	0	0	0	2	2	0	0	2	2	2	2	2	2	0	0	0	0	2	0	0	2	2	0	2	0	2	2	0	2	0	0	2	0	2	0	2	2	2	2	2	0	0	2	0
Chr2-21966069	2	0	0	0	0	0	0	0	2	2	0	0	2	2	2	2	2	2	0	0	0	0	2	0	0	2	2	0	2	0	2	2	0	2	0	0	2	0	2	0	2	2	2	2	2	0	0	2	0
Chr2-22009931	2	0	0	0	0	0	0	0	2	2	0	0	2	2	-1	2	2	2	0	0	0	0	2	0	0	-1	-1	0	2	0	2	2	0	2	0	0	2	0	2	0	2	2	2	2	2	0	0	2	0
Chr2-22043708	2	0	0	0	0	0	0	0	2	2	0	0	2	2	2	2	2	2	0	0	0	0	2	0	0	2	2	0	2	0	2	2	0	2	0	0	2	0	2	0	2	2	2	2	2	0	0	2	0
Chr2-22044636	2	0	0	0	0	0	0	0	2	2	0	0	2	2	2	2	2	2	0	0	0	0	2	0	0	2	2	0	2	0	2	2	0	2	0	0	2	0	2	0	2	2	2	2	2	0	0	2	0
Chr2-22044804	2	0	0	0	0	0	0	0	2	2	0	0	2	2	2	2	2	2	0	0	0	0	2	0	0	2	2	0	2	0	2	2	0	2	0	0	2	0	2	0	2	2	2	2	-1	-1	0	2	0
Chr2-22057982	2	0	0	0	0	0	0	0	2	2	0	0	2	2	2	2	2	2	0	0	0	0	2	0	0	2	2	0	2	0	2	2	0	2	0	0	2	0	2	0	2	2	2	2	2	0	0	2	0
Chr2-22058037	2	0	0	0	0	0	0	0	2	2	0	0	2	2	2	2	2	2	0	0	0	0	2	0	0	2	2	0	2	0	2	2	0	2	0	0	2	0	2	0	2	2	2	2	2	0	0	2	0
Chr2-22061685	2	0	0	0	0	0	0	0	2	2	0	0	2	2	2	2	2	2	0	0	0	0	2	0	0	2	2	0	2	0	2	2	0	2	0	0	2	0	2	0	2	2	2	2	2	0	0	2	0
Chr2-22094623	2	0	0	0	0	0	0	0	2	2	0	0	2	2	2	2	2	2	0	0	0	0	2	0	0	2	2	0	2	0	2	2	0	2	0	0	2	0	2	0	2	-1	2	2	2	0	0	-1	0
Chr2-22094692	2	0	0	0	0	0	0	0	2	2	0	0	2	2	2	2	2	2	0	0	0	0	2	0	0	2	2	0	2	0	2	2	0	2	0	0	2	0	2	0	2	-1	2	2	2	0	0	-1	0
Chr2-22112890	2	0	0	0	0	0	0	0	2	2	0	0	2	2	2	2	2	2	0	0	0	0	2	0	0	2	2	0	2	0	2	2	0	2	0	0	2	0	2	0	2	2	2	2	2	0	0	2	0
Chr2-22113053	2	0	0	0	0	0	0	0	2	2	0	0	2	2	2	2	2	2	0	0	0	0	2	0	0	2	2	0	2	0	2	2	0	2	0	0	2	0	2	0	2	2	2	2	2	0	0	2	0
Chr2-22113125	2	0	0	0	0	0	0	0	2	2	0	0	2	2	2	2	2	2	0	0	0	0	2	0	0	2	2	0	2	0	2	2	0	2	0	0	2	0	2	0	2	2	2	2	2	0	0	2	0
Chr2-22113212	2	0	0	0	0	0	0	0	2	2	0	0	2	2	2	2	2	2	0	0	0	0	2	0	0	2	2	0	2	0	2	2	0	2	0	0	2	0	2	0	2	2	2	2	2	0	0	2	0
Chr2-22137297	2	0	0	0	0	0	0	0	2	2	0	0	2	2	2	2	2	2	0	0	0	0	2	0	0	2	2	0	2	0	2	2	0	2	0	0	2	0	2	0	2	2	2	2	2	0	0	2	0
Chr2-22137319	2	0	0	0	0	0	0	0	2	2	0	0	2	2	2	2	2	2	0	0	0	0	2	0	0	2	2	0	2	0	2	2	0	2	0	0	2	0	2	0	2	2	2	2	2	0	0	2	0
Chr2-22231364	2	0	0	0	0	0	0	0	2	2	0	0	2	2	2	2	2	2	0	0	0	0	2	0	0	2	2	0	2	0	2	2	0	2	0	0	2	0	2	0	2	2	2	2	2	0	0	2	0
Chr2-22231410	2	0	0	0	0	0	0	0	2	2	0	0	2	2	2	2	2	2	0	0	0	0	2	0	0	2	2	0	2	0	2	2	0	2	0	0	2	0	2	0	2	2	2	2	2	0	0	2	0
Chr2-22231655	2	0	0	0	0	0	0	0	2	2	0	0	2	2	2	2	2	2	0	0	0	0	2	0	0	2	2	0	2	0	2	2	0	2	0	0	2	0	2	0	2	2	2	2	2	0	0	2	0
Chr2-22231668	2	0	0	0	0	0	0	0	2	2	0	0	2	2	2	2	2	2	0	0	0	0	2	0	0	2	2	0	2	0	2	2	0	2	0	0	2	0	2	0	2	2	2	2	2	0	0	2	0
Chr2-22249515	2	0	0	0	0	0	0	0	2	2	0	0	2	2	2	2	2	2	0	0	0	0	2	0	0	2	2	0	2	0	2	2	0	2	0	0	2	0	2	0	2	2	2	2	2	0	0	2	0
Chr2-22249562	2	0	0	0	0	0	0	0	2	2	0	0	2	2	2	2	2	2	0	0	0	0	2	0	0	2	2	0	2	0	2	2	0	2	0	0	2	0	2	0	2	2	2	2	2	0	0	2	0
Chr2-22249745	2	0	0	0	0	0	0	0	2	2	0	0	2	2	-1	2	2	2	0	0	0	0	-1	0	0	-1	2	0	2	0	2	2	0	2	0	0	-1	0	2	0	2	2	-1	2	2	0	0	2	0
Chr2-22253071	2	0	0	-1	0	-1	-1	0	2	2	0	0	2	2	2	2	2	2	0	0	0	0	2	-1	-1	2	2	-1	2	0	2	2	0	2	0	-1	2	0	2	0	2	2	2	2	2	0	0	2	0
Chr2-22253127	2	0	0	0	0	0	0	0	2	2	0	0	2	2	2	2	2	2	0	0	0	0	2	0	0	2	2	0	2	0	2	2	0	2	0	0	2	0	2	0	2	2	2	2	2	0	0	2	0
Chr2-22253128	2	0	0	0	0	0	0	0	2	2	0	0	2	2	2	2	2	2	0	0	0	0	2	0	0	2	2	0	2	0	2	2	0	2	0	0	2	0	2	0	2	2	2	2	2	0	0	2	0
Chr2-22256005	2	0	-1	-1	0	-1	0	0	-1	2	0	0	2	2	2	2	2	2	0	0	-1	0	2	0	0	2	2	0	2	0	2	2	-1	2	0	0	2	0	2	-1	2	2	2	2	2	-1	0	2	0
Chr2-22256019	2	0	-1	-1	0	-1	0	0	-1	2	0	0	2	2	2	2	2	2	0	0	-1	0	2	0	0	2	2	0	2	0	2	2	-1	2	0	0	2	0	2	-1	2	2	2	2	2	-1	0	2	0
Chr2-22256025	2	0	-1	-1	0	-1	0	0	-1	2	0	0	2	2	2	2	2	2	0	0	-1	0	2	0	0	2	2	0	2	0	2	2	-1	2	0	0	2	0	2	-1	2	2	2	2	2	-1	0	2	0
Chr2-22256048	2	0	-1	-1	0	-1	0	0	-1	2	0	0	2	2	2	2	2	2	0	0	-1	0	2	0	0	2	2	0	2	0	2	2	-1	2	0	0	2	0	2	-1	2	2	2	2	2	-1	0	2	0
Chr2-22256050	2	0	-1	-1	0	-1	0	0	-1	2	0	0	2	2	2	2	2	2	0	0	-1	0	2	0	0	2	2	0	2	0	2	2	-1	2	0	0	2	0	2	-1	2	2	2	2	2	-1	0	2	0
Chr2-22256059	2	0	-1	-1	0	-1	0	0	-1	2	0	0	2	2	2	2	2	2	0	0	-1	0	2	0	0	2	2	0	2	0	2	2	-1	2	0	0	2	0	2	-1	2	2	2	2	2	-1	0	2	0
Chr2-22260092	2	0	0	0	0	0	0	0	2	2	0	0	2	2	2	2	2	2	0	0	0	0	2	0	0	2	2	0	2	0	2	2	0	2	0	0	2	0	2	0	2	2	2	2	2	0	0	2	0
Chr2-22260164	2	0	0	0	0	0	0	0	2	2	0	0	2	2	2	2	2	2	0	0	0	0	2	0	0	2	2	0	2	0	2	2	0	2	0	0	2	0	2	0	2	2	2	2	2	0	0	2	0
Chr2-22261947	2	0	0	0	0	0	0	0	2	2	0	0	2	2	2	2	2	2	0	0	0	0	2	0	0	2	2	0	2	0	2	2	0	2	0	0	2	0	2	0	2	2	2	2	2	0	0	2	0
Chr2-22279681	2	0	0	0	0	0	0	0	-1	2	0	0	2	2	2	2	-1	2	0	0	0	0	2	0	0	2	2	0	2	0	2	2	0	2	0	0	-1	0	2	0	2	2	-1	2	2	0	0	2	0
Chr2-22320718	2	0	0	0	0	0	0	0	2	2	0	0	2	2	2	2	2	2	0	0	0	0	2	0	0	2	2	0	2	0	2	2	0	2	0	0	2	0	2	0	2	2	2	2	2	0	0	2	0
Chr2-22320782	2	0	0	0	0	0	0	0	2	2	0	0	2	2	2	2	2	2	0	0	0	0	2	0	0	2	2	0	2	0	2	2	0	2	0	0	2	0	2	0	2	2	2	2	2	0	0	2	0
Chr2-22320784	2	0	0	0	0	0	0	0	2	2	0	0	2	2	2	2	2	2	0	0	0	0	2	0	0	2	2	0	2	0	2	2	0	2	0	0	2	0	2	0	2	2	2	2	2	0	0	2	0
Chr2-22374787	2	0	0	0	0	0	0	0	2	2	0	0	2	2	2	2	2	2	0	0	0	0	2	0	0	2	2	0	2	0	2	2	0	2	0	0	2	0	2	0	2	2	2	2	2	0	0	2	0
Chr2-22374910	2	0	0	0	0	0	0	0	2	2	0	0	2	2	2	2	2	2	0	0	0	0	2	0	0	2	2	0	2	0	2	2	0	2	0	0	2	0	2	0	2	2	2	2	2	0	0	2	0
Chr2-22375014	2	0	0	0	0	0	0	0	2	2	0	0	2	2	2	2	2	2	0	0	0	0	2	0	0	2	2	0	2	0	2	2	0	2	0	0	2	0	2	0	2	2	2	2	2	0	0	2	0
Chr2-24249556	2	0	0	0	0	0	0	0	2	2	0	0	0	2	2	2	2	2	0	0	0	0	2	0	0	2	2	0	0	0	2	2	0	2	2	2	2	0	2	0	2	2	2	2	2	0	0	2	0
Chr2-24249618	2	0	0	0	0	0	0	0	2	2	0	0	0	2	2	2	2	2	0	0	0	0	2	0	0	2	2	0	0	0	2	2	0	2	2	2	2	0	2	0	2	2	2	2	2	0	0	2	0
Chr2-24264150	2	0	0	0	0	0	0	0	2	2	0	0	0	2	-1	2	2	2	0	0	0	0	2	0	0	2	2	0	0	0	2	2	0	2	-1	2	2	0	2	0	2	2	2	2	-1	0	0	2	0
Chr2-24281227	2	0	0	0	0	0	0	0	2	2	0	0	0	2	2	2	2	2	0	0	0	0	2	0	0	2	2	0	0	0	2	2	0	2	2	2	2	0	2	0	2	2	2	2	2	0	0	2	0
Chr2-24281260	2	0	0	0	0	0	0	0	2	2	0	0	0	2	2	2	2	2	0	0	0	0	2	0	0	2	2	0	0	0	2	2	0	2	2	2	2	0	2	0	2	2	2	2	2	0	0	2	0
Chr2-24281268	2	0	0	0	0	0	0	0	2	2	0	0	0	2	2	2	2	2	0	0	0	0	2	0	0	2	2	0	0	0	2	2	0	2	2	2	2	0	2	0	2	2	2	2	2	0	0	2	0
Chr2-24281301	2	0	0	0	0	0	0	0	2	2	0	0	0	2	2	2	2	2	0	0	0	0	2	0	0	2	2	0	0	0	2	2	0	2	2	2	2	0	2	0	2	2	2	2	2	0	0	2	0
Chr2-24281337	2	0	0	0	0	0	0	0	2	2	0	0	0	2	2	2	2	2	0	0	0	0	2	0	0	2	2	0	0	0	2	2	0	2	2	2	2	0	2	0	2	2	2	2	2	0	0	2	0
Chr2-24281363	2	0	0	0	0	0	0	0	2	2	0	0	0	2	2	2	2	2	0	0	0	0	2	0	0	2	2	0	0	0	2	2	0	2	2	2	2	0	2	0	2	2	2	2	2	0	0	2	0
Chr2-24281384	2	0	0	0	0	0	0	0	2	2	0	0	0	2	2	2	2	2	0	0	0	0	2	0	0	2	2	0	0	0	2	2	0	2	2	2	2	0	2	0	2	2	2	2	2	0	0	2	0
Chr2-24281412	2	0	0	0	0	0	0	0	2	2	0	0	0	2	2	2	2	2	0	0	0	0	2	0	0	2	2	0	0	0	2	2	0	2	2	2	2	0	2	0	2	2	2	2	2	0	0	2	0
Chr2-24386220	2	0	0	0	0	0	0	0	2	2	0	0	0	2	2	2	2	2	0	0	0	0	2	0	0	2	2	0	0	0	2	2	0	2	2	2	2	0	2	0	2	2	2	2	2	0	0	2	0
Chr2-24490874	2	0	0	0	0	0	0	0	2	2	0	0	0	2	2	2	2	2	0	0	0	0	2	0	0	2	2	0	0	0	2	2	0	2	2	2	2	0	2	0	2	2	2	2	2	0	0	2	0
Chr2-24498581	2	0	0	0	0	0	0	0	2	2	0	0	0	2	2	2	2	2	0	0	0	0	2	0	0	2	2	0	0	0	2	2	0	2	2	2	2	0	2	0	2	2	2	2	2	0	0	2	0
Chr2-24528200	2	0	0	0	0	0	0	0	2	2	0	0	0	2	2	2	2	2	0	0	0	0	2	0	0	2	2	0	0	0	2	2	0	2	2	2	2	0	2	0	2	2	2	2	2	0	0	2	0
Chr2-24579942	2	0	0	0	0	0	0	0	2	2	0	0	0	2	2	2	2	2	0	0	0	0	2	0	0	2	2	0	0	0	2	2	0	2	2	2	2	0	2	0	2	-1	-1	2	2	0	-1	-1	0
Chr2-24579977	2	0	0	0	0	0	0	0	2	2	0	0	0	2	2	2	2	2	0	0	0	0	2	0	0	2	2	0	0	0	2	2	0	2	2	2	2	0	2	0	2	-1	-1	2	2	0	-1	-1	0
Chr2-24580373	2	0	0	0	0	0	0	0	2	2	0	0	-1	2	2	2	2	2	0	0	0	0	2	0	0	2	2	0	0	0	2	2	0	2	2	2	2	0	2	0	2	2	2	2	2	0	-1	-1	0
Chr2-24580604	2	0	0	0	0	0	0	0	2	2	0	0	0	2	2	2	2	2	0	0	0	0	2	0	0	2	2	0	0	0	2	2	0	2	2	2	2	0	2	0	2	2	2	2	2	0	0	2	0
Chr2-24581356	2	0	0	0	0	0	0	0	2	2	0	0	0	2	2	2	2	2	0	0	0	0	2	0	0	2	2	0	0	0	2	2	0	2	2	2	2	0	2	0	2	2	2	2	2	0	0	2	0
Chr2-24633235	2	0	0	0	0	0	0	0	2	2	0	0	0	2	2	2	2	2	0	0	0	0	2	0	0	2	2	0	0	0	2	2	0	2	2	2	2	0	2	0	2	2	2	2	2	0	0	2	0
Chr2-24633236	2	0	0	0	0	0	0	0	2	2	0	0	0	2	2	2	2	2	0	0	0	0	2	0	0	2	2	0	0	0	2	2	0	2	2	2	2	0	2	0	2	2	2	2	2	0	0	2	0
Chr2-24633275	2	0	0	0	0	0	0	0	2	2	0	0	0	2	2	2	2	2	0	0	0	0	2	0	0	2	2	0	0	0	2	2	0	2	2	2	2	0	2	0	2	2	2	2	2	0	0	2	0
Chr2-24633281	2	0	0	0	0	0	0	0	2	2	0	0	0	2	2	2	2	2	0	0	0	0	2	0	0	2	2	0	0	0	2	2	0	2	2	2	2	0	2	0	2	2	2	2	2	0	0	2	0
Chr2-24633316	2	0	0	0	0	0	0	0	2	2	0	0	0	2	2	2	2	2	0	0	0	0	2	0	0	2	2	0	0	0	2	2	0	2	2	2	2	0	2	0	2	2	2	2	2	0	0	2	0
Chr2-24633322	2	0	0	0	0	0	0	0	2	2	0	0	0	2	2	2	2	2	0	0	0	0	2	0	0	2	2	0	0	0	2	2	0	2	2	2	2	0	2	0	2	2	2	2	2	0	0	2	0
Chr2-24633561	2	0	0	0	0	0	0	0	2	2	0	0	0	2	2	2	2	2	0	0	0	0	2	0	0	-1	2	0	0	0	2	2	0	-1	2	2	-1	0	2	0	2	2	2	2	-1	0	0	2	0
Chr2-24633587	2	0	0	0	0	0	0	0	2	2	0	0	0	2	2	2	2	2	0	0	0	0	2	0	0	2	2	0	0	0	2	2	0	2	2	2	-1	0	2	0	2	2	2	2	2	0	0	2	0
Chr2-24633616	2	0	0	0	0	0	0	0	2	2	0	0	0	2	2	2	2	2	0	0	0	0	2	0	0	2	2	0	0	0	2	2	0	2	2	2	-1	0	2	0	2	2	2	2	2	0	0	2	0
Chr2-24633619	2	0	0	0	0	0	0	0	2	2	0	0	0	2	2	2	2	2	0	0	0	0	2	0	0	2	2	0	0	0	2	2	0	2	2	2	-1	0	2	0	2	2	2	2	2	0	0	2	0
Chr2-24633647	2	0	0	0	0	0	0	0	2	2	0	0	0	2	2	2	2	2	0	0	0	0	2	0	0	2	2	0	0	0	2	2	0	2	2	2	-1	0	2	0	2	2	2	2	2	0	0	2	0
Chr2-24668177	2	0	0	0	0	0	0	0	2	2	0	0	0	2	2	2	2	2	0	0	0	0	2	0	0	2	2	0	0	0	2	2	0	2	2	2	2	0	2	0	2	2	2	2	2	0	0	2	0
Chr2-24679341	2	0	0	0	0	0	0	0	2	2	0	0	0	2	2	2	2	2	0	0	0	0	2	0	0	2	2	0	0	0	2	2	0	2	2	2	2	0	2	0	2	2	2	2	2	0	0	2	0
Chr2-24724204	2	0	0	0	0	0	0	0	2	2	0	0	0	2	2	2	2	2	0	0	0	0	2	0	0	2	2	0	0	0	2	2	0	2	2	2	2	0	2	0	2	2	2	2	2	0	0	2	0
Chr2-24737600	2	0	0	0	0	0	0	0	2	2	0	0	0	2	2	2	2	2	0	0	0	0	2	0	0	2	2	0	0	0	2	2	0	2	2	2	2	0	2	0	2	2	2	2	2	0	0	2	0
Chr2-24822607	2	0	0	0	0	0	0	0	2	2	0	0	0	2	2	2	2	2	0	0	-1	0	2	0	0	2	2	0	0	0	2	2	0	2	2	2	2	0	2	0	2	2	2	2	2	0	0	2	0
Chr2-25756096	2	0	0	0	0	0	0	0	2	2	0	0	0	2	2	2	2	2	0	0	0	0	2	0	0	2	2	0	0	0	2	2	0	2	2	2	2	0	2	0	2	2	2	2	2	0	0	2	0
Chr2-25837156	2	0	0	0	0	0	0	0	2	2	0	0	0	2	2	2	2	2	0	0	0	0	2	0	0	2	2	0	0	0	2	2	0	2	2	2	2	0	2	0	2	2	2	2	2	0	0	2	0
Chr2-25842171	2	0	0	0	0	0	0	0	2	2	0	0	0	2	2	2	2	2	0	0	0	0	2	0	0	2	2	0	0	0	2	2	0	2	2	2	2	0	2	0	2	2	2	2	2	0	0	2	0
Chr2-25848380	2	0	0	0	0	0	0	0	2	2	0	0	0	2	2	2	2	2	0	0	0	0	2	0	0	2	2	0	0	0	2	2	0	2	2	2	2	0	2	0	2	2	2	2	2	0	0	2	0
Chr2-25858512	2	0	0	0	0	0	0	0	2	2	0	0	0	2	2	2	2	2	0	0	0	0	2	0	0	2	2	0	0	0	2	2	0	0	2	2	2	0	2	0	2	2	2	2	2	0	0	2	0
Chr2-26084098	2	0	0	0	0	0	0	0	2	2	0	0	0	2	2	2	2	2	0	0	0	0	2	0	0	2	2	0	0	0	2	2	0	0	2	2	2	0	2	0	2	2	2	2	2	0	0	2	0
Chr2-26204103	2	0	0	0	0	0	0	0	2	2	0	0	0	2	2	2	2	2	0	0	0	-1	2	0	0	2	2	0	0	0	2	2	0	0	2	2	2	0	2	0	2	2	2	2	2	0	0	2	0
Chr2-26669379	2	0	0	0	0	0	0	0	2	0	0	0	0	2	2	2	2	2	0	0	0	0	2	0	0	2	2	0	0	0	2	2	0	0	2	2	2	0	2	0	2	2	2	2	2	0	0	2	0
Chr2-26695096	2	0	0	0	0	0	0	0	2	0	0	0	0	2	2	2	2	2	0	0	0	0	2	0	0	2	2	0	0	0	2	2	0	0	2	2	2	0	2	0	2	2	2	2	2	0	0	2	0
Chr2-28882866	2	0	0	0	0	0	0	0	2	0	2	2	0	2	2	2	2	0	0	0	0	0	2	0	0	2	2	0	0	0	0	0	0	0	2	2	2	0	0	0	2	2	2	2	2	0	0	2	0
Chr2-29588347	2	0	0	0	0	0	0	0	2	0	2	2	0	2	2	2	2	0	0	0	0	0	2	0	0	2	2	0	0	0	0	0	2	0	2	2	2	2	0	0	2	2	2	2	2	0	0	2	0
Chr2-29751044	2	0	0	0	0	0	0	0	2	0	2	2	0	2	2	2	2	0	0	0	0	0	2	0	0	2	2	2	0	0	0	0	2	0	2	2	2	-1	0	0	2	2	2	2	-1	0	0	2	0
Chr2-32837452	2	0	-1	2	0	0	0	0	-1	0	0	0	0	0	0	0	0	0	0	2	0	0	2	0	0	2	2	-1	0	0	0	0	2	0	-1	2	2	2	0	2	2	2	2	0	2	0	0	-1	2
Chr2-33297971	2	0	2	2	0	0	0	0	2	0	0	0	0	0	0	0	0	0	0	2	0	0	2	0	0	2	2	2	0	0	0	0	2	0	2	2	2	2	0	2	2	2	2	0	2	2	0	2	2
Chr2-33934305	2	0	2	2	0	0	0	0	2	0	0	0	0	0	0	0	0	0	0	2	0	0	2	0	0	2	2	2	0	0	0	0	2	0	2	2	2	2	0	-1	2	2	2	0	2	2	0	2	-1
Chr2-34422811	2	0	2	2	0	0	0	0	2	0	0	0	0	0	0	0	0	0	0	2	0	0	2	0	0	2	2	2	2	0	0	0	2	0	2	2	2	2	0	2	2	2	2	0	2	2	0	2	2
Chr2-34446529	2	0	2	2	0	0	0	0	2	0	0	0	0	0	0	0	0	0	0	2	0	0	2	0	0	2	2	2	2	0	0	-1	2	0	2	2	2	2	0	2	2	2	2	0	2	2	0	2	2
Chr2-34446545	2	0	2	2	0	0	0	0	2	0	0	0	0	0	0	0	0	0	0	2	0	0	2	0	0	2	2	2	2	0	0	0	2	0	2	2	2	2	0	2	2	2	2	0	2	2	0	2	2
Chr2-34446547	2	0	2	2	0	0	0	0	2	0	0	0	0	0	0	0	0	0	0	2	0	0	2	0	0	2	2	2	2	0	0	0	2	0	2	2	2	2	0	2	2	2	2	0	2	2	0	2	2
Chr2-34446560	2	0	2	2	0	0	0	0	2	0	0	0	0	0	0	0	0	0	0	2	0	0	2	0	0	2	2	2	2	0	0	0	2	0	2	2	2	2	0	2	2	2	2	0	2	2	0	2	2
Chr2-34446569	2	0	2	2	0	0	0	0	2	0	0	0	0	0	0	0	0	0	0	2	0	0	2	0	0	2	2	2	2	0	0	0	2	0	2	2	2	2	0	2	2	2	2	0	2	2	0	2	2
Chr2-34446573	2	0	2	2	0	0	0	0	2	0	0	0	0	0	0	0	0	0	0	2	0	0	2	0	0	2	2	2	2	0	0	0	2	0	2	2	2	2	0	2	2	2	2	0	2	2	0	2	2
Chr2-34446705	2	0	2	2	0	0	0	0	2	0	0	0	0	0	0	0	0	0	0	2	0	0	2	0	0	2	2	2	2	0	0	0	2	0	2	2	2	2	0	2	2	2	2	0	2	2	0	2	2
Chr2-34533104	2	0	2	2	0	0	0	0	2	0	0	0	0	0	0	0	0	0	0	2	0	0	2	0	0	2	2	2	2	0	0	0	2	0	2	2	2	2	0	2	2	2	2	0	2	2	0	2	2
Chr2-34533366	2	0	2	2	0	0	0	0	2	0	0	0	0	0	0	0	0	0	0	2	0	0	2	0	0	2	2	2	2	0	0	0	2	0	2	2	2	2	0	2	2	2	2	0	2	2	0	2	2
Chr2-34533385	2	0	2	2	0	0	0	0	2	0	0	0	0	0	0	0	0	0	0	2	0	0	2	0	0	2	2	2	2	0	0	0	2	0	2	2	2	2	0	2	2	2	2	0	2	2	0	2	2
Chr2-34533618	2	0	2	2	0	0	0	0	2	0	0	0	0	0	0	0	0	0	0	2	0	0	2	0	0	2	2	2	2	0	0	0	2	0	2	2	2	2	0	2	2	2	2	0	2	2	0	2	2
Chr2-34533628	2	0	2	2	0	0	0	0	2	0	0	0	0	0	0	0	0	0	0	2	0	0	2	0	0	2	2	2	2	0	0	0	2	0	2	2	2	2	0	2	2	2	2	0	2	2	0	2	2
Chr2-34566032	2	0	2	2	0	0	0	0	2	0	0	0	0	0	0	0	0	0	0	2	0	0	2	0	0	2	2	2	2	0	0	0	2	0	2	2	2	2	0	2	2	2	2	0	2	2	0	2	2
Chr2-34566048	2	0	2	2	0	0	0	0	2	0	0	0	0	0	0	0	0	0	0	2	0	0	2	0	0	2	2	2	2	0	0	0	2	0	2	2	2	2	0	2	2	2	2	0	2	2	0	2	2
Chr2-34566053	2	0	2	2	0	0	0	0	2	0	0	0	0	0	0	0	0	0	0	2	0	0	2	0	0	2	2	2	2	0	0	0	2	0	2	2	2	2	0	2	2	2	2	0	2	2	0	2	2
Chr2-34566065	2	0	2	2	0	0	0	0	2	0	0	0	0	0	0	0	0	0	0	2	0	0	2	0	0	2	2	2	2	0	0	0	2	0	2	2	2	2	0	2	2	2	2	0	2	2	0	2	2
Chr2-34566110	2	0	2	2	0	0	0	0	2	0	0	0	0	0	0	0	0	0	0	2	0	0	2	0	0	2	2	2	2	0	0	0	2	0	2	2	2	2	0	2	2	2	2	0	2	2	0	2	2
Chr2-34566126	2	0	2	2	0	0	0	0	2	0	0	0	0	0	0	0	0	0	0	2	0	0	2	0	0	2	2	2	2	0	0	0	2	0	2	2	2	2	0	2	2	2	2	0	2	2	0	2	2
Chr2-34583767	2	0	2	2	0	0	0	0	2	0	0	0	0	0	0	0	0	0	0	2	-1	0	2	0	0	2	2	2	2	0	0	0	2	0	2	2	2	2	0	2	2	2	2	0	2	2	0	2	2
Chr2-34583887	2	0	2	2	0	0	0	0	2	0	0	0	0	0	0	0	0	0	0	2	-1	0	2	0	0	2	2	2	2	0	0	0	2	0	2	2	2	2	0	2	2	2	2	0	2	2	0	2	2
Chr2-34583917	2	0	2	2	0	0	0	0	2	0	0	0	0	0	0	0	0	0	0	2	-1	0	2	0	0	2	2	2	2	0	0	0	2	0	2	2	2	2	0	2	2	2	2	0	2	2	0	2	2
Chr2-34583952	2	0	2	2	0	-1	0	0	2	0	0	0	0	0	0	0	0	-1	0	2	-1	0	2	0	0	2	2	2	2	0	0	0	2	0	2	2	2	2	0	2	2	2	2	0	2	2	0	2	2
Chr2-34583980	2	0	2	2	0	0	0	0	2	0	0	0	0	0	0	0	0	0	0	2	-1	0	2	0	0	2	2	2	2	0	0	0	2	0	2	2	2	2	0	2	2	2	2	0	2	2	0	2	2
Chr2-34583988	2	0	2	2	0	0	0	0	2	0	0	0	0	0	0	0	0	0	0	2	-1	0	2	0	0	2	2	2	2	0	0	0	2	0	2	2	2	2	0	2	2	2	2	0	2	2	0	2	2
Chr2-34586525	2	0	2	2	0	0	0	0	2	0	0	0	0	0	0	0	0	0	0	2	0	0	2	0	0	2	2	2	2	0	0	0	2	0	2	2	2	2	0	2	2	2	2	0	2	2	0	2	2
Chr2-34598086	2	0	2	2	0	0	0	0	2	0	0	0	0	0	0	0	0	0	0	2	0	0	2	0	0	2	2	2	2	0	0	0	2	0	2	2	2	2	0	2	2	2	2	0	2	2	0	2	2
Chr2-34605987	2	0	2	2	0	0	0	0	2	0	0	0	0	0	0	0	0	0	0	2	0	0	2	0	0	2	2	2	2	0	0	0	2	0	2	2	2	2	0	2	2	2	2	0	2	2	0	2	2
Chr2-34617136	2	0	2	2	0	0	0	0	2	0	0	0	0	0	0	0	0	0	0	2	0	0	2	0	0	2	2	2	2	0	0	0	2	0	2	2	2	2	0	2	2	2	2	0	2	2	0	2	2
Chr2-34617283	2	0	2	2	0	0	0	0	2	0	0	0	0	0	0	0	0	0	0	2	0	0	2	0	0	2	2	2	2	0	0	0	2	0	2	2	2	2	0	2	2	2	2	0	2	2	0	2	2
Chr2-34657015	2	0	2	2	0	0	0	0	2	0	0	0	0	0	0	0	0	0	0	2	0	0	2	0	0	2	2	2	2	0	0	0	2	0	2	2	2	2	0	2	2	2	2	0	2	2	0	2	2
Chr2-34658638	2	0	2	2	0	0	0	0	2	0	0	0	0	0	0	0	0	0	0	2	0	0	2	0	0	2	2	2	2	0	0	0	2	0	2	2	2	2	0	2	2	-1	2	0	-1	2	0	2	2
Chr2-34659159	2	0	2	2	0	0	0	0	2	0	0	0	0	0	0	0	0	0	0	2	0	0	2	0	0	2	2	2	2	0	0	0	2	0	2	2	2	2	0	2	2	2	2	0	2	2	0	2	2
Chr2-34659913	2	0	2	2	0	0	0	0	2	0	0	0	0	0	0	0	0	0	0	2	0	0	2	0	0	2	2	2	2	0	0	0	2	0	2	2	2	2	0	2	2	2	2	0	2	2	0	2	2
Chr2-34669074	2	0	2	2	0	0	0	0	2	0	0	0	0	0	0	0	0	0	0	2	0	0	2	0	0	2	2	2	2	0	0	0	2	0	2	2	2	2	0	2	2	-1	2	0	-1	2	-1	2	2
Chr2-34672899	2	0	2	2	0	0	0	0	2	0	0	0	0	0	0	0	0	0	0	2	0	0	2	0	0	2	2	2	2	0	0	0	2	0	2	2	2	2	0	2	2	2	2	0	2	2	0	2	2
Chr2-34677497	2	0	2	2	0	0	0	0	2	0	0	0	0	0	0	-1	0	0	0	2	0	0	2	0	0	2	2	2	2	0	0	0	2	0	2	2	2	-1	0	2	2	2	2	-1	2	2	-1	2	2
Chr2-34706090	2	0	2	2	0	0	0	0	2	0	0	0	0	0	0	0	0	0	0	2	0	0	2	0	0	2	2	2	2	0	0	0	2	0	2	2	2	2	0	2	2	2	2	0	2	2	0	2	2
Chr2-34739080	2	0	2	2	0	0	0	0	2	0	0	0	0	0	0	0	0	0	0	2	0	0	2	0	0	2	2	2	2	0	0	0	2	0	2	2	2	2	0	2	2	2	2	0	-1	2	0	2	2
Chr2-34745002	2	0	2	2	0	0	0	0	2	0	0	0	0	0	0	0	0	0	0	2	0	0	2	0	0	2	2	2	2	0	0	0	2	0	2	2	2	2	0	2	2	2	2	0	2	2	0	2	2
Chr2-34745010	2	0	2	2	0	0	0	0	2	0	0	0	0	0	0	0	0	0	0	2	0	0	2	0	0	2	2	2	2	0	0	0	2	0	2	2	2	2	0	2	2	2	2	0	2	2	0	2	2
Chr2-34745083	2	0	2	2	0	0	0	0	2	0	0	0	0	0	0	0	0	0	0	2	0	0	2	0	0	2	2	2	2	0	0	0	2	0	2	2	2	2	0	2	2	2	2	0	2	2	0	2	2
Chr2-34745290	2	0	2	2	0	0	0	0	2	0	0	0	0	0	0	0	0	0	0	2	0	0	2	0	0	2	2	2	2	0	0	0	2	0	2	2	2	2	0	2	2	2	2	0	2	2	0	2	2
Chr2-34745292	2	0	2	2	0	0	0	0	2	0	0	0	0	0	0	0	0	0	0	2	0	0	2	0	0	2	2	2	2	0	0	0	2	0	2	2	2	2	0	2	2	2	2	0	2	2	0	2	2
Chr2-34745309	2	0	2	2	0	0	0	0	2	0	0	0	0	0	0	0	0	0	0	2	0	0	2	0	0	2	2	2	2	0	0	0	2	0	2	2	2	2	0	2	2	2	2	0	2	2	0	2	2
Chr2-34745317	2	0	2	2	0	0	0	0	2	0	0	0	0	0	0	0	0	0	0	2	0	0	2	0	0	2	2	2	2	0	0	0	2	0	2	2	2	2	0	2	2	2	2	0	2	2	0	2	2
Chr2-34745395	2	0	2	2	0	0	0	0	2	0	0	0	0	0	0	0	0	0	0	2	0	0	2	0	0	2	2	2	2	0	0	0	2	0	2	2	2	2	0	2	2	2	2	0	2	2	0	2	2
Chr2-34755849	2	0	2	2	0	0	0	0	2	0	0	0	0	0	0	0	0	0	0	2	0	0	2	0	0	2	2	2	2	0	0	0	2	0	2	2	2	2	0	2	2	2	2	0	2	2	0	2	2
Chr2-34757518	2	0	2	2	0	0	0	0	2	0	0	0	0	0	0	0	0	0	0	2	0	0	2	0	0	2	2	2	2	0	0	0	2	0	2	2	2	2	0	2	2	2	2	0	2	2	0	2	2
Chr2-34757794	2	0	2	2	0	0	0	0	2	0	0	0	0	0	0	0	0	0	0	2	0	0	2	0	0	2	2	2	2	0	0	0	2	0	2	2	2	2	0	2	2	2	2	0	2	2	0	2	2
Chr2-34757839	2	0	2	2	0	0	0	0	2	0	0	0	0	0	0	0	0	0	0	2	0	0	2	0	0	2	2	2	2	0	0	0	2	0	2	2	2	2	0	2	2	2	2	0	2	2	0	2	2
Chr2-34769687	2	0	2	-1	0	0	0	0	2	-1	0	-1	0	0	0	0	0	-1	0	2	-1	0	2	0	0	2	2	2	2	0	0	0	2	-1	2	2	2	2	0	2	2	2	2	0	2	2	0	2	2
Chr2-34769718	2	0	2	-1	0	0	0	0	2	-1	0	-1	0	0	0	0	0	-1	0	2	-1	0	2	0	0	2	2	2	2	0	0	0	2	-1	2	2	2	2	0	2	2	2	2	0	2	2	0	2	2
Chr2-34770413	2	0	2	2	0	0	0	0	2	0	0	0	0	0	0	0	0	-1	0	2	0	-1	2	0	0	2	2	2	2	0	0	0	2	0	2	2	2	2	0	2	2	2	2	0	2	2	0	2	2
Chr2-34770437	2	0	2	2	0	0	0	0	2	0	0	0	0	0	0	0	0	-1	0	2	0	-1	2	0	0	2	2	2	2	0	0	0	2	0	2	2	2	2	0	2	2	2	2	0	2	2	0	2	2
Chr2-34770441	2	0	2	2	0	0	0	0	2	0	0	0	0	0	0	0	0	-1	0	2	0	-1	2	0	0	2	2	2	2	0	0	0	2	0	2	2	2	2	0	2	2	2	2	0	2	2	0	2	2
Chr2-34770469	2	0	2	2	0	0	0	0	2	0	0	0	0	0	0	0	0	-1	0	2	0	-1	2	0	0	2	2	2	2	0	0	0	2	0	2	2	2	2	0	2	2	2	2	0	2	2	0	2	2
Chr2-34770475	2	0	2	2	0	0	0	0	2	0	0	0	0	0	0	0	0	-1	0	2	0	-1	2	0	0	2	2	2	2	0	0	0	2	0	2	2	2	2	0	2	2	2	2	0	2	2	0	2	2
Chr2-34770477	2	0	2	2	0	0	0	0	2	0	0	0	0	0	0	0	0	-1	0	2	0	-1	2	0	0	2	2	2	2	0	0	0	2	0	2	2	2	2	0	2	2	2	2	0	2	2	0	2	2
Chr2-34770514	2	0	2	2	0	0	0	0	2	0	0	0	0	0	0	0	0	0	0	2	0	0	2	0	0	2	2	2	2	0	0	0	2	0	2	2	2	2	0	2	2	2	2	0	2	2	0	2	2
Chr2-34784688	2	0	2	2	0	0	0	0	2	0	0	0	0	0	0	0	0	0	0	2	0	0	2	0	0	2	2	2	2	0	0	0	2	0	2	2	2	2	0	2	2	2	2	0	2	2	0	2	2
Chr2-34793112	2	0	2	2	0	0	0	0	2	0	0	0	0	0	0	0	0	0	0	2	0	0	2	0	0	2	2	2	2	0	0	0	2	0	2	2	2	2	0	2	2	2	2	0	2	2	0	2	2
Chr2-34793516	2	0	2	2	0	0	0	0	2	0	0	0	0	0	0	0	0	0	0	2	0	0	2	0	0	2	2	2	2	0	0	0	2	0	2	2	2	2	0	2	2	2	2	0	2	2	0	2	2
Chr2-34837837	2	0	2	2	0	0	0	0	2	0	0	0	0	0	0	0	0	0	0	2	0	0	2	0	0	2	2	2	2	0	0	0	2	0	2	2	2	2	0	2	2	2	2	0	2	2	0	2	2
Chr2-34848619	2	0	2	2	0	0	0	0	2	0	0	0	0	0	0	0	0	0	0	2	0	0	2	0	0	2	2	2	2	0	0	0	2	0	2	2	2	2	0	2	2	2	2	0	2	2	0	2	2
Chr2-34849363	2	0	2	2	0	0	0	0	2	0	0	0	0	0	0	0	0	0	0	2	0	0	2	0	0	2	2	2	2	0	0	0	2	0	2	2	2	2	0	2	2	2	2	0	2	2	0	2	2
Chr2-34849413	2	0	2	2	0	0	0	0	2	0	0	0	0	0	0	0	0	0	0	2	0	0	2	0	0	2	2	2	2	0	0	0	2	-1	2	2	2	2	0	2	2	2	2	0	2	2	0	2	2
Chr2-34855503	2	0	2	2	0	0	0	0	2	0	0	0	0	0	0	0	0	0	0	2	0	0	2	0	0	2	2	2	2	0	0	0	2	0	2	2	2	2	0	2	2	2	2	0	2	2	0	2	2
Chr2-34865004	2	0	2	2	0	0	0	0	2	0	0	0	0	0	0	0	0	0	0	2	0	0	2	0	0	2	2	2	2	0	0	0	2	0	2	2	2	2	0	2	2	2	2	0	2	2	0	2	2
Chr2-34865070	2	0	2	2	0	0	0	0	2	0	0	0	0	0	0	0	0	0	0	2	0	0	2	0	0	2	2	2	2	0	0	0	2	0	2	2	2	2	0	2	2	2	2	0	2	2	0	2	2
Chr2-34869912	2	0	2	2	0	0	0	0	2	0	-1	-1	0	-1	0	0	0	0	0	2	-1	0	2	0	0	2	2	2	2	0	0	0	2	-1	2	2	2	2	0	2	2	2	2	-1	2	2	-1	2	2
Chr2-34876022	2	0	2	2	0	0	0	0	2	0	0	0	0	0	0	0	0	0	0	2	-1	0	2	0	0	2	2	2	2	0	0	0	-1	0	2	2	2	2	0	2	2	2	2	0	2	2	0	2	2
Chr2-34876067	2	0	2	2	0	0	0	0	2	0	0	0	0	0	0	0	0	0	0	2	-1	0	2	0	0	2	2	2	2	0	0	0	-1	0	2	2	2	2	0	2	2	2	2	0	2	2	0	2	2
Chr2-34876076	2	0	2	2	0	0	0	0	2	0	0	0	0	0	0	0	0	0	0	2	-1	0	2	0	0	2	2	2	2	0	0	0	-1	0	2	2	2	2	0	2	2	2	2	0	2	2	0	2	2
Chr2-34876091	2	0	2	2	0	0	0	0	2	0	0	0	0	0	0	0	0	0	0	2	-1	0	2	0	0	2	2	2	2	0	0	0	-1	0	2	2	2	2	0	2	2	2	2	0	2	2	0	2	2
Chr2-34876105	2	0	2	2	0	0	0	0	2	0	0	0	0	0	0	0	0	0	0	2	-1	0	2	0	0	2	2	2	2	0	0	0	-1	0	2	2	2	2	0	2	2	2	2	0	2	2	0	2	2
Chr2-34889071	2	0	2	2	0	0	0	0	2	0	0	0	0	0	0	0	0	0	0	2	0	0	2	0	0	2	2	2	2	0	0	0	2	0	2	2	2	2	0	2	2	2	2	0	2	2	0	2	2
Chr2-34889126	2	0	2	2	0	0	0	0	2	0	0	0	0	0	0	0	0	0	0	2	0	0	2	0	0	2	2	2	2	0	0	0	2	0	2	2	2	2	0	2	2	2	2	0	2	2	0	2	2
Chr2-34889128	2	0	2	2	0	0	0	0	2	0	0	0	0	0	0	0	0	0	0	2	0	0	2	0	0	2	2	2	2	0	0	0	2	0	2	2	2	2	0	2	2	2	2	0	2	2	0	2	2
Chr2-34889429	2	0	2	2	0	0	0	0	2	0	0	0	0	0	0	0	0	0	0	2	0	0	2	0	0	2	2	2	2	0	0	0	2	0	2	2	2	2	0	2	2	2	2	0	2	2	0	2	2
Chr2-34889460	2	0	2	2	0	0	0	0	2	0	0	0	0	0	0	0	0	0	0	2	0	0	2	0	0	2	2	2	2	0	0	0	2	0	2	2	2	2	0	2	2	2	2	0	2	2	0	2	2
Chr2-34890665	2	0	2	2	0	0	0	0	2	0	0	0	0	0	0	0	0	0	0	2	0	0	2	0	0	2	2	2	2	0	0	0	2	0	2	2	2	2	0	2	2	2	2	0	2	2	0	2	2
Chr2-34890712	2	0	2	2	0	0	0	0	2	0	0	0	0	0	0	0	0	0	0	2	0	0	2	0	0	2	2	2	2	0	0	0	2	0	2	2	2	2	0	2	2	2	2	0	2	2	0	2	2
Chr2-34890722	2	0	2	2	0	0	0	0	2	0	0	0	0	0	0	0	0	0	0	2	0	0	2	0	0	2	2	2	2	0	0	0	2	0	2	2	2	2	0	2	2	2	2	0	2	2	0	2	2
Chr2-34890729	2	0	2	2	0	0	0	0	2	0	0	0	0	0	0	0	0	0	0	2	0	0	2	0	0	2	2	2	2	0	0	0	2	0	2	2	2	2	0	2	2	2	2	0	2	2	0	2	2
Chr2-34890763	2	0	2	2	0	0	0	0	2	0	0	0	0	0	0	0	0	0	0	2	0	0	2	0	0	2	2	2	2	0	0	0	2	0	2	2	2	2	0	2	2	2	2	0	2	2	0	2	2
Chr2-34896375	2	0	2	2	0	0	0	0	2	0	0	0	0	0	0	0	0	0	0	2	0	0	2	0	0	2	2	2	2	0	0	0	2	0	2	2	2	2	0	2	2	2	2	0	2	2	0	2	2
Chr2-34898394	2	0	2	2	0	0	0	0	2	0	0	0	0	0	0	0	0	0	0	2	0	0	2	0	0	2	2	2	2	0	0	0	2	0	2	2	2	2	0	2	2	2	2	0	2	2	0	2	2
Chr2-34898395	2	0	2	2	0	0	0	0	2	0	0	0	0	0	0	0	0	0	0	2	0	0	2	0	0	2	2	2	2	0	0	0	2	0	2	2	2	2	0	2	2	2	2	0	2	2	0	2	2
Chr2-34898404	2	0	2	2	0	0	0	0	2	0	0	0	0	0	0	0	0	0	0	2	0	0	2	0	0	2	2	2	2	0	0	0	2	0	2	2	2	2	0	2	2	2	2	0	2	2	0	2	2
Chr2-34915526	2	0	2	2	0	0	0	0	2	0	0	0	0	0	0	0	0	0	0	2	0	0	2	0	0	2	2	2	2	0	0	0	2	0	2	2	2	2	0	2	2	2	2	0	2	2	0	2	2
Chr2-34915580	2	0	2	2	0	0	0	-1	2	0	0	-1	0	-1	0	0	0	0	0	2	0	-1	2	-1	0	2	2	2	2	0	0	0	2	-1	2	2	2	2	0	2	2	2	2	0	2	2	0	2	2
Chr2-34918769	2	0	2	2	0	0	0	0	2	0	0	0	0	0	0	0	0	0	0	2	0	0	2	0	0	2	2	2	2	0	0	0	2	0	2	2	2	2	0	2	2	2	2	0	2	2	0	2	2
Chr2-34919103	2	0	2	2	0	0	0	0	2	0	0	0	0	0	0	0	0	0	0	2	0	0	2	0	0	2	2	2	2	0	0	0	2	0	2	2	2	2	0	2	2	2	2	0	2	2	0	2	2
Chr2-34919138	2	0	2	-1	0	0	0	0	2	0	0	0	-1	0	0	0	0	0	0	2	0	0	-1	0	0	2	2	2	2	0	0	0	2	0	2	2	2	2	0	2	2	2	2	0	2	2	0	2	2
Chr2-34964113	2	0	2	2	0	0	0	0	2	0	0	0	0	0	0	0	0	0	0	2	0	0	2	0	0	2	2	2	2	0	0	0	2	0	2	2	2	2	0	2	2	2	2	0	2	2	0	2	2
Chr2-34985539	2	0	2	2	0	0	0	0	2	0	0	0	0	0	0	0	0	0	0	2	0	0	2	0	0	2	2	2	2	0	0	0	2	0	2	2	2	2	0	2	2	2	2	0	2	2	0	2	2
Chr2-34985605	2	0	2	2	0	0	0	0	2	0	0	0	0	0	0	0	0	0	0	2	0	0	2	0	0	2	2	2	2	0	0	0	2	0	2	2	2	2	0	2	2	2	2	0	2	2	0	2	2
Chr2-34985754	2	0	2	2	0	0	0	0	2	0	0	0	0	0	0	0	0	0	0	2	0	0	2	0	0	2	2	2	2	0	0	0	2	0	2	2	2	2	0	2	2	2	2	0	2	2	0	2	2
Chr2-34992570	2	0	2	2	0	0	0	0	2	0	0	0	0	0	0	0	0	-1	0	2	-1	0	2	0	0	2	2	2	2	0	0	0	2	0	2	2	2	2	0	2	2	2	2	0	2	2	0	2	2
Chr2-34992587	2	0	2	2	0	0	0	0	2	0	0	0	0	0	0	0	0	-1	0	2	-1	0	2	0	0	2	2	2	2	0	0	0	2	0	2	2	2	2	0	2	2	2	2	0	2	2	0	2	2
Chr2-34992671	2	0	2	2	0	0	0	0	2	0	0	0	0	0	0	0	0	-1	0	2	-1	0	2	0	0	2	2	2	2	0	0	0	2	0	2	2	2	2	0	2	2	2	2	0	2	2	0	2	2
Chr2-34992948	2	0	2	2	0	0	0	0	2	0	0	0	0	0	0	0	0	0	0	2	0	0	2	0	0	2	2	2	2	0	0	0	2	0	2	2	2	2	0	2	2	2	2	0	2	2	0	2	2
Chr2-34992976	2	0	2	2	0	0	0	0	2	0	0	0	0	0	0	0	0	0	0	2	0	0	2	0	0	2	2	2	2	0	0	0	2	0	2	2	2	2	0	2	2	2	2	0	2	2	0	2	2
Chr2-34993048	2	0	2	2	0	0	0	0	2	0	0	0	0	0	0	0	0	0	0	2	0	0	2	0	0	2	2	2	2	0	0	0	2	0	2	2	2	2	0	2	2	2	2	0	2	2	0	2	2
Chr2-34993062	2	0	2	2	0	0	0	0	2	0	0	0	0	0	0	0	0	0	0	2	0	0	2	0	0	2	2	2	2	0	0	0	2	0	2	2	2	2	0	2	2	2	2	0	2	2	0	2	2
Chr2-34993082	2	0	2	2	0	0	0	0	2	0	0	0	0	0	0	0	0	0	0	2	0	0	2	0	0	2	2	2	2	0	0	0	2	0	2	2	2	2	0	2	2	2	2	0	2	2	0	2	2
Chr2-34993092	2	0	2	2	0	0	0	0	2	0	0	0	0	0	0	0	0	0	0	2	0	0	2	0	0	2	2	2	2	0	0	0	2	0	2	2	2	2	0	2	2	2	2	0	2	2	0	2	2
Chr2-34993131	2	0	2	2	0	0	0	0	2	0	0	0	0	0	0	0	0	0	0	2	0	0	2	0	0	2	2	2	2	0	0	0	2	0	2	2	2	2	0	2	2	2	2	0	2	2	0	2	2
Chr2-34993134	2	0	2	2	0	0	0	0	2	0	0	0	0	0	0	0	0	0	0	2	0	0	2	0	0	2	2	2	2	0	0	0	2	0	2	2	2	2	0	2	2	2	2	0	2	2	0	2	2
Chr2-34993173	2	0	2	2	0	0	0	0	2	0	0	0	0	0	0	0	0	0	0	2	0	0	2	0	0	2	2	2	2	0	0	0	2	0	2	2	2	2	0	2	2	2	2	0	2	2	0	2	2
Chr2-34993176	2	0	2	2	0	0	0	0	2	0	0	0	0	0	0	0	0	0	0	2	0	0	2	0	0	2	2	2	2	0	0	0	2	0	2	2	2	2	0	2	2	2	2	0	2	2	0	2	2
Chr2-34993212	2	0	2	2	0	0	0	0	2	0	0	0	0	0	0	0	0	0	0	2	0	0	2	0	0	2	2	2	2	0	0	0	2	0	2	2	2	2	0	2	2	2	2	0	2	2	0	2	2
Chr2-34994840	2	0	2	2	0	0	0	0	2	0	0	0	0	0	0	0	0	0	0	2	0	0	2	0	0	2	2	2	2	0	0	0	2	0	2	2	-1	2	0	2	2	2	2	-1	2	2	0	2	-1
Chr2-34994951	2	0	2	2	0	0	0	0	2	0	0	0	0	0	0	0	0	0	0	2	0	0	2	0	0	2	2	2	2	0	0	0	2	0	2	2	-1	2	0	2	2	2	2	-1	2	2	0	2	-1
Chr2-35005070	2	0	2	2	0	0	0	0	2	0	0	0	0	0	0	0	0	0	0	2	-1	0	2	0	0	2	2	2	2	0	0	0	2	0	2	2	2	2	0	2	2	2	2	0	2	2	0	2	2
Chr2-35005168	2	0	2	2	0	0	0	0	2	0	0	0	0	0	0	0	0	0	0	2	0	0	2	0	0	2	2	2	2	0	0	0	2	0	2	2	2	2	0	2	2	2	2	0	2	2	0	2	2
Chr2-35005178	2	0	2	2	0	0	0	0	2	0	0	0	0	0	0	0	0	0	0	2	0	0	2	0	0	2	2	2	2	0	0	0	2	0	2	2	2	2	0	2	2	2	2	0	2	2	0	2	2
Chr2-35008096	2	0	2	2	0	0	0	0	2	0	0	0	0	0	0	0	0	0	0	2	0	0	2	0	0	2	2	2	2	0	0	0	2	0	2	2	2	2	0	2	2	2	2	0	2	2	0	2	2
Chr2-35008137	2	0	2	2	0	0	0	0	2	0	0	0	0	0	0	0	0	0	0	2	0	0	2	0	0	2	2	2	2	0	0	0	2	0	2	2	2	2	0	2	2	2	2	0	2	2	0	2	2
Chr2-35008172	2	0	2	2	0	0	0	0	2	0	0	0	0	0	0	0	0	0	0	2	0	0	2	0	0	2	2	2	2	0	0	0	2	0	2	2	2	2	0	2	2	2	2	0	2	2	0	2	2
Chr2-35008185	2	0	2	2	0	0	0	0	2	0	0	0	0	0	0	0	0	0	0	2	0	0	2	0	0	2	2	2	2	0	0	0	2	0	2	2	2	2	0	2	2	2	2	0	2	2	0	2	2
Chr2-35008226	2	0	2	2	0	0	0	0	2	0	0	0	0	0	0	0	0	0	0	2	0	0	2	0	0	2	2	2	2	0	0	0	2	0	2	2	2	2	0	2	2	2	2	0	2	2	0	2	2
Chr2-35008231	2	0	2	2	0	0	0	0	2	0	0	0	0	0	0	0	0	0	0	2	0	0	2	0	0	2	2	2	2	0	0	0	2	0	2	2	2	2	0	2	2	2	2	0	2	2	0	2	2
Chr2-35008239	2	0	2	2	0	0	0	0	2	0	0	0	0	0	0	0	0	0	0	2	0	0	2	0	0	2	2	2	2	0	0	0	2	0	2	2	2	2	0	2	2	2	2	0	2	2	0	2	2
Chr2-35008270	2	0	2	2	0	0	0	0	2	0	0	0	0	0	0	0	0	0	0	2	0	0	2	0	0	2	2	2	2	0	0	0	2	0	2	2	2	2	0	2	2	2	2	0	2	2	0	2	2
Chr2-35031494	2	0	2	2	0	-1	-1	-1	2	-1	-1	0	0	-1	0	-1	0	-1	0	2	-1	-1	2	0	0	2	2	2	2	0	-1	0	2	0	2	2	2	2	0	2	2	2	2	0	2	2	-1	2	2
Chr2-35053482	2	0	2	2	0	0	0	0	2	0	0	0	0	0	0	0	0	0	0	2	0	0	2	0	0	2	2	2	2	0	0	0	2	0	2	2	2	2	0	2	2	2	2	0	2	2	0	2	2
Chr2-35068100	2	0	2	2	0	0	0	0	2	0	0	0	0	0	0	0	0	0	0	2	0	0	2	0	0	2	2	2	2	0	0	0	2	0	2	2	2	2	0	2	2	2	2	0	2	2	0	2	2
Chr2-35070593	2	0	2	2	0	0	0	0	2	0	0	0	0	0	0	0	0	0	0	2	0	0	2	0	0	2	2	2	2	0	0	0	2	0	2	2	2	2	0	2	2	2	2	0	2	2	0	2	2
Chr2-35081438	2	0	2	2	0	0	0	0	2	0	0	0	0	0	0	0	0	0	0	2	0	0	2	0	0	2	2	2	2	0	0	0	2	0	2	2	2	2	0	2	2	2	2	0	2	2	0	2	2
Chr2-35109130	2	0	2	2	0	0	0	0	2	0	0	0	0	0	0	0	0	0	0	2	0	0	2	0	0	2	2	2	2	0	0	0	2	0	2	2	2	2	0	2	2	2	2	0	2	2	0	2	2
Chr2-35109141	2	0	2	2	0	0	0	0	2	0	0	0	0	0	0	0	0	0	0	2	0	0	2	0	0	2	2	2	2	0	0	0	2	0	2	2	2	2	0	2	2	2	2	0	2	2	0	2	2
Chr2-35109160	2	0	2	2	0	0	0	0	2	0	0	0	0	0	0	0	0	0	0	2	0	0	2	0	0	2	2	2	2	0	0	0	2	0	2	2	2	2	0	2	2	2	2	0	2	2	0	2	2
Chr2-35109169	2	0	2	2	0	0	0	0	2	0	0	0	0	0	0	0	0	0	0	2	0	0	2	0	0	2	2	2	2	0	0	0	2	0	2	2	2	2	0	2	2	2	2	0	2	2	0	2	2
Chr2-35109180	2	0	2	2	0	0	0	0	2	0	0	0	0	0	0	0	0	0	0	2	0	0	2	0	0	2	2	2	2	0	0	0	2	0	2	2	2	2	0	2	2	2	2	0	2	2	0	2	2
Chr2-35109189	2	0	2	2	0	0	0	0	2	0	0	0	0	0	0	0	0	0	0	2	0	0	2	0	0	2	2	2	2	0	0	0	2	0	2	2	2	2	0	2	2	2	2	0	2	2	0	2	2
Chr2-35109257	2	0	2	2	0	0	0	0	2	0	0	0	0	0	-1	0	0	0	0	2	0	0	2	0	0	2	2	2	2	0	0	0	2	0	2	2	2	2	0	2	2	2	2	0	2	2	-1	2	2
Chr2-35109314	2	0	2	2	0	0	0	0	2	0	0	0	0	0	-1	0	0	0	0	2	0	0	2	0	0	2	2	2	2	0	0	0	2	0	2	2	2	2	0	2	2	2	2	0	2	2	-1	2	2
Chr2-35215220	2	0	2	2	0	0	0	0	2	0	0	0	0	0	0	0	0	0	0	2	0	0	2	0	0	2	2	2	2	0	0	0	2	0	2	2	2	2	0	2	2	2	2	0	2	2	0	2	2
Chr2-35216474	2	0	2	2	0	0	0	0	2	0	0	0	0	0	0	0	0	0	0	2	0	0	2	0	0	2	2	2	2	0	0	0	2	0	2	2	2	2	0	2	2	2	2	0	2	2	0	2	2
Chr2-35216508	2	0	2	2	0	0	0	0	2	0	0	0	0	0	0	0	0	0	0	2	0	0	2	0	0	2	2	2	2	0	0	0	2	0	2	2	2	2	0	2	2	2	2	0	2	2	0	2	2
Chr2-35220430	2	0	2	2	0	0	0	0	2	0	0	0	0	0	0	0	0	0	0	2	0	0	2	0	0	2	2	2	2	0	0	0	2	0	2	2	2	2	0	2	2	2	2	0	2	2	0	2	2
Chr2-35220444	2	0	2	2	0	0	0	0	2	0	0	0	0	0	0	0	0	0	0	2	0	0	2	0	0	2	2	2	2	0	0	0	2	0	2	2	2	2	0	2	2	2	2	0	2	2	0	2	2
Chr2-35259229	2	0	2	2	0	0	0	0	2	0	0	0	0	0	0	0	0	0	0	2	0	0	2	0	0	2	2	2	2	0	0	0	2	0	-1	2	2	2	0	2	2	2	2	0	2	2	-1	2	2
Chr2-35265874	2	0	2	2	0	0	0	0	2	0	0	0	0	0	0	0	0	0	0	2	0	0	2	0	0	2	2	2	2	0	0	0	2	0	2	2	2	2	0	2	2	2	2	0	2	2	0	2	2
Chr2-35265942	2	0	2	2	0	0	0	0	2	0	0	0	0	0	0	0	0	0	0	2	0	0	2	0	0	2	2	2	2	0	0	0	2	0	2	2	2	2	0	2	2	2	2	0	2	2	0	2	2
Chr2-35265956	2	0	2	2	0	0	0	0	2	0	0	0	0	0	0	0	0	0	0	2	0	0	2	0	0	2	2	2	2	0	0	0	2	0	2	2	2	2	0	2	2	2	2	0	2	2	0	2	2
Chr2-35276574	2	0	2	2	0	0	0	0	2	0	0	0	0	0	0	0	0	0	0	2	0	0	2	0	0	2	2	2	2	0	0	0	2	0	2	2	2	2	0	2	2	2	2	0	2	2	0	2	2
Chr2-35283882	2	0	2	2	0	0	0	0	2	0	0	0	0	0	0	0	0	0	0	2	0	0	2	0	0	2	2	2	2	0	0	0	2	0	2	2	2	2	0	2	2	2	2	0	2	2	0	2	2
Chr2-35304228	2	0	2	2	0	0	0	0	2	0	0	0	0	0	0	0	0	0	0	2	0	0	2	0	0	2	2	2	2	0	0	0	2	0	2	2	2	2	0	2	2	2	2	0	2	2	0	2	2
Chr2-35304600	2	0	2	2	0	0	0	0	2	0	0	0	0	0	0	0	0	0	0	2	0	0	2	0	0	2	2	2	2	0	0	0	2	0	2	2	2	2	0	2	2	2	2	0	2	2	0	2	2
Chr2-35308304	2	0	2	2	0	0	0	0	2	0	0	0	0	0	0	0	0	0	0	2	0	0	2	0	0	2	2	2	2	0	0	0	2	0	2	2	2	2	0	2	2	2	2	0	2	2	0	2	2
Chr2-35329481	2	0	2	2	0	0	0	0	2	0	0	0	0	0	0	0	0	0	0	2	0	0	2	0	0	2	2	2	2	0	0	0	2	0	2	2	2	2	0	2	2	2	2	0	2	2	0	2	2
Chr2-35347014	2	0	2	2	0	0	0	0	2	0	0	0	0	0	0	0	0	0	0	2	0	0	2	0	0	2	2	2	2	0	0	0	2	0	2	2	2	2	0	2	2	2	2	0	2	2	0	2	2
Chr2-35347026	2	0	2	2	0	0	0	0	2	0	0	0	0	0	0	0	0	0	0	2	0	0	2	0	0	2	2	2	2	0	0	0	2	0	2	2	2	2	0	2	2	2	2	0	2	2	0	2	2
Chr2-35347229	2	0	2	2	0	0	0	0	2	0	0	0	0	0	0	0	0	0	0	2	0	0	2	0	0	2	2	2	2	0	0	0	2	0	2	2	2	2	0	2	2	2	2	0	2	2	0	2	2
Chr2-35348210	2	0	2	2	0	0	0	0	2	0	0	0	0	0	0	0	0	0	0	2	0	0	2	0	0	2	2	2	2	0	0	0	2	0	2	2	2	2	0	2	2	2	2	0	2	2	0	2	2
Chr2-35348262	2	0	2	2	0	0	0	0	2	0	0	0	0	0	0	0	0	0	0	2	0	0	2	0	0	2	2	2	2	0	0	0	2	0	2	2	2	2	0	2	2	2	2	0	2	2	0	2	2
Chr2-35355183	2	0	2	2	0	0	0	0	2	0	0	0	0	0	0	0	0	0	0	2	0	0	2	0	0	2	2	2	2	0	0	0	2	0	2	2	2	2	0	2	2	2	2	0	2	2	0	2	2
Chr2-35358542	2	0	2	-1	0	0	0	0	2	0	0	0	0	0	0	0	0	0	0	2	0	0	2	0	0	2	2	2	2	0	0	0	2	0	-1	2	2	2	0	2	2	2	2	0	2	2	0	2	2
Chr2-35377194	2	0	2	2	0	0	0	0	2	0	-1	0	-1	0	0	0	0	0	0	2	0	0	2	0	-1	2	2	2	2	0	0	0	2	-1	2	2	2	2	0	2	2	2	2	0	2	2	0	2	2
Chr2-35381322	2	0	2	2	0	0	0	0	2	0	0	0	0	0	0	0	0	0	0	2	0	0	2	0	0	2	2	2	2	0	0	0	2	0	2	2	2	2	0	2	2	2	2	0	2	2	0	2	2
Chr2-35389542	2	0	2	2	0	0	0	0	2	0	0	0	0	0	0	0	0	0	0	2	0	0	2	0	0	2	2	2	2	0	0	0	2	0	2	2	2	2	0	2	2	2	2	0	2	2	0	2	2
Chr2-35402676	2	0	2	2	0	0	0	0	2	0	0	0	0	0	0	0	0	0	0	2	0	0	2	0	0	2	2	2	2	0	0	0	2	0	2	2	2	2	0	2	2	2	2	0	2	2	0	2	2
Chr2-35509534	2	0	2	-1	0	0	0	0	2	0	0	0	0	0	0	0	0	0	0	2	0	0	2	0	0	2	2	2	2	0	0	0	-1	0	2	2	2	2	0	2	2	2	2	0	2	2	0	2	2
Chr2-35524556	2	0	2	-1	0	0	0	0	-1	0	0	-1	0	0	0	0	-1	0	0	2	0	0	2	0	0	2	2	2	2	-1	0	0	2	0	2	2	2	2	0	2	2	2	2	0	2	2	-1	2	2
Chr2-35524699	2	0	2	-1	0	0	0	0	-1	0	0	0	0	0	0	0	0	0	0	2	0	0	2	0	0	2	2	2	2	0	0	0	2	0	2	2	2	2	0	2	2	2	2	0	2	2	0	2	2
Chr2-35525636	2	0	2	2	0	0	0	0	2	0	0	0	0	0	0	0	0	0	0	2	2	2	2	0	0	2	2	2	2	0	0	0	2	0	2	2	2	2	0	2	2	2	2	0	2	2	0	2	2
Chr2-35534172	2	0	2	2	0	0	0	0	2	0	0	0	0	0	0	0	0	0	0	2	2	2	2	0	0	2	2	2	2	0	0	0	2	0	2	2	2	2	0	2	2	2	2	0	2	2	0	2	2
Chr2-35534518	2	0	2	2	0	0	0	0	2	0	0	0	0	0	0	0	0	0	0	2	2	2	2	0	0	2	2	2	2	0	0	0	2	0	2	2	2	2	0	2	2	2	2	0	2	2	0	2	2
Chr2-35534684	2	0	2	2	0	0	0	0	2	0	0	0	0	0	0	0	0	0	0	2	2	2	2	0	0	2	2	2	2	0	0	0	2	0	2	2	2	2	0	2	2	2	2	0	-1	2	0	2	2
Chr2-35534976	2	0	2	2	0	0	0	0	2	0	0	0	0	0	0	0	0	0	0	2	2	2	2	0	0	2	2	2	2	0	0	0	2	0	2	2	2	2	0	2	2	2	2	0	-1	2	0	2	2
Chr2-35534988	2	0	2	2	0	0	0	0	2	0	0	0	0	0	0	0	0	0	0	2	2	2	2	0	0	2	2	2	2	0	0	0	2	0	2	2	2	2	0	2	2	2	2	0	-1	2	0	2	2
Chr2-35534994	2	0	2	2	0	0	0	0	2	0	0	0	0	0	0	0	0	0	0	2	2	2	2	0	0	2	2	2	2	0	0	0	2	0	2	2	2	2	0	2	2	2	2	0	-1	2	0	2	2
Chr2-35535002	2	0	2	2	0	0	0	0	2	0	0	0	0	0	0	0	0	0	0	2	2	2	2	0	0	2	2	2	2	0	0	0	2	0	2	2	2	2	0	2	2	2	2	0	-1	2	0	2	2
Chr2-35535012	2	0	2	2	0	0	0	0	2	0	0	0	0	0	0	0	0	0	0	2	2	2	2	0	0	2	2	2	2	0	0	0	2	0	2	2	2	2	0	2	2	2	2	0	-1	2	0	2	2
Chr2-35535048	2	0	2	2	0	0	0	0	2	0	0	0	0	0	0	0	0	0	0	2	2	2	2	0	0	2	2	2	2	0	0	0	2	0	2	2	2	2	0	2	2	2	2	0	-1	2	0	2	2
Chr2-35535068	2	0	2	2	0	0	0	0	2	0	0	0	0	0	0	0	0	0	0	2	2	2	2	0	0	2	2	2	2	0	0	0	2	0	2	2	2	2	0	2	2	2	2	0	-1	2	0	2	2
Chr2-35573879	2	0	2	2	0	0	0	0	2	0	0	0	0	0	0	0	0	0	0	2	2	2	2	0	0	2	2	2	2	0	0	0	2	0	2	2	2	2	0	2	2	2	2	0	2	2	0	2	2
Chr2-35573882	2	0	2	2	0	0	0	0	2	0	0	0	0	0	0	0	0	0	0	2	2	2	2	0	0	2	2	2	2	0	0	0	2	0	2	2	2	2	0	2	2	2	2	0	2	2	0	2	2
Chr2-35593017	2	0	2	2	0	0	0	-1	2	0	-1	-1	0	0	0	0	0	0	0	2	2	2	2	0	0	2	2	2	2	0	0	0	2	0	-1	2	2	2	0	2	2	2	2	0	2	2	0	2	2
Chr2-35593093	2	0	2	2	0	0	0	0	2	0	0	0	0	0	0	0	0	0	0	2	2	2	2	0	0	2	2	2	2	0	0	0	2	0	-1	2	2	2	0	2	2	2	2	0	2	2	0	2	2
Chr2-35593111	2	0	2	2	0	0	0	-1	2	0	-1	-1	0	0	0	0	0	0	0	2	2	2	2	0	0	2	2	2	2	0	0	0	2	0	-1	2	2	2	0	2	2	2	2	0	2	2	0	2	2
Chr2-35593121	2	0	2	2	0	0	0	-1	2	0	-1	-1	0	0	0	0	0	0	0	2	2	2	2	0	0	2	2	2	2	0	0	0	2	0	-1	2	2	2	0	2	2	2	2	0	2	2	0	2	2
Chr2-35593127	2	0	2	2	0	0	0	-1	2	0	-1	-1	0	0	0	0	0	0	0	2	2	2	2	0	0	2	2	2	2	0	0	0	2	0	-1	2	2	2	0	2	2	2	2	0	2	2	0	2	2
Chr2-35598312	2	0	2	2	0	0	0	0	2	0	0	0	0	0	0	0	0	0	0	2	2	2	2	0	0	2	2	2	2	0	0	0	2	0	2	2	2	2	0	2	2	2	2	0	2	2	0	2	2
Chr2-35598721	2	0	2	2	0	0	0	0	2	0	0	0	0	0	0	0	0	0	0	2	2	2	2	0	0	2	2	2	2	0	0	0	2	0	2	2	2	2	0	2	2	2	2	0	2	2	0	2	2
Chr2-35606141	2	0	2	2	0	0	0	0	2	0	0	0	0	0	0	0	0	0	0	2	2	2	2	0	0	2	2	2	2	0	0	0	2	0	2	2	2	2	0	2	2	2	2	0	2	2	0	2	2
Chr2-35606152	2	0	2	2	0	0	0	0	2	0	0	0	0	0	0	0	0	0	0	2	2	2	2	0	0	2	2	2	2	0	0	0	2	0	2	2	2	2	0	2	2	2	2	0	2	2	0	2	2
Chr2-35606366	2	0	2	2	0	0	0	0	2	0	0	0	0	0	0	0	0	0	0	2	2	2	2	0	0	2	2	2	2	0	0	0	2	0	2	2	2	2	0	2	2	2	2	0	2	2	0	2	2
Chr2-35606703	2	0	2	2	0	0	0	0	2	0	0	0	0	0	0	0	0	0	0	2	2	2	2	0	0	2	2	2	2	0	0	0	2	0	2	2	2	2	0	2	2	2	2	0	2	2	0	2	2
Chr2-35618437	2	0	2	2	0	0	0	0	2	0	0	0	0	0	0	0	0	0	0	2	2	2	2	0	0	2	2	2	2	0	0	0	2	0	2	2	2	2	0	2	2	2	2	0	2	2	0	2	2
Chr2-35618448	2	0	2	2	0	0	0	0	2	0	0	0	0	0	0	0	0	0	0	2	2	2	2	0	0	2	2	2	2	0	0	0	2	0	2	2	2	2	0	2	2	2	2	0	2	2	0	2	2
Chr2-35622370	2	0	2	2	0	0	0	0	2	0	0	0	0	0	0	0	0	0	0	2	2	2	2	0	0	2	2	2	2	0	0	0	2	0	2	2	2	2	0	2	2	2	2	0	2	2	0	2	2
Chr2-35622386	2	0	2	2	0	0	0	0	2	0	0	0	0	0	0	0	0	0	0	2	2	2	2	0	0	2	2	2	2	0	0	0	2	0	2	2	2	2	0	2	2	2	2	0	2	2	0	2	2
Chr2-35627505	2	0	2	2	0	0	0	0	2	0	0	0	0	0	0	0	0	0	0	2	2	2	2	0	0	2	2	2	2	0	0	0	2	0	2	2	2	2	0	2	2	2	2	0	2	2	0	2	2
Chr2-35627542	2	0	2	2	0	0	0	0	2	0	0	0	0	0	0	0	0	0	0	2	2	2	2	0	0	2	2	2	2	0	0	0	2	0	2	2	2	2	0	2	2	2	2	0	2	2	0	2	2
Chr2-35629890	2	0	2	2	0	0	0	0	2	0	0	0	0	0	0	0	0	-1	0	2	-1	2	2	0	0	2	2	2	2	0	0	0	2	0	2	2	2	2	0	2	2	2	2	0	2	2	0	2	2
Chr2-35629925	2	0	2	2	0	0	0	0	2	0	0	0	0	0	0	0	0	-1	0	2	-1	2	2	0	0	2	2	2	2	0	0	0	2	0	2	2	2	2	0	2	2	2	2	0	2	2	0	2	2
Chr2-35630290	2	0	2	2	0	0	0	0	2	0	0	0	0	0	0	0	0	0	0	2	2	2	2	0	0	2	2	2	2	0	0	0	2	0	2	2	2	2	0	2	2	2	2	0	2	2	0	2	2
Chr2-35630291	2	0	2	2	0	0	0	0	2	0	0	0	0	0	0	0	0	0	0	2	2	2	2	0	0	2	2	2	2	0	0	0	2	0	2	2	2	2	0	2	2	2	2	0	2	2	0	2	2
Chr2-35632078	2	0	2	2	0	0	0	0	2	0	0	0	0	0	0	0	0	-1	0	2	2	2	2	0	0	2	-1	2	2	0	-1	0	2	-1	2	2	2	2	0	2	2	2	2	0	2	2	0	2	2
Chr2-35632127	2	0	2	2	0	0	0	0	2	0	0	0	0	0	0	0	0	-1	0	2	2	2	2	0	0	2	-1	2	2	0	-1	0	2	-1	2	2	2	2	0	2	2	2	2	0	2	2	0	2	2
Chr2-35662052	2	0	2	2	0	0	0	0	2	0	0	0	0	0	0	0	0	0	0	2	2	2	2	0	0	2	2	2	2	0	0	0	2	0	2	2	2	2	0	2	2	2	2	0	2	2	0	2	2
Chr2-35666888	2	0	-1	2	0	0	0	0	2	0	0	0	0	0	0	0	0	0	0	2	2	2	2	0	0	2	2	2	2	0	0	0	2	0	2	2	2	2	0	2	2	2	2	0	2	2	0	2	2
Chr2-35677765	2	0	2	2	0	0	0	0	2	0	0	0	0	0	0	0	0	0	0	2	2	2	2	0	0	2	2	2	2	0	0	0	2	0	2	2	2	2	0	2	2	2	2	0	2	2	0	2	2
Chr2-35677932	2	0	2	2	0	0	0	0	2	0	0	0	0	0	0	0	0	0	0	2	2	2	2	0	0	2	2	2	2	0	0	0	2	0	2	2	2	2	0	2	2	2	2	0	2	2	0	2	2
Chr2-35678741	2	0	2	2	0	0	0	0	2	0	0	0	0	0	0	0	0	0	-1	2	2	2	2	0	0	2	2	2	2	0	0	0	2	0	2	2	2	2	0	2	2	2	2	0	2	2	0	2	2
Chr2-35679371	2	0	2	2	0	0	0	0	2	0	0	0	0	0	0	0	0	0	0	2	2	2	2	0	0	2	2	2	2	0	0	0	2	0	2	2	2	2	0	2	2	2	2	0	2	2	0	2	2
Chr2-35679518	2	0	2	2	0	0	0	0	2	0	0	0	0	0	0	0	0	0	0	2	2	2	2	0	0	2	2	2	2	0	0	0	2	0	2	2	2	2	0	2	2	2	2	0	2	2	0	2	2
Chr2-35679540	2	0	2	2	0	0	0	0	2	0	0	0	0	0	0	0	0	0	0	2	2	2	2	0	0	2	2	2	2	0	0	0	2	0	2	2	2	2	0	2	2	2	2	0	2	2	0	2	2
Chr2-35682057	2	0	2	2	0	0	0	0	2	0	0	0	0	0	0	0	0	0	0	2	2	2	2	0	0	2	2	2	2	0	0	0	2	0	2	2	2	2	0	2	2	2	2	0	2	2	0	2	2
Chr2-35690394	2	0	2	2	0	0	0	0	2	0	0	0	0	0	0	0	0	0	0	2	2	2	2	0	0	2	2	2	2	0	0	0	2	0	2	2	2	2	0	2	2	2	2	0	2	2	0	2	2
Chr2-35702870	2	0	2	2	0	0	0	0	2	0	0	0	0	0	0	0	0	0	0	2	2	2	2	0	0	2	2	2	2	0	0	0	2	0	2	2	2	2	0	2	2	2	2	0	2	2	0	2	2
Chr2-35703306	2	0	2	2	0	0	0	0	2	0	0	0	0	0	0	0	0	0	0	2	2	2	2	0	0	2	2	2	2	0	0	0	2	0	2	2	2	2	0	2	2	2	2	0	2	2	0	2	2
Chr2-35706826	2	0	2	2	0	0	0	0	2	0	0	0	0	0	0	0	0	0	0	2	2	2	2	0	0	2	2	2	2	0	0	0	2	0	2	2	2	2	0	2	2	2	2	0	2	2	0	2	2
Chr2-35707012	2	0	2	2	0	0	0	0	2	0	0	0	0	0	0	0	0	0	0	2	2	2	2	0	0	2	2	2	2	0	0	0	2	0	2	2	2	2	0	2	2	2	2	0	2	2	0	2	2
Chr2-35707033	2	0	2	2	0	0	0	0	2	0	0	0	0	0	0	0	0	0	0	2	2	2	2	0	0	2	2	2	2	0	0	0	2	0	2	2	2	2	0	2	2	2	2	0	2	2	0	2	2
Chr2-35725772	2	0	2	2	0	0	0	0	2	0	0	0	0	0	0	0	0	0	0	2	2	2	2	0	0	2	2	2	2	0	0	0	2	0	2	2	2	2	0	2	2	2	2	0	2	2	0	2	2
Chr2-35753742	2	0	2	2	0	0	0	0	2	0	0	0	0	0	0	0	0	0	0	2	2	2	2	0	0	2	2	2	2	0	0	0	2	0	2	2	2	2	0	2	2	2	2	0	2	2	0	2	2
Chr2-35753798	2	0	2	2	0	0	0	0	2	0	0	0	0	0	0	0	0	0	0	2	2	2	2	0	0	2	2	2	2	0	0	0	2	0	2	2	2	2	0	2	2	2	2	0	2	2	0	2	2
Chr2-35753957	2	0	2	2	0	0	0	0	2	0	0	0	0	0	0	0	0	0	0	2	2	2	2	0	0	2	2	2	2	0	0	0	2	0	2	2	2	2	0	2	2	2	2	0	2	2	0	2	2
Chr2-35755061	2	0	2	2	0	0	0	0	2	0	0	0	0	0	0	0	0	0	0	2	2	2	2	0	0	2	2	2	2	0	0	0	2	0	2	2	2	2	0	2	2	2	2	0	2	2	0	2	2
Chr2-35755912	2	0	2	2	0	0	0	0	2	0	0	0	0	0	0	0	0	0	0	2	2	2	2	0	0	2	2	2	2	0	0	0	2	0	2	2	2	2	0	2	2	2	2	0	2	2	0	2	2
Chr2-35770561	2	0	2	2	0	0	0	0	2	0	0	0	0	0	0	0	0	0	0	2	2	2	2	0	0	2	2	2	2	0	0	0	2	0	2	2	2	2	0	2	2	2	2	0	2	2	0	2	2
Chr2-35770897	2	0	2	2	0	0	0	0	2	0	0	0	0	0	0	0	0	0	0	2	2	2	2	0	0	2	2	2	2	0	0	0	2	0	2	2	2	2	0	2	2	2	2	0	2	2	0	2	2
Chr2-35770997	2	0	2	2	0	0	0	0	2	0	0	0	0	0	0	0	0	0	0	2	2	2	2	0	0	2	2	2	2	0	0	0	2	0	2	2	2	2	0	2	2	2	2	0	2	2	-1	2	2
Chr2-35771764	2	0	2	2	0	0	0	0	2	0	0	0	0	0	0	0	0	0	0	2	2	2	2	0	0	2	2	2	2	0	0	0	2	0	2	2	2	2	0	2	2	2	2	0	2	2	0	2	2
Chr2-35811835	2	0	2	2	0	0	0	0	2	0	0	0	0	0	0	0	0	0	0	2	2	2	2	0	0	2	2	2	2	0	0	0	2	0	2	2	2	2	0	2	2	2	2	0	2	-1	0	2	2
Chr2-35811845	2	0	2	2	0	0	0	0	2	0	0	0	0	0	0	0	0	0	0	2	2	2	2	0	0	2	2	2	2	0	0	0	2	0	2	2	2	2	0	2	2	2	2	0	2	-1	0	2	2
Chr2-35812152	2	0	2	2	0	0	-1	0	2	0	0	0	-1	0	0	0	0	0	-1	2	2	2	2	0	0	2	2	2	2	0	0	0	2	0	2	2	2	2	0	2	2	2	2	0	2	-1	0	2	2
Chr2-35812237	2	0	2	2	0	0	0	0	2	0	0	0	0	0	0	0	0	0	0	2	2	2	2	0	0	2	2	2	2	0	0	0	2	0	2	2	2	2	0	2	2	2	2	0	2	-1	0	2	2
Chr2-35817740	2	0	2	2	0	0	0	-1	2	0	0	0	0	0	0	0	0	0	0	2	2	2	2	0	0	2	2	2	2	0	0	0	2	0	2	2	2	2	0	2	2	2	2	0	2	2	0	2	2
Chr2-35824468	2	0	2	2	0	0	0	0	2	0	0	0	0	0	0	0	0	0	0	2	2	2	2	0	0	2	2	2	2	0	0	0	2	0	2	2	2	2	0	2	2	2	2	0	2	2	0	2	2
Chr2-35824835	2	0	2	2	0	0	0	0	2	0	0	0	0	0	0	0	0	0	0	2	2	2	2	0	0	2	2	2	2	0	0	0	2	0	2	2	2	2	0	2	2	2	2	0	2	2	0	2	2
Chr2-35832952	2	0	2	2	0	0	0	0	2	0	0	0	0	0	0	0	0	0	0	2	2	2	2	0	0	2	2	2	2	0	0	0	2	0	2	2	2	-1	0	2	2	2	0	0	2	2	0	0	2
Chr2-35854621	2	0	2	2	0	0	0	0	2	0	0	0	0	0	0	0	0	0	0	2	2	2	2	0	0	2	2	2	2	0	0	0	2	0	2	2	2	2	0	2	2	2	0	0	2	2	0	0	2
Chr2-35854690	2	0	2	2	0	0	0	0	2	0	0	0	0	0	0	0	0	0	0	2	-1	2	2	0	0	2	2	2	2	0	0	0	2	0	2	2	2	2	0	2	2	2	0	0	2	2	0	0	2
Chr2-35875278	2	0	2	2	0	-1	0	0	2	-1	0	-1	0	0	0	0	0	0	-1	2	2	2	2	0	0	2	2	2	2	0	0	0	2	0	2	2	2	2	0	2	2	2	0	0	2	2	0	-1	2
Chr2-35875359	2	0	2	2	0	0	0	0	2	0	0	0	0	0	0	0	0	0	0	2	2	2	2	0	0	2	2	2	2	0	0	0	2	0	2	2	2	2	0	2	2	2	0	0	2	2	0	0	2
Chr2-35875736	2	0	2	2	0	0	0	0	2	0	0	-1	0	-1	0	-1	0	0	0	2	2	2	2	0	0	2	2	2	2	0	0	0	2	0	2	2	2	2	0	2	2	2	0	-1	2	2	0	0	2
Chr2-35929232	2	0	2	2	0	0	0	0	2	0	0	0	0	0	0	0	0	0	0	2	2	2	2	0	0	2	2	2	2	0	0	0	2	0	2	2	2	2	0	2	2	2	0	0	2	2	0	0	2
Chr2-35929250	2	0	2	2	0	0	0	0	2	0	0	0	0	0	0	0	0	0	0	2	2	2	2	0	0	2	2	2	2	0	0	0	2	0	2	2	2	2	0	2	2	2	0	0	2	2	0	0	2
Chr2-35929302	2	0	2	2	0	0	0	0	2	0	0	0	0	0	0	0	0	0	0	2	2	2	2	0	0	2	2	2	2	0	0	0	2	0	2	2	2	2	0	2	2	2	0	0	2	2	0	0	2
Chr2-35930300	2	0	2	2	0	0	0	0	2	-1	0	-1	0	0	0	-1	0	0	0	2	2	2	2	0	0	2	2	2	2	0	0	0	2	0	2	2	2	2	0	2	2	2	0	0	2	2	0	0	2
Chr2-35932639	2	0	2	2	0	0	0	0	2	0	0	0	0	0	0	0	0	0	0	2	2	2	2	0	0	2	2	2	2	0	0	0	2	0	2	2	2	2	0	2	2	2	0	0	2	2	0	0	2
Chr2-35932823	2	0	2	2	-1	0	0	0	2	0	0	0	0	0	0	0	0	0	0	2	2	2	2	0	0	2	2	2	2	0	0	0	2	0	2	2	2	2	0	2	2	2	0	0	2	-1	0	0	2
Chr2-35933187	2	0	2	2	-1	0	0	0	2	0	0	0	0	0	0	0	0	0	0	2	2	2	2	0	0	2	2	2	2	0	0	0	2	0	2	2	2	2	0	2	2	2	0	-1	2	-1	0	-1	2
Chr2-35933190	2	0	2	2	-1	0	0	0	2	0	0	0	0	0	0	0	0	0	0	2	2	2	2	0	0	2	2	2	2	0	0	0	2	0	2	2	2	2	0	2	2	2	0	-1	2	-1	0	-1	2
Chr2-35933198	2	0	2	2	-1	0	0	0	2	0	0	0	0	0	0	0	0	0	0	2	2	2	2	0	0	2	2	2	2	0	0	0	2	0	2	2	2	2	0	2	2	2	0	-1	2	-1	0	-1	2
Chr2-35933239	2	0	2	2	-1	0	0	0	2	0	0	0	0	0	0	0	0	0	0	2	2	2	2	0	0	2	2	2	2	0	0	0	2	0	2	2	2	2	0	2	2	2	0	-1	2	-1	0	-1	2
Chr3-2609343	2	0	2	2	2	2	0	0	2	2	2	2	2	0	0	0	0	0	2	0	2	2	0	0	0	0	2	0	0	0	2	2	2	2	0	0	0	2	2	2	2	0	0	2	2	2	0	0	2
Chr3-3391089	2	0	2	2	2	2	0	0	2	2	2	2	2	-1	0	0	0	0	2	-1	-1	2	0	2	2	2	2	0	-1	0	2	2	2	-1	0	0	-1	2	2	2	2	-1	-1	2	2	2	0	0	2
Chr3-4823274	2	0	2	2	2	2	0	0	2	2	2	2	2	0	0	0	0	2	2	0	2	2	0	2	2	2	2	0	2	0	0	0	2	2	0	0	0	2	0	2	0	0	2	2	2	2	0	2	-1
Chr3-4826713	2	0	2	2	2	2	0	0	2	2	2	2	2	0	0	0	0	2	2	0	2	2	0	2	2	2	2	0	2	0	0	0	2	2	0	0	0	2	0	2	0	0	2	2	2	2	0	2	2
Chr3-5827059	2	0	2	2	2	2	0	0	2	2	2	2	2	0	0	0	0	2	0	0	2	2	0	2	2	2	2	0	2	0	0	0	2	2	0	0	0	2	0	2	0	0	2	2	2	2	0	2	2
Chr3-5903206	2	0	2	2	2	2	0	0	2	2	2	2	2	0	0	0	0	2	0	0	2	2	0	2	2	2	2	0	2	0	0	0	2	2	0	0	0	2	0	2	0	0	2	2	2	2	0	2	2
Chr3-7170886	2	0	2	2	2	2	0	0	2	2	2	2	2	0	0	0	0	2	0	0	2	2	0	2	2	2	2	0	2	0	0	0	2	2	0	0	0	2	0	2	0	0	2	2	2	2	0	2	2
Chr3-13123061	2	0	2	2	0	0	0	0	2	2	2	2	0	0	0	0	0	2	0	0	2	2	2	0	0	2	2	0	2	0	0	0	2	2	2	2	0	2	0	0	0	0	2	2	2	2	0	2	0
Chr3-13123343	2	0	2	2	0	0	0	0	2	2	2	2	0	-1	0	0	-1	2	-1	0	2	2	2	-1	0	2	2	0	2	0	0	0	2	2	2	2	0	2	0	0	0	0	2	2	2	2	0	2	-1
Chr3-13126685	2	0	2	2	0	0	0	0	2	2	2	2	0	0	0	0	0	2	0	0	2	2	2	0	0	2	2	0	2	0	0	0	2	2	2	2	0	2	0	0	0	0	2	2	2	2	0	2	0
Chr3-13149887	2	0	2	2	0	0	0	0	2	2	2	2	0	0	0	0	0	2	0	0	2	2	2	0	0	2	2	0	2	0	0	0	2	2	2	2	0	2	0	0	0	0	2	2	2	2	-1	2	-1
Chr3-13150123	2	0	2	2	0	0	0	0	2	2	2	2	0	0	0	0	0	2	0	0	2	2	2	0	0	2	2	0	2	0	0	0	2	2	2	2	0	2	0	0	0	0	2	2	2	2	-1	2	-1
Chr3-13828067	2	0	2	2	0	0	2	2	2	2	2	2	0	0	0	0	-1	2	0	0	2	2	2	0	0	2	2	0	2	0	0	0	2	2	2	2	0	2	0	0	0	0	2	2	2	2	0	2	0
Chr3-14501860	2	0	2	2	0	0	2	2	2	2	2	2	0	0	0	0	0	2	0	0	2	2	2	0	0	2	2	0	2	0	0	0	2	2	2	2	0	2	0	0	0	2	2	2	2	2	0	2	0
Chr3-14584881	2	0	2	2	0	0	2	2	2	2	2	2	0	0	0	0	0	2	0	0	2	2	2	0	0	2	2	0	2	0	0	0	2	2	2	2	0	2	0	0	0	2	2	2	2	2	0	2	0
Chr3-15390847	2	0	2	2	0	0	2	2	-1	2	2	2	0	0	0	0	0	2	0	0	2	2	2	0	0	0	2	0	2	0	0	0	2	2	0	0	0	2	0	0	0	2	2	2	2	2	0	2	0
Chr3-15837144	2	0	2	2	0	0	2	2	2	2	2	2	0	0	0	0	0	2	0	0	2	2	2	2	2	0	2	0	2	0	0	0	2	2	0	0	0	2	0	0	0	0	2	2	0	2	0	2	0
Chr3-16660906	2	0	2	2	0	0	2	2	2	2	2	2	0	0	0	0	0	2	0	0	2	2	2	2	2	0	2	0	2	0	0	0	2	2	2	2	0	2	0	0	0	0	2	2	0	2	0	2	0
Chr3-17802692	2	0	2	2	0	0	2	2	0	2	2	2	0	0	0	0	0	2	0	0	2	2	2	2	2	0	2	0	2	0	0	0	2	2	2	2	0	2	0	0	0	0	2	2	0	0	0	2	0
Chr3-20189392	2	0	2	2	0	0	2	2	0	2	2	2	0	0	0	0	0	2	0	0	2	2	2	2	2	0	2	0	2	0	0	0	2	2	2	2	0	2	0	0	0	0	2	2	0	0	0	2	0
Chr3-20318755	2	0	2	2	0	0	2	2	0	2	2	2	0	0	0	0	0	2	0	0	2	2	2	2	2	0	2	0	2	0	0	0	2	2	2	2	0	2	-1	0	0	0	2	2	0	0	0	2	0
Chr3-23535778	2	0	0	0	0	0	2	2	0	2	2	2	0	0	0	0	0	2	0	0	2	2	2	2	2	0	2	0	2	0	2	2	2	2	2	2	-1	2	2	0	0	0	2	-1	-1	-1	-1	2	0
Chr4-2412471	2	0	0	0	2	2	2	2	2	2	0	0	2	0	0	0	0	0	0	2	0	0	2	0	0	2	2	0	2	0	-1	-1	0	0	2	2	0	-1	2	2	0	2	0	-1	0	2	0	0	2
Chr4-2412512	2	0	0	0	2	2	2	2	2	2	0	0	2	0	0	0	0	0	0	2	0	0	2	0	0	2	2	0	2	0	2	2	0	0	2	2	0	-1	2	2	0	2	0	2	0	2	0	0	2
Chr4-3467583	2	0	0	0	2	2	2	2	2	2	0	0	2	0	0	0	0	0	0	2	0	0	2	0	0	2	2	0	2	0	2	2	0	0	2	2	0	0	2	2	0	2	2	2	0	2	0	2	2
Chr4-5135453	2	0	0	0	2	2	2	2	2	2	0	0	2	0	0	0	0	0	0	2	0	0	2	0	0	2	2	0	2	0	2	2	0	0	0	0	0	0	2	2	0	2	2	2	0	2	0	2	2
Chr4-5135513	2	0	0	0	2	2	2	2	2	2	0	0	2	0	0	0	0	0	0	2	0	0	2	0	0	2	2	0	2	0	2	2	0	0	0	0	0	0	2	2	0	2	2	2	0	2	0	2	2
Chr4-5135515	2	0	0	0	2	2	2	2	2	2	0	0	2	0	0	0	0	0	0	2	0	0	2	0	0	2	2	0	2	0	2	2	0	0	0	0	0	0	2	2	0	2	2	2	0	2	0	2	2
Chr4-5141306	2	0	0	0	2	2	2	2	2	2	0	0	2	0	0	0	0	0	0	2	0	0	2	0	0	2	2	0	2	0	2	2	0	0	0	0	0	0	2	2	0	2	2	2	0	2	0	2	2
Chr4-5147076	2	0	0	0	2	2	2	2	2	2	0	0	2	0	0	0	0	0	0	2	0	0	2	0	0	2	2	0	2	0	2	2	0	0	0	0	0	0	2	2	0	2	2	2	0	2	0	2	2
Chr4-5147101	2	0	0	0	2	2	2	2	2	2	0	0	2	0	0	0	0	0	0	2	0	0	2	0	0	2	2	0	2	0	2	2	0	0	0	0	0	0	2	2	0	2	2	2	0	2	0	2	2
Chr4-5147474	2	0	0	0	2	2	2	2	2	2	0	0	2	0	0	0	0	0	0	2	0	0	2	0	0	2	2	0	2	0	2	2	0	0	0	0	0	0	2	2	0	2	2	2	0	2	0	2	2
Chr4-5169020	2	0	0	0	2	2	2	2	2	2	0	0	2	0	0	0	0	0	0	2	0	0	2	0	0	2	2	0	2	0	2	2	0	0	0	0	-1	0	2	2	0	2	2	2	0	2	0	2	2
Chr4-5169162	2	0	0	0	2	2	2	2	2	2	0	0	2	0	0	0	0	0	0	2	0	0	2	0	0	2	2	0	2	0	2	2	0	0	0	0	0	0	2	2	0	2	2	2	0	2	0	2	2
Chr4-5170585	2	0	0	0	2	2	2	2	2	2	0	0	2	0	0	0	0	0	0	2	0	0	2	0	0	2	2	0	2	0	2	2	0	0	0	0	0	0	2	2	0	2	2	2	0	2	0	2	2
Chr4-5208173	2	0	0	0	2	2	2	2	2	2	0	0	2	0	0	0	0	0	0	2	0	0	2	0	0	2	2	0	2	0	2	2	0	0	0	0	0	0	2	2	0	2	2	2	0	2	0	2	2
Chr4-5208260	2	0	0	0	2	2	2	2	2	2	0	0	2	0	0	0	0	0	0	2	0	0	2	0	0	2	2	0	2	0	2	2	0	0	0	0	0	0	2	2	0	2	2	2	0	2	0	2	2
Chr4-5208370	2	0	0	0	2	2	2	2	2	2	0	0	2	0	0	0	0	0	0	2	0	0	2	0	0	2	2	0	2	0	2	2	0	0	0	0	0	0	2	2	0	2	2	2	0	2	0	2	2
Chr4-5208411	2	0	0	0	2	2	2	2	2	2	0	0	2	0	0	0	0	0	0	2	0	0	2	0	0	2	2	0	2	0	2	2	0	0	0	0	0	0	2	2	0	2	2	2	0	2	0	2	2
Chr4-5208421	2	0	0	0	2	2	2	2	2	2	0	0	2	0	0	0	0	0	0	2	0	0	2	0	0	2	2	0	2	0	2	2	0	0	0	0	0	0	2	2	0	2	2	2	0	2	0	2	2
Chr4-5213216	2	0	0	0	2	2	2	2	2	2	0	0	2	0	0	0	0	0	0	2	0	0	2	0	0	2	2	0	2	0	2	2	0	0	0	0	0	0	2	2	0	2	2	2	0	2	0	2	2
Chr4-5213442	2	0	0	0	2	2	2	2	2	2	0	0	2	0	0	0	0	0	0	2	0	0	2	0	0	2	2	0	2	0	2	2	0	0	0	0	0	0	2	2	0	2	2	2	0	2	0	2	2
Chr4-5299183	2	0	0	-1	2	2	2	2	-1	2	0	0	2	0	0	0	-1	0	0	2	0	0	2	0	0	2	2	0	2	0	2	2	0	0	0	-1	0	0	2	2	0	2	2	2	0	2	0	2	2
Chr4-5299191	2	0	0	-1	2	2	2	2	-1	2	0	0	2	0	0	0	-1	0	0	2	0	0	2	0	0	2	2	0	2	0	2	2	0	0	0	-1	0	0	2	2	0	2	2	2	0	2	0	2	2
Chr4-5416813	2	0	0	0	2	2	2	2	2	2	0	0	2	0	0	0	0	0	0	2	0	0	2	0	0	2	2	0	2	0	2	2	0	0	0	0	0	0	2	2	0	2	2	2	0	2	0	2	2
Chr4-5427712	2	0	0	0	2	2	2	2	2	2	0	0	2	0	0	0	0	0	0	2	0	0	2	0	0	2	2	0	2	0	2	2	0	0	0	0	0	0	2	2	0	2	2	2	0	2	0	2	2
Chr4-5427920	2	0	0	0	2	2	2	2	2	2	0	0	2	0	0	0	0	0	0	2	0	0	2	0	0	2	2	0	2	0	2	2	0	0	0	0	0	0	2	2	0	2	2	2	0	2	0	2	2
Chr4-5544754	2	0	0	0	2	2	2	2	2	2	0	0	2	0	0	0	0	0	0	2	0	0	2	0	0	2	2	0	2	0	2	2	0	0	0	0	0	0	2	2	0	2	2	2	0	2	0	2	2
Chr4-5637180	2	0	0	0	2	2	2	2	2	2	0	0	2	0	0	0	0	0	0	2	0	0	2	0	0	2	2	0	2	0	2	2	0	0	0	0	0	0	2	2	0	2	2	2	0	2	0	2	2
Chr4-5695236	2	0	0	0	2	2	2	2	2	2	0	0	-1	0	0	0	0	-1	0	2	0	0	2	0	0	2	2	0	2	0	2	2	0	0	0	0	0	0	-1	2	0	-1	2	2	0	2	0	2	2
Chr4-5749991	2	0	-1	-1	2	2	2	2	2	2	-1	-1	2	0	0	0	0	-1	0	2	-1	0	2	0	0	2	2	-1	2	0	2	2	0	0	-1	0	0	0	2	2	0	2	2	2	0	2	0	2	2
Chr4-5750057	2	0	0	-1	2	2	2	2	2	2	0	0	2	0	0	0	0	-1	0	2	0	0	2	0	0	2	2	0	2	0	2	2	0	0	0	0	0	0	2	2	0	2	2	2	0	2	0	2	2
Chr4-5750063	2	0	0	-1	2	2	2	2	2	2	0	0	2	0	0	0	0	-1	0	2	0	0	2	0	0	2	2	0	2	0	2	2	0	0	0	0	0	0	2	2	0	2	2	2	0	2	0	2	2
Chr4-5750103	2	0	0	-1	2	2	2	2	2	2	0	0	2	0	0	0	0	-1	0	2	0	0	2	0	0	2	2	0	2	0	2	2	0	0	0	0	0	0	2	2	0	2	2	2	0	2	0	2	2
Chr4-5750122	2	0	0	-1	2	2	2	2	2	2	0	0	2	0	0	0	0	-1	0	2	0	0	2	0	0	2	2	0	2	0	2	2	0	0	0	0	0	0	2	2	0	2	2	2	0	2	0	2	2
Chr4-5817022	2	0	0	0	2	2	2	2	2	2	0	0	2	0	0	0	0	0	0	2	0	0	2	0	0	2	2	0	2	0	2	2	0	0	0	0	0	0	2	2	0	2	2	2	0	2	0	2	2
Chr4-5817072	2	0	0	0	2	2	2	2	2	2	0	0	2	0	0	0	0	0	0	2	0	0	2	0	0	2	2	0	2	0	2	2	0	0	0	0	0	0	2	2	0	2	2	2	0	2	0	2	2
Chr4-5836798	2	0	0	0	2	2	2	2	2	2	0	0	2	0	0	-1	0	0	0	2	0	0	2	0	0	2	2	0	2	0	2	2	0	0	0	0	0	0	2	2	0	2	2	2	-1	2	0	2	2
Chr4-5837225	2	0	0	0	2	2	2	2	2	2	0	0	2	0	0	-1	0	0	0	2	0	0	2	0	0	2	2	0	2	0	2	2	0	0	0	0	0	-1	2	2	-1	2	2	2	-1	2	0	2	2
Chr4-5863671	2	0	0	0	2	2	2	2	2	2	-1	0	2	0	0	0	0	0	0	2	0	0	2	0	0	2	2	-1	2	0	2	2	0	0	-1	0	0	0	2	2	0	2	2	2	0	2	0	2	2
Chr4-5867219	2	0	0	0	2	2	2	2	2	2	0	0	2	0	0	0	0	0	0	2	0	0	2	0	0	2	2	0	2	0	2	2	0	0	0	0	0	0	2	2	0	2	2	2	0	2	0	2	2
Chr4-5867260	2	0	0	0	2	2	2	2	2	2	0	0	2	0	0	0	0	0	0	2	0	0	2	0	0	2	2	0	2	0	2	2	0	0	0	0	0	0	2	2	0	2	2	2	0	2	0	2	2
Chr4-5867320	2	0	0	0	2	2	2	2	2	2	0	0	2	0	0	0	-1	0	0	2	0	0	2	0	0	2	2	0	2	0	2	2	0	0	-1	0	0	0	2	2	-1	2	2	2	0	2	0	2	2
Chr4-5996171	2	0	0	0	2	2	2	-1	2	2	0	0	2	0	0	0	0	-1	0	2	0	0	2	0	0	2	2	0	2	0	2	2	0	0	-1	0	0	0	2	2	0	2	2	2	0	2	0	2	2
Chr4-6012192	2	0	0	0	2	2	2	2	2	2	0	0	2	0	0	0	0	0	0	2	0	0	2	0	0	2	2	0	2	0	2	2	0	0	0	0	0	0	2	2	0	2	2	2	0	2	0	2	2
Chr4-6012227	2	0	0	0	2	2	2	2	2	2	0	0	2	0	0	0	0	0	0	2	0	0	2	0	0	2	2	0	2	0	2	2	0	0	0	0	0	0	2	2	0	2	2	2	0	2	0	2	2
Chr4-6012337	2	0	0	0	2	2	2	2	2	2	0	0	2	0	0	0	0	0	0	2	0	0	2	0	0	2	2	0	2	0	2	2	0	0	0	0	0	0	2	2	0	2	2	2	0	2	0	2	2
Chr4-6012378	2	0	0	0	2	2	2	2	2	2	0	0	2	0	0	0	0	0	0	2	0	0	2	0	0	2	2	0	2	0	2	2	0	0	0	0	0	0	2	2	0	2	2	2	0	2	0	2	2
Chr4-6012415	2	0	0	0	2	2	2	2	2	2	0	0	2	0	0	0	0	0	0	2	0	0	2	0	0	2	2	0	2	0	2	2	0	0	0	0	0	0	2	2	0	2	2	2	0	2	0	2	2
Chr4-6012433	2	0	0	0	2	2	2	2	2	2	0	0	2	0	0	0	0	0	0	2	0	0	2	0	0	2	2	0	2	0	2	2	0	0	0	0	0	0	2	2	0	2	2	2	0	2	0	2	2
Chr4-6012508	2	0	0	0	2	2	2	2	2	2	0	0	2	0	0	0	0	0	0	2	0	0	2	0	0	2	2	0	2	0	2	2	0	0	0	0	0	0	2	2	0	2	2	2	0	2	0	2	2
Chr4-6012587	2	0	0	0	2	2	2	2	2	2	0	0	2	0	0	0	0	0	0	2	0	0	2	0	0	2	2	0	2	0	2	2	0	0	0	0	0	0	2	2	0	2	2	2	0	2	0	2	2
Chr4-6012602	2	0	0	0	2	2	2	2	2	2	0	0	2	0	0	0	0	0	0	2	0	0	2	0	0	2	2	0	2	0	2	2	0	0	0	0	0	0	2	2	0	2	2	2	0	2	0	2	2
Chr4-6012610	2	0	0	0	2	2	2	2	2	2	0	0	2	0	0	0	0	0	0	2	0	0	2	0	0	2	2	0	2	0	2	2	0	0	0	0	0	0	2	2	0	2	2	2	0	2	0	2	2
Chr4-6301912	2	0	0	0	2	2	2	2	2	2	0	0	2	0	0	0	0	0	0	2	0	0	2	0	0	2	2	0	2	0	2	2	0	0	0	0	0	0	2	-1	0	2	2	2	0	2	0	2	2
Chr4-6301931	2	0	0	0	2	2	2	2	2	2	0	0	2	0	0	0	0	0	0	2	0	0	2	0	0	2	-1	0	2	0	2	2	0	0	0	0	0	0	2	-1	0	2	2	2	0	2	0	2	2
Chr4-7087742	2	0	0	0	2	2	2	2	2	2	0	0	2	0	0	0	0	0	0	2	0	0	2	0	0	2	2	0	2	0	2	2	0	2	0	0	0	0	2	2	0	2	2	2	0	2	0	2	2
Chr4-7261966	2	0	0	0	2	2	2	2	2	2	0	0	2	0	0	0	0	0	0	2	0	0	2	0	0	2	2	0	2	0	2	2	0	2	0	0	0	0	2	2	0	2	2	2	0	2	0	2	2
Chr4-7874700	2	0	0	0	2	2	2	2	2	2	0	0	2	0	0	0	0	0	0	2	0	0	2	0	0	2	2	0	2	0	2	2	0	2	0	0	0	0	2	2	0	2	2	2	0	2	0	2	2
Chr4-9994296	2	0	0	0	2	2	2	2	2	2	0	0	2	0	0	0	0	0	0	2	0	0	2	0	0	2	2	0	2	0	2	2	0	2	0	0	0	0	2	2	0	2	2	2	0	2	0	2	2
Chr4-12047082	2	0	0	0	2	2	2	2	-1	2	0	0	2	0	0	0	0	0	0	2	-1	0	2	0	0	2	2	0	2	0	2	-1	0	2	0	0	0	0	2	2	0	2	2	2	0	2	0	2	2
Chr4-14355214	2	0	0	0	0	0	0	0	2	2	0	0	2	0	0	0	0	0	0	2	0	0	0	0	0	2	2	0	2	0	2	2	2	2	0	0	0	2	2	2	2	0	2	2	0	2	0	2	2
Chr4-15911011	2	0	0	0	0	0	0	0	0	2	0	0	2	0	0	0	0	0	0	2	0	0	0	0	0	2	2	0	2	0	2	2	2	2	0	0	0	2	2	2	2	0	2	2	0	2	0	2	2
Chr4-15912143	2	0	0	0	0	0	0	0	0	2	0	0	2	0	0	0	0	0	0	2	0	0	0	0	0	2	2	0	2	0	2	2	2	2	0	0	0	2	2	2	2	0	2	2	0	2	0	2	2
Chr4-15924702	2	0	0	0	0	0	0	0	0	2	0	0	2	0	0	0	0	0	0	2	0	0	0	0	0	2	2	0	2	0	2	2	2	2	0	0	0	2	2	2	2	0	2	2	0	2	0	2	2
Chr4-16044767	2	0	0	0	0	0	0	0	0	2	0	0	2	0	0	0	0	0	0	2	0	0	0	0	0	2	2	2	2	0	2	2	2	2	0	0	0	2	2	2	2	0	2	2	0	2	0	2	2
Chr4-16441661	2	0	0	0	0	0	0	0	0	2	2	2	2	0	0	0	0	0	0	2	0	0	0	0	0	2	2	2	2	0	2	2	2	2	0	0	0	2	2	2	2	0	2	2	0	2	0	2	2
Chr4-16441690	2	0	0	0	0	0	0	0	0	2	2	2	2	0	0	0	0	0	0	2	0	0	0	0	0	2	2	2	2	0	2	2	2	2	0	0	0	2	2	2	2	0	2	2	0	2	0	2	2
Chr4-16441699	2	0	0	0	0	0	0	0	0	2	2	2	2	0	0	0	0	0	0	2	0	0	0	0	0	2	2	2	2	0	2	2	2	2	0	0	0	2	2	2	2	0	2	2	0	2	0	2	2
Chr4-16441793	2	0	0	0	0	0	0	0	0	2	2	2	2	0	0	0	0	0	0	2	0	0	0	0	0	2	2	2	2	0	2	2	2	2	0	0	0	2	2	2	2	0	2	2	0	2	0	2	2
Chr4-16530848	2	0	0	0	0	0	0	0	0	2	2	2	2	0	0	0	0	0	0	2	-1	0	0	0	0	2	2	2	2	0	2	2	2	2	0	0	0	2	2	2	2	0	2	2	0	2	0	2	2
Chr4-16530900	2	0	0	0	0	0	0	0	0	2	2	2	2	0	0	0	0	0	0	2	-1	0	0	0	0	2	2	2	2	0	2	2	2	2	0	0	0	2	2	2	2	0	2	2	0	2	0	2	2
Chr4-16547334	2	0	0	0	0	0	0	0	0	2	2	2	2	0	0	0	0	0	0	2	0	0	0	0	0	2	2	2	2	0	2	2	2	2	0	0	0	2	2	2	2	0	2	2	0	2	0	2	2
Chr4-16570056	2	0	0	0	0	0	0	0	0	2	2	2	2	0	0	0	0	0	0	2	0	0	0	0	0	2	2	2	2	0	2	2	2	2	0	0	0	2	2	2	2	0	2	2	0	2	-1	2	2
Chr4-16570343	2	0	0	0	0	0	0	0	0	2	2	2	2	0	0	0	0	0	0	2	0	0	0	0	0	2	2	2	2	0	2	2	2	2	0	0	0	2	2	2	2	0	2	2	0	2	-1	2	2
Chr4-16570411	2	0	0	0	0	0	0	0	0	2	2	2	2	0	0	0	0	0	0	2	0	0	0	0	0	2	2	2	2	0	2	2	2	2	0	0	0	2	2	2	2	0	2	2	0	2	-1	2	2
Chr4-16575363	2	0	0	0	0	0	0	0	0	2	2	2	2	0	0	0	0	0	0	2	0	0	0	0	0	2	2	2	2	0	2	2	2	2	0	0	0	2	2	2	2	0	2	2	0	2	0	2	2
Chr4-16575450	2	0	-1	0	0	0	0	0	-1	2	2	2	2	0	0	0	-1	0	0	2	0	0	0	0	0	2	2	2	2	0	2	2	2	2	0	0	0	2	2	2	2	0	2	2	0	2	0	2	2
Chr4-16583188	2	0	0	0	0	0	0	0	0	2	2	2	2	0	0	0	0	0	0	2	0	0	0	0	0	2	2	2	2	0	2	2	2	2	0	0	0	2	2	2	-1	0	2	2	0	2	-1	2	2
Chr4-16583203	2	0	0	0	0	0	0	0	0	2	2	2	2	0	0	0	0	0	0	2	0	0	0	0	0	2	2	2	2	0	2	2	2	2	0	0	0	2	2	2	-1	-1	2	2	0	2	-1	2	2
Chr4-16681465	2	0	0	0	0	0	0	0	0	2	2	2	2	0	0	0	0	0	0	2	0	0	2	0	0	2	2	2	2	0	2	2	2	2	0	0	0	2	2	2	2	0	2	2	0	2	0	2	2
Chr4-16747184	2	0	0	0	0	0	0	0	0	0	2	2	2	0	0	0	0	0	0	2	0	0	0	0	0	2	2	2	2	0	2	2	2	2	0	0	0	2	2	2	2	0	2	2	0	2	0	2	2
Chr4-17135725	2	0	0	0	0	0	0	0	0	0	2	2	2	0	0	0	0	0	0	2	0	0	0	0	0	2	2	2	2	0	2	2	2	2	0	0	0	2	2	2	2	0	2	2	0	2	0	2	2
Chr4-17239169	2	0	0	0	0	0	0	0	0	0	2	2	2	0	0	0	0	0	0	2	0	0	0	0	0	2	2	2	2	0	2	2	2	-1	-1	0	0	2	2	2	2	0	2	2	0	2	0	2	2
Chr4-17239259	2	0	0	0	0	0	0	0	0	0	2	2	2	0	0	0	0	0	0	2	0	0	0	0	0	2	2	2	2	0	2	2	2	-1	-1	0	0	2	2	2	2	0	2	2	0	2	0	2	2
Chr4-17239313	2	0	0	0	0	0	0	0	0	0	2	2	2	0	0	0	0	0	0	2	0	0	0	0	0	2	2	2	2	0	2	2	2	-1	-1	0	0	2	2	2	2	0	2	2	0	2	0	2	2
Chr4-17239328	2	0	0	0	0	0	0	0	0	0	2	2	2	0	0	0	0	0	0	2	0	0	0	0	0	2	2	2	2	0	2	2	2	-1	-1	0	0	2	2	2	2	0	2	2	0	2	0	2	2
Chr4-17239334	2	0	0	0	0	0	0	0	0	0	2	2	2	0	0	0	0	0	0	2	0	0	0	0	0	2	2	2	2	0	2	2	2	-1	-1	0	0	2	2	2	2	0	2	2	0	2	0	2	2
Chr4-17239344	2	0	0	0	0	0	0	0	0	0	2	2	2	0	0	0	0	0	0	2	0	0	0	0	0	2	2	2	2	0	2	2	2	-1	-1	0	0	2	2	2	2	0	2	2	0	2	0	2	2
[truncated: 4,661 more rows]
[truncated: 177 more columns]
