# Supplementary material for: Unveiling the Genetic Basis Underlying Rice Anther Culturability via Segregation Distortion Analysis in Doubled Haploid Population
Source: Genes (Basel). 2023 Nov 17;14(11):2086. doi: 10.3390/genes14112086 (PMC10671494; doi:10.3390/genes14112086)
Supplement: Supplementary file 1 [file genes-14-02086-s001.zip › Supplementary table S4.xlsx]

## Sheet: Sheet 1
Supplementary table S4. Genotypes and genetic position of 470 SNPs in each DH line and their parents
Marker	Genetic length (cM)	Shenhui 26	Shen 9A	T50_205	T50_206	T50_207	T50_208	T50_209	T50_210	T50_211	T50_212	T50_213	T50_214	T50_215	T50_216	T50_217	T50_218	T50_219	T50_220	T50_221	T50_222	T50_223	T50_224	T50_225	T50_226	T50_227	T50_228	T50_229	T50_230	T50_231	T50_232	T50_233	T50_234	T50_235	T50_236	T50_237	T50_238	T50_1	T50_2	T50_3	T50_4	T50_5	T50_6	T50_9	T50_11	T50_12	T50_13	T50_14	T50_15
Chr1-205489	0	2	0	0	0	2	2	2	2	2	0	0	0	0	2	2	2	2	0	0	2	2	2	0	0	0	0	2	0	0	2	0	0	2	2	2	2	0	2	0	0	0	0	0	2	0	0	0	0
Chr1-517062	0.4425	2	0	0	0	2	2	2	2	2	0	0	0	0	2	2	2	2	0	0	2	2	2	0	0	0	0	2	0	0	2	0	0	2	2	2	2	0	2	0	0	0	0	0	2	0	0	0	0
Chr1-1254159	3.0999	2	0	0	0	2	2	2	2	2	0	0	0	0	2	2	2	2	0	0	2	2	2	2	0	0	0	2	0	0	2	0	0	2	2	2	2	0	2	0	0	0	0	0	2	0	0	0	0
Chr1-1571612	4.8705	2	0	0	0	2	2	2	2	2	0	0	0	0	2	2	2	2	0	0	2	2	2	2	0	0	0	2	0	0	2	2	2	2	2	2	2	0	2	2	0	0	0	0	2	0	0	0	0
Chr1-2250853	6.1983	2	0	0	0	2	2	2	2	2	0	0	0	2	2	2	2	2	0	0	2	2	2	2	0	0	0	2	0	0	2	2	2	2	2	2	2	0	2	2	0	0	0	0	2	0	0	0	0
Chr1-3672311	7.9689	2	0	0	0	2	2	2	2	2	0	0	0	2	2	2	2	2	0	0	2	2	2	2	0	0	0	2	0	0	2	2	2	2	2	2	2	0	2	2	0	0	0	0	2	0	0	0	0
Chr1-4024927	9.3145	2	0	0	0	2	2	2	2	2	0	0	0	2	2	2	2	2	0	0	2	2	2	2	0	0	0	2	0	0	2	2	2	2	2	2	2	0	2	2	0	0	0	0	2	-1	0	0	0
Chr1-4275356	10.6601	2	0	0	0	2	2	2	2	2	0	0	0	2	2	2	2	2	0	0	2	2	2	2	0	0	0	2	0	0	2	2	2	2	2	2	2	0	2	2	0	0	0	0	2	2	0	0	0
Chr1-6632662	34.0467	2	0	0	0	2	2	2	2	2	0	2	2	2	2	2	2	2	0	0	2	2	2	2	2	2	0	2	0	0	2	2	2	2	2	2	2	0	2	2	0	0	2	2	2	2	2	0	2
Chr1-6654275	35.4106	2	0	0	0	2	2	2	2	2	0	2	2	2	2	2	2	2	0	0	2	2	2	2	2	2	0	2	0	0	2	2	2	2	2	2	2	0	2	2	0	0	2	2	2	2	2	0	2
Chr1-6773680	36.2996	2	0	0	0	2	2	2	2	2	0	2	2	2	2	2	2	2	0	0	2	2	2	2	2	2	0	2	0	0	2	2	2	2	2	2	2	0	2	2	0	2	2	2	2	2	2	0	2
Chr1-6789448	37.1886	2	0	0	0	2	2	2	2	2	0	2	2	2	2	2	2	2	0	0	2	2	2	2	2	2	0	2	0	0	2	2	2	2	2	2	2	0	2	2	0	2	2	2	2	2	2	0	2
Chr1-6960979	38.0736	2	0	0	0	2	2	2	2	2	0	2	2	2	2	2	2	2	0	0	2	2	2	2	2	2	0	2	0	0	2	2	2	2	2	2	2	0	2	2	0	2	2	2	2	2	2	0	2
Chr1-7030821	38.9587	2	0	0	0	2	2	2	2	2	0	2	2	2	2	2	2	2	0	0	2	2	2	2	2	2	0	2	0	0	2	2	2	2	2	2	2	0	2	2	0	2	2	2	2	2	2	0	2
Chr1-7624356	40.2864	2	0	0	0	2	2	2	2	2	0	2	2	2	2	2	2	2	0	0	2	2	2	2	2	2	0	2	0	0	2	2	2	2	2	2	2	0	2	2	0	2	2	2	2	2	2	0	2
Chr1-7721459	40.7289	2	0	0	0	2	2	2	2	2	0	2	2	2	2	2	2	2	0	0	2	2	2	2	2	2	0	2	0	0	2	2	2	2	2	2	2	0	2	2	0	2	2	2	2	2	2	0	2
Chr1-7814575	41.1714	2	0	0	0	2	2	2	2	2	0	2	2	2	2	2	2	2	0	0	2	2	2	2	2	2	0	2	0	0	2	2	2	2	2	2	2	0	2	2	0	2	2	2	2	2	2	0	2
Chr1-8656918	42.2354	2	0	0	0	2	2	2	2	-1	0	2	2	2	2	2	2	2	0	0	2	2	2	2	2	2	0	2	0	0	2	2	2	2	2	-1	2	0	2	2	0	2	2	2	2	2	2	0	-1
Chr1-9341775	48.1134	2	0	0	0	2	2	2	2	2	0	2	2	2	2	2	2	2	0	0	2	2	2	2	2	2	2	2	0	0	2	2	2	2	2	2	2	0	2	2	0	2	2	2	2	2	0	0	2
Chr1-9569064	48.5559	2	0	0	0	2	2	2	2	2	0	2	2	2	2	2	2	2	0	0	2	2	2	2	2	2	2	2	0	0	2	2	2	2	2	2	2	0	2	2	0	2	2	2	2	2	0	0	2
Chr1-9618113	51.6572	2	0	0	0	0	0	2	2	2	0	2	2	2	2	2	2	2	0	0	2	2	2	0	2	2	2	2	0	0	2	2	2	2	2	0	0	0	2	2	0	2	2	2	2	2	0	0	2
Chr1-10115270	54.3146	2	0	0	0	0	0	2	2	2	0	2	2	2	2	2	2	2	0	0	2	2	2	0	2	2	2	0	0	0	2	2	2	2	2	0	0	0	2	2	0	2	2	2	2	2	0	0	2
Chr1-10245252	54.7571	2	0	0	0	0	0	2	2	2	0	2	2	2	2	2	2	2	0	0	2	2	2	0	2	2	2	0	0	0	2	2	2	2	2	0	0	0	2	2	0	2	2	2	2	2	0	0	2
Chr1-10615346	55.6421	2	0	0	0	0	0	2	2	2	0	2	2	2	2	2	2	2	0	0	2	2	2	0	2	2	2	0	0	0	2	2	2	2	2	0	0	2	2	2	0	2	2	2	2	2	0	0	2
Chr1-10692179	56.0846	2	0	0	0	0	0	2	2	2	0	2	2	2	2	2	2	2	0	0	2	2	2	0	2	2	2	0	0	0	2	2	2	2	2	0	0	2	2	2	0	2	2	2	2	2	0	0	2
Chr1-10970025	57.1	2	0	0	0	0	0	2	2	2	0	2	2	2	2	-1	2	2	0	0	2	2	2	0	2	2	2	0	0	0	2	2	2	2	2	0	0	2	2	2	-1	2	2	2	2	2	0	0	2
Chr1-11378524	60.6593	2	0	0	0	0	0	2	2	2	0	2	2	2	2	2	2	2	0	0	2	2	2	0	2	2	2	0	0	0	0	2	2	2	2	0	0	2	2	2	0	2	0	2	2	2	0	0	2
Chr1-11754203	61.5443	2	0	0	0	0	0	2	2	2	0	2	2	2	2	2	2	2	0	0	2	2	2	0	2	2	2	0	0	0	0	2	2	2	2	0	0	2	2	2	0	2	0	2	2	2	0	0	2
Chr1-12056890	62.4453	2	0	0	0	-1	0	2	2	2	0	2	2	2	2	2	2	2	0	0	2	2	2	0	2	2	2	0	0	0	0	2	2	2	2	0	0	2	2	2	0	2	0	2	2	2	0	0	2
Chr1-14152540	78.9803	2	0	0	0	0	-1	-1	2	-1	2	2	2	2	2	2	2	2	0	2	2	2	-1	0	2	2	2	0	0	0	0	2	2	2	-1	0	0	2	2	2	0	-1	0	2	2	0	0	0	2
Chr1-14197079	79.5039	2	0	0	0	0	0	2	2	2	2	2	2	2	2	2	2	2	0	2	2	2	2	0	2	2	2	0	0	0	0	2	2	2	2	0	0	2	2	2	0	0	0	2	2	0	0	0	2
Chr1-14224466	79.9483	2	0	0	0	0	0	2	2	2	2	2	2	2	2	2	2	2	0	2	2	2	2	0	2	2	2	0	0	0	0	2	2	2	2	0	0	2	2	2	0	0	0	2	2	0	0	0	2
Chr1-14626159	80.3908	2	0	0	0	0	0	2	2	2	2	2	2	2	2	2	2	2	0	2	2	2	2	0	2	2	2	0	0	0	0	2	2	2	2	0	0	2	2	2	0	2	0	2	2	0	0	0	2
Chr1-18530428	82.6046	2	0	0	0	0	0	2	2	2	2	2	2	2	2	2	2	2	0	2	2	2	2	0	2	2	2	0	0	0	0	2	2	2	2	0	0	2	2	2	0	2	0	2	2	0	0	0	2
Chr1-20457965	86.5954	2	0	0	0	0	0	2	2	2	2	2	2	2	2	2	2	2	0	2	2	2	2	0	2	2	2	0	0	0	0	2	2	2	2	0	0	2	2	2	0	2	0	2	2	0	0	0	2
Chr1-21236975	89.2528	2	0	0	0	0	0	2	2	2	2	2	2	2	2	2	2	2	0	2	2	2	2	0	2	2	2	0	0	0	0	2	2	2	2	0	0	2	2	2	0	2	0	2	2	0	0	0	2
Chr1-24412357	103.045	2	0	0	0	2	2	2	2	2	2	2	2	0	2	2	2	2	0	2	2	2	2	0	2	2	2	0	0	0	0	2	2	0	2	0	0	-1	0	2	0	2	2	2	0	0	0	2	2
Chr1-29218388	123.481	2	0	0	0	2	2	0	0	2	2	2	2	0	2	2	2	2	0	2	2	0	0	0	0	0	2	0	0	0	0	0	0	0	2	0	0	2	0	0	0	2	2	2	0	0	0	2	2
Chr1-30830892	129.736	2	0	0	0	2	2	0	0	0	0	2	2	0	2	2	2	2	0	2	2	0	0	0	0	0	2	0	0	0	0	0	0	0	2	0	0	2	0	0	0	2	2	0	0	0	0	2	0
Chr1-34737568	148.235	2	0	2	2	0	0	0	0	0	2	2	2	0	2	2	2	2	0	2	2	0	0	0	0	0	2	2	2	0	0	0	0	0	0	0	0	0	0	0	0	2	2	2	0	2	0	2	2
Chr1-34819080	150.449	2	0	2	2	0	0	0	0	0	2	2	2	0	2	2	2	2	0	2	2	0	0	0	0	0	2	2	2	0	2	0	0	0	0	0	0	0	0	0	0	2	2	2	0	2	0	2	2
Chr1-35101685	150.921	2	0	2	2	0	0	0	0	0	2	2	2	0	2	2	2	2	0	2	2	0	0	0	0	0	2	2	2	0	2	0	0	0	0	0	0	0	0	0	0	-1	-1	2	0	2	0	2	2
Chr1-35221655	154.228	2	0	2	2	0	0	0	0	0	2	2	2	0	2	2	2	2	0	2	2	0	0	0	0	0	2	2	2	0	2	2	2	0	0	0	0	0	0	2	0	2	2	2	2	2	0	2	2
Chr1-35239562	154.67	2	0	2	2	0	0	0	0	0	2	2	2	0	2	2	2	2	2	2	2	0	0	0	0	0	2	2	2	0	2	2	2	0	0	0	0	0	0	2	0	2	2	2	2	2	0	2	2
Chr1-35346977	155.113	2	0	2	2	0	0	0	0	0	2	2	2	0	2	2	2	2	2	2	2	0	0	0	0	0	2	2	2	0	2	2	2	0	0	0	0	0	0	2	0	2	2	2	2	2	0	2	2
Chr1-37122278	162.692	2	0	2	2	0	0	0	0	0	2	2	2	0	0	0	0	0	2	2	2	0	0	0	0	0	2	2	2	0	2	2	2	0	0	0	0	0	0	2	0	2	2	2	2	2	0	2	2
Chr1-38859748	166.198	2	0	-1	2	0	0	-1	-1	-1	-1	2	2	0	0	0	0	0	2	2	2	-1	0	0	0	0	2	2	2	0	2	2	2	0	0	0	0	0	0	2	0	2	2	2	2	2	0	2	2
Chr1-39665223	173.244	2	0	2	2	0	0	0	0	0	2	2	2	2	0	0	0	0	2	2	2	0	0	0	0	0	2	2	2	0	2	2	2	0	0	0	0	0	0	2	2	2	0	2	2	2	0	2	2
Chr1-40047043	177.701	2	0	2	2	0	0	0	0	0	2	2	2	2	0	0	0	0	2	2	2	0	0	0	2	2	2	0	2	0	2	2	2	0	0	0	0	0	0	2	2	2	0	2	2	2	0	2	2
Chr1-40273361	179.528	2	0	2	2	0	0	0	0	2	2	2	2	2	0	0	0	0	2	2	2	0	0	0	2	2	2	0	2	0	2	2	2	0	0	-1	0	0	0	2	2	2	0	2	2	2	0	2	2
Chr1-40817923	187.354	2	0	2	2	0	0	0	0	2	2	0	0	2	0	0	0	0	2	2	0	0	0	0	2	2	2	0	2	0	2	2	2	0	0	0	0	0	0	2	2	2	0	2	2	2	0	2	2
Chr1-41353859	189.132	2	0	2	2	0	0	0	0	2	2	0	0	2	0	0	0	0	2	2	0	0	0	0	2	2	2	0	2	0	2	2	2	0	2	0	0	0	0	2	2	2	0	2	2	2	0	2	2
Chr1-41998834	195.359	2	0	2	2	0	0	0	0	2	2	0	0	2	0	0	0	0	2	2	0	0	0	0	2	2	2	0	2	0	2	2	2	0	2	0	0	0	0	2	0	2	0	2	2	2	0	2	2
Chr1-42081405	196.687	2	0	2	2	0	0	0	0	2	2	0	0	2	0	0	0	0	2	0	0	0	0	0	2	2	2	0	2	0	2	2	2	0	2	0	0	0	0	2	0	2	0	2	2	2	0	2	2
Chr1-43155219	198.465	2	0	2	2	0	0	0	0	2	2	0	0	2	0	0	0	0	2	0	0	0	0	0	2	2	2	0	2	0	2	2	2	0	2	0	0	0	0	2	0	2	0	2	2	2	0	2	2
Chr1-43048030	198.928	2	0	2	2	0	0	0	0	2	2	0	0	2	0	0	0	0	2	0	0	0	0	0	2	2	2	0	2	0	2	2	2	0	2	0	0	0	0	-1	0	2	0	2	2	-1	0	2	2
Chr2-137737	0	2	0	2	2	0	0	2	2	0	0	2	2	0	2	2	2	2	2	2	0	2	2	2	0	0	2	2	0	0	2	0	0	2	2	0	0	0	2	0	2	2	0	2	2	0	2	2	2
Chr2-6486102	29.4481	2	0	2	2	2	2	2	0	0	0	2	2	2	2	2	2	2	2	2	2	2	2	0	2	2	2	2	0	0	2	2	2	2	2	0	0	0	2	2	2	0	2	2	0	0	0	0	2
Chr2-5163353	38.9789	2	0	2	2	2	2	2	2	2	0	2	2	2	2	2	2	2	2	2	2	2	2	2	2	2	2	2	0	0	2	0	0	2	2	0	0	0	2	0	2	0	2	2	0	0	2	2	2
Chr2-5228550	40.3066	2	0	2	2	2	2	2	2	2	0	2	2	2	2	2	2	2	2	2	2	2	2	2	2	2	2	2	0	0	2	2	2	2	2	0	0	0	2	2	2	0	2	2	0	0	2	2	2
Chr2-5653435	40.7491	2	0	2	2	2	2	2	2	2	0	2	2	2	2	2	2	2	2	2	2	2	2	0	2	2	2	2	0	0	2	2	2	2	2	0	0	0	2	2	2	0	2	2	0	0	2	2	2
Chr2-6278437	42.0769	2	0	2	2	2	2	2	2	2	0	2	2	2	2	2	2	2	2	2	2	2	2	0	2	2	2	2	0	0	2	2	2	2	2	0	0	0	2	2	2	0	2	2	0	0	2	2	2
Chr2-6765899	44.2907	2	0	2	2	2	2	2	2	2	0	2	2	2	2	2	2	2	2	2	2	2	2	0	2	2	2	2	0	0	2	2	2	2	2	0	0	0	2	2	2	0	2	2	0	0	2	2	2
Chr2-7165431	46.5045	2	0	2	2	2	2	2	2	2	0	2	2	2	2	2	2	2	2	2	2	2	2	0	2	2	2	2	0	0	2	2	2	2	2	0	0	0	2	2	2	0	2	2	0	0	2	2	2
Chr2-7525530	46.947	2	0	2	2	2	2	2	2	2	0	2	2	2	2	2	2	2	2	2	2	2	2	0	2	2	2	2	0	0	2	2	2	2	2	0	0	0	2	2	2	0	2	2	0	0	2	2	2
Chr2-7604188	47.8321	2	0	2	2	2	2	2	2	2	0	2	2	2	2	2	2	2	2	2	2	2	2	0	2	2	2	2	0	0	2	2	2	2	2	0	0	0	2	2	2	0	2	2	0	0	2	2	2
Chr2-7692210	48.7171	2	0	2	2	2	2	2	2	2	0	2	2	2	2	2	2	2	2	2	2	2	2	0	2	2	2	2	0	0	2	2	2	2	2	0	0	0	2	2	2	0	2	2	0	0	2	2	2
Chr2-7751627	49.1596	2	0	2	2	2	2	2	2	2	0	2	2	2	2	2	2	2	2	2	2	2	2	0	2	2	2	2	0	0	2	2	2	2	2	0	0	0	2	2	2	0	2	2	0	0	2	2	2
Chr2-7892339	50.4873	2	0	2	2	2	2	0	0	2	0	2	2	2	2	2	2	2	2	2	2	2	2	0	2	2	2	2	0	0	2	2	2	2	2	0	0	0	2	2	2	0	2	2	0	0	2	2	2
Chr2-8253237	52.258	2	0	2	2	2	2	0	0	2	0	2	2	2	2	2	2	2	2	2	2	2	2	0	2	2	2	2	0	0	2	2	2	2	2	0	0	0	2	2	0	0	2	2	0	0	2	2	2
Chr2-8277372	54.0286	2	0	2	2	2	2	0	0	2	0	2	2	2	2	2	2	2	2	2	2	2	2	0	2	2	2	2	0	0	2	2	2	2	2	0	0	0	2	2	0	0	2	2	0	0	2	2	2
Chr2-8317602	54.9137	2	0	2	2	2	2	0	0	2	0	2	2	2	2	2	2	2	2	2	2	2	2	0	0	0	2	2	0	0	2	2	2	2	2	0	0	0	2	2	0	0	2	2	0	0	2	2	2
Chr2-8900156	57.6437	2	0	2	2	2	2	0	0	2	0	2	2	2	2	2	2	2	2	2	2	2	2	0	0	0	0	2	0	0	2	2	2	2	2	0	0	0	2	2	0	0	2	0	0	0	-1	2	0
Chr2-8940541	58.5529	2	0	2	2	2	2	0	0	2	0	2	2	2	2	2	2	2	2	2	2	0	0	0	0	0	0	2	0	0	2	2	2	2	2	0	0	0	2	2	0	0	2	0	0	0	2	2	0
Chr2-9533401	60.0239	2	0	-1	2	2	2	0	0	2	0	2	2	2	2	2	2	-1	2	-1	-1	0	0	0	0	0	0	2	0	0	2	2	2	2	2	0	0	0	2	-1	0	0	2	0	0	0	2	2	0
Chr2-9551592	61.9857	2	0	2	2	2	2	0	0	2	0	2	2	2	2	2	2	2	2	2	2	0	0	0	0	0	0	2	0	0	0	2	2	2	2	0	0	0	2	2	0	0	2	0	0	0	2	2	0
Chr2-9566523	62.4282	2	0	2	2	2	2	0	0	2	0	2	2	2	2	2	2	2	2	2	2	0	0	0	0	0	0	2	0	0	0	2	2	2	2	0	0	0	2	2	0	0	2	0	0	0	2	2	0
Chr2-9951189	63.3132	2	0	2	2	2	2	0	0	2	0	2	2	2	2	2	2	2	2	2	2	0	0	0	0	0	0	2	0	0	0	2	2	2	2	0	0	2	2	2	0	0	2	0	0	0	2	2	0
Chr2-10318728	65.527	2	0	2	2	2	2	0	0	2	0	2	2	2	2	2	2	2	2	2	2	0	0	0	0	0	0	2	0	0	0	2	2	2	2	0	0	2	2	2	0	0	2	0	0	0	2	2	0
Chr2-10964183	66.8548	2	0	2	2	2	2	0	0	2	0	2	2	2	2	2	2	2	2	2	2	0	0	0	0	0	0	2	0	0	0	2	2	2	2	0	0	2	2	2	0	0	2	0	0	2	2	2	0
Chr2-19268968	102.35	2	0	0	0	0	0	0	0	2	0	0	0	2	2	2	2	2	2	0	0	0	0	0	0	0	2	2	0	2	0	2	2	2	2	0	0	2	2	2	0	2	2	2	2	2	0	0	2
Chr2-19606757	102.793	2	0	0	0	0	0	0	0	2	0	0	0	2	2	2	2	2	2	0	0	0	0	0	0	0	2	2	0	2	0	2	2	2	2	0	0	2	2	2	0	2	2	2	2	2	0	0	2
Chr2-19661213	105.007	2	0	0	0	0	0	0	0	2	0	0	0	2	2	2	2	2	2	0	0	0	0	0	0	0	2	2	0	2	0	2	2	0	2	0	0	2	0	2	0	2	2	2	2	2	0	0	2
Chr2-19897447	106.777	2	0	0	0	0	0	0	0	2	2	0	0	2	2	2	2	2	2	0	0	0	0	0	0	0	2	2	0	2	0	2	2	0	2	0	0	2	0	2	0	2	2	2	2	2	0	0	2
Chr2-20423106	107.22	2	0	0	0	0	0	0	0	2	2	0	0	2	2	2	2	2	2	0	0	0	0	0	0	0	2	2	0	2	0	2	2	0	2	0	0	2	0	2	0	2	2	2	2	2	0	0	2
Chr2-20845932	108.767	2	0	0	0	0	0	0	0	2	2	0	0	2	2	2	2	2	2	0	0	0	0	0	0	0	2	2	0	2	0	2	2	0	2	0	0	2	-1	2	0	-1	2	2	2	-1	0	0	2
Chr2-20850724	109.282	2	0	0	0	0	0	0	0	2	2	0	0	2	2	2	2	2	2	0	0	0	0	0	0	0	2	2	0	2	0	2	2	0	2	0	0	2	0	2	0	2	2	2	2	2	0	0	2
Chr2-22043708	111.939	2	0	0	0	0	0	0	0	2	2	0	0	2	2	2	2	2	2	0	0	0	0	2	0	0	2	2	0	2	0	2	2	0	2	0	0	2	0	2	0	2	2	2	2	2	0	0	2
Chr2-22094623	112.445	2	0	0	0	0	0	0	0	2	2	0	0	2	2	2	2	2	2	0	0	0	0	2	0	0	2	2	0	2	0	2	2	0	2	0	0	2	0	2	0	2	-1	2	2	2	0	0	-1
Chr2-22231410	113.455	2	0	0	0	0	0	0	0	2	2	0	0	2	2	2	2	2	2	0	0	0	0	2	0	0	2	2	0	2	0	2	2	0	2	0	0	2	0	2	0	2	2	2	2	2	0	0	2
Chr2-24498581	119.233	2	0	0	0	0	0	0	0	2	2	0	0	0	2	2	2	2	2	0	0	0	0	2	0	0	2	2	0	0	0	2	2	0	2	2	2	2	0	2	0	2	2	2	2	2	0	0	2
Chr2-24822607	120.129	2	0	0	0	0	0	0	0	2	2	0	0	0	2	2	2	2	2	0	0	-1	0	2	0	0	2	2	0	0	0	2	2	0	2	2	2	2	0	2	0	2	2	2	2	2	0	0	2
Chr2-25756096	126.012	2	0	0	0	0	0	0	0	2	2	0	0	0	2	2	2	2	2	0	0	0	0	2	0	0	2	2	0	0	0	2	2	0	2	2	2	2	0	2	0	2	2	2	2	2	0	0	2
Chr2-25842171	126.901	2	0	0	0	0	0	0	0	2	2	0	0	0	2	2	2	2	2	0	0	0	0	2	0	0	2	2	0	0	0	2	2	0	2	2	2	2	0	2	0	2	2	2	2	2	0	0	2
Chr2-25858512	127.344	2	0	0	0	0	0	0	0	2	2	0	0	0	2	2	2	2	2	0	0	0	0	2	0	0	2	2	0	0	0	2	2	0	0	2	2	2	0	2	0	2	2	2	2	2	0	0	2
Chr2-26084098	127.786	2	0	0	0	0	0	0	0	2	2	0	0	0	2	2	2	2	2	0	0	0	0	2	0	0	2	2	0	0	0	2	2	0	0	2	2	2	0	2	0	2	2	2	2	2	0	0	2
Chr2-26204103	129.144	2	0	0	0	0	0	0	0	2	2	0	0	0	2	2	2	2	2	0	0	0	-1	2	0	0	2	2	0	0	0	2	2	0	0	2	2	2	0	2	0	2	2	2	2	2	0	0	2
Chr2-26669379	131.862	2	0	0	0	0	0	0	0	2	0	0	0	0	2	2	2	2	2	0	0	0	0	2	0	0	2	2	0	0	0	2	2	0	0	2	2	2	0	2	0	2	2	2	2	2	0	0	2
Chr2-28882866	139.021	2	0	0	0	0	0	0	0	2	0	2	2	0	2	2	2	2	0	0	0	0	0	2	0	0	2	2	0	0	0	0	0	0	0	2	2	2	0	0	0	2	2	2	2	2	0	0	2
Chr2-29588347	144.061	2	0	0	0	0	0	0	0	2	0	2	2	0	2	2	2	2	0	0	0	0	0	2	0	0	2	2	0	0	0	0	0	2	0	2	2	2	2	0	0	2	2	2	2	2	0	0	2
Chr2-29751044	145.114	2	0	0	0	0	0	0	0	2	0	2	2	0	2	2	2	2	0	0	0	0	0	2	0	0	2	2	2	0	0	0	0	2	0	2	2	2	-1	0	0	2	2	2	2	-1	0	0	2
Chr2-32837452	160.965	2	0	-1	2	0	0	0	0	-1	0	0	0	0	0	0	0	0	0	0	2	0	0	2	0	0	2	2	-1	0	0	0	0	2	0	-1	2	2	2	0	2	2	2	2	0	2	0	0	-1
Chr2-33297971	162.436	2	0	2	2	0	0	0	0	2	0	0	0	0	0	0	0	0	0	0	2	0	0	2	0	0	2	2	2	0	0	0	0	2	0	2	2	2	2	0	2	2	2	2	0	2	2	0	2
Chr2-33934305	164.418	2	0	2	2	0	0	0	0	2	0	0	0	0	0	0	0	0	0	0	2	0	0	2	0	0	2	2	2	0	0	0	0	2	0	2	2	2	2	0	-1	2	2	2	0	2	2	0	2
Chr2-34422811	193.446	2	0	2	2	0	0	0	0	2	0	0	0	0	0	0	0	0	0	0	2	0	0	2	0	0	2	2	2	2	0	0	0	2	0	2	2	2	2	0	2	2	2	2	0	2	2	0	2
Chr2-34706090	194.331	2	0	2	2	0	0	0	0	2	0	0	0	0	0	0	0	0	0	0	2	0	0	2	0	0	2	2	2	2	0	0	0	2	0	2	2	2	2	0	2	2	2	2	0	2	2	0	2
Chr2-35109130	195.216	2	0	2	2	0	0	0	0	2	0	0	0	0	0	0	0	0	0	0	2	0	0	2	0	0	2	2	2	2	0	0	0	2	0	2	2	2	2	0	2	2	2	2	0	2	2	0	2
Chr2-35215220	195.659	2	0	2	2	0	0	0	0	2	0	0	0	0	0	0	0	0	0	0	2	0	0	2	0	0	2	2	2	2	0	0	0	2	0	2	2	2	2	0	2	2	2	2	0	2	2	0	2
Chr2-35265874	196.101	2	0	2	2	0	0	0	0	2	0	0	0	0	0	0	0	0	0	0	2	0	0	2	0	0	2	2	2	2	0	0	0	2	0	2	2	2	2	0	2	2	2	2	0	2	2	0	2
Chr2-35402676	196.986	2	0	2	2	0	0	0	0	2	0	0	0	0	0	0	0	0	0	0	2	0	0	2	0	0	2	2	2	2	0	0	0	2	0	2	2	2	2	0	2	2	2	2	0	2	2	0	2
Chr2-35524699	198.789	2	0	2	-1	0	0	0	0	-1	0	0	0	0	0	0	0	0	0	0	2	0	0	2	0	0	2	2	2	2	0	0	0	2	0	2	2	2	2	0	2	2	2	2	0	2	2	0	2
Chr2-35525636	199.69	2	0	2	2	0	0	0	0	2	0	0	0	0	0	0	0	0	0	0	2	2	2	2	0	0	2	2	2	2	0	0	0	2	0	2	2	2	2	0	2	2	2	2	0	2	2	0	2
Chr2-35854621	201.904	2	0	2	2	0	0	0	0	2	0	0	0	0	0	0	0	0	0	0	2	2	2	2	0	0	2	2	2	2	0	0	0	2	0	2	2	2	2	0	2	2	2	0	0	2	2	0	0
Chr3-2609343	0	2	0	2	2	2	2	0	0	2	2	2	2	2	0	0	0	0	0	2	0	2	2	0	0	0	0	2	0	0	0	2	2	2	2	0	0	0	2	2	2	2	0	0	2	2	2	0	0
Chr3-3391089	5.0937	2	0	2	2	2	2	0	0	2	2	2	2	2	-1	0	0	0	0	2	-1	-1	2	0	2	2	2	2	0	-1	0	2	2	2	-1	0	0	-1	2	2	2	2	-1	-1	2	2	2	0	0
Chr3-4826713	14.3828	2	0	2	2	2	2	0	0	2	2	2	2	2	0	0	0	0	2	2	0	2	2	0	2	2	2	2	0	2	0	0	0	2	2	0	0	0	2	0	2	0	0	2	2	2	2	0	2
Chr3-5903206	17.5119	2	0	2	2	2	2	0	0	2	2	2	2	2	0	0	0	0	2	0	0	2	2	0	2	2	2	2	0	2	0	0	0	2	2	0	0	0	2	0	2	0	0	2	2	2	2	0	2
Chr3-7170886	25.0915	2	0	2	2	2	2	0	0	2	2	2	2	2	0	0	0	0	2	0	0	2	2	0	2	2	2	2	0	2	0	0	0	2	2	0	0	0	2	0	2	0	0	2	2	2	2	0	2
Chr3-13123061	64.2802	2	0	2	2	0	0	0	0	2	2	2	2	0	0	0	0	0	2	0	0	2	2	2	0	0	2	2	0	2	0	0	0	2	2	2	2	0	2	0	0	0	0	2	2	2	2	0	2
Chr3-13828067	66.1679	2	0	2	2	0	0	2	2	2	2	2	2	0	0	0	0	-1	2	0	0	2	2	2	0	0	2	2	0	2	0	0	0	2	2	2	2	0	2	0	0	0	0	2	2	2	2	0	2
Chr3-14501860	72.4814	2	0	2	2	0	0	2	2	2	2	2	2	0	0	0	0	0	2	0	0	2	2	2	0	0	2	2	0	2	0	0	0	2	2	2	2	0	2	0	0	0	2	2	2	2	2	0	2
Chr3-14584881	73.8707	2	0	2	2	0	0	2	2	2	2	2	2	0	0	0	0	0	2	0	0	2	2	2	0	0	2	2	0	2	0	0	0	2	2	2	2	0	2	0	0	0	2	2	2	2	2	0	2
Chr3-15390847	78.4496	2	0	2	2	0	0	2	2	-1	2	2	2	0	0	0	0	0	2	0	0	2	2	2	0	0	0	2	0	2	0	0	0	2	2	0	0	0	2	0	0	0	2	2	2	2	2	0	2
Chr3-15837144	81.5787	2	0	2	2	0	0	2	2	2	2	2	2	0	0	0	0	0	2	0	0	2	2	2	2	2	0	2	0	2	0	0	0	2	2	0	0	0	2	0	0	0	0	2	2	0	2	0	2
Chr3-16660906	87.8334	2	0	2	2	0	0	2	2	2	2	2	2	0	0	0	0	0	2	0	0	2	2	2	2	2	0	2	0	2	0	0	0	2	2	2	2	0	2	0	0	0	0	2	2	0	2	0	2
Chr3-17802692	90.5026	2	0	2	2	0	0	2	2	0	2	2	2	0	0	0	0	0	2	0	0	2	2	2	2	2	0	2	0	2	0	0	0	2	2	2	2	0	2	0	0	0	0	2	2	0	0	0	2
Chr3-23535778	100.907	2	0	0	0	0	0	2	2	0	2	2	2	0	0	0	0	0	2	0	0	2	2	2	2	2	0	2	0	2	0	2	2	2	2	2	2	-1	2	2	0	0	0	2	-1	-1	-1	-1	2
Chr4-2412512	0	2	0	0	0	2	2	2	2	2	2	0	0	2	0	0	0	0	0	0	2	0	0	2	0	0	2	2	0	2	0	2	2	0	0	2	2	0	-1	2	2	0	2	0	2	0	2	0	0
Chr4-3467583	4.2555	2	0	0	0	2	2	2	2	2	2	0	0	2	0	0	0	0	0	0	2	0	0	2	0	0	2	2	0	2	0	2	2	0	0	2	2	0	0	2	2	0	2	2	2	0	2	0	2
Chr4-5135513	11.9039	2	0	0	0	2	2	2	2	2	2	0	0	2	0	0	0	0	0	0	2	0	0	2	0	0	2	2	0	2	0	2	2	0	0	0	0	0	0	2	2	0	2	2	2	0	2	0	2
Chr4-5135453	12.3484	2	0	0	0	2	2	2	2	2	2	0	0	2	0	0	0	0	0	0	2	0	0	2	0	0	2	2	0	2	0	2	2	0	0	0	0	0	0	2	2	0	2	2	2	0	2	0	2
Chr4-5208260	12.7909	2	0	0	0	2	2	2	2	2	2	0	0	2	0	0	0	0	0	0	2	0	0	2	0	0	2	2	0	2	0	2	2	0	0	0	0	0	0	2	2	0	2	2	2	0	2	0	2
Chr4-5817022	14.1186	2	0	0	0	2	2	2	2	2	2	0	0	2	0	0	0	0	0	0	2	0	0	2	0	0	2	2	0	2	0	2	2	0	0	0	0	0	0	2	2	0	2	2	2	0	2	0	2
Chr4-6301931	15.0156	2	0	0	0	2	2	2	2	2	2	0	0	2	0	0	0	0	0	0	2	0	0	2	0	0	2	-1	0	2	0	2	2	0	0	0	0	0	0	2	-1	0	2	2	2	0	2	0	2
Chr4-6301912	15.464	2	0	0	0	2	2	2	2	2	2	0	0	2	0	0	0	0	0	0	2	0	0	2	0	0	2	2	0	2	0	2	2	0	0	0	0	0	0	2	-1	0	2	2	2	0	2	0	2
Chr4-7261966	19.0415	2	0	0	0	2	2	2	2	2	2	0	0	2	0	0	0	0	0	0	2	0	0	2	0	0	2	2	0	2	0	2	2	0	2	0	0	0	0	2	2	0	2	2	2	0	2	0	2
Chr4-9994296	19.484	2	0	0	0	2	2	2	2	2	2	0	0	2	0	0	0	0	0	0	2	0	0	2	0	0	2	2	0	2	0	2	2	0	2	0	0	0	0	2	2	0	2	2	2	0	2	0	2
Chr4-12047082	20.4365	2	0	0	0	2	2	2	2	-1	2	0	0	2	0	0	0	0	0	0	2	-1	0	2	0	0	2	2	0	2	0	2	-1	0	2	0	0	0	0	2	2	0	2	2	2	0	2	0	2
Chr4-14355214	33.5888	2	0	0	0	0	0	0	0	2	2	0	0	2	0	0	0	0	0	0	2	0	0	0	0	0	2	2	0	2	0	2	2	2	2	0	0	0	2	2	2	2	0	2	2	0	2	0	2
Chr4-15911011	36.2462	2	0	0	0	0	0	0	0	0	2	0	0	2	0	0	0	0	0	0	2	0	0	0	0	0	2	2	0	2	0	2	2	2	2	0	0	0	2	2	2	2	0	2	2	0	2	0	2
Chr4-16044767	36.6927	2	0	0	0	0	0	0	0	0	2	0	0	2	0	0	0	0	0	0	2	0	0	0	0	0	2	2	2	2	0	2	2	2	2	0	0	0	2	2	2	2	0	2	2	0	2	0	2
Chr4-16441661	39.3738	2	0	0	0	0	0	0	0	0	2	2	2	2	0	0	0	0	0	0	2	0	0	0	0	0	2	2	2	2	0	2	2	2	2	0	0	0	2	2	2	2	0	2	2	0	2	0	2
Chr4-16547334	39.8183	2	0	0	0	0	0	0	0	0	2	2	2	2	0	0	0	0	0	0	2	0	0	0	0	0	2	2	2	2	0	2	2	2	2	0	0	0	2	2	2	2	0	2	2	0	2	0	2
Chr4-16575363	40.2627	2	0	0	0	0	0	0	0	0	2	2	2	2	0	0	0	0	0	0	2	0	0	0	0	0	2	2	2	2	0	2	2	2	2	0	0	0	2	2	2	2	0	2	2	0	2	0	2
Chr4-16681465	40.7214	2	0	0	0	0	0	0	0	0	2	2	2	2	0	0	0	0	0	0	2	0	0	2	0	0	2	2	2	2	0	2	2	2	2	0	0	0	2	2	2	2	0	2	2	0	2	0	2
Chr4-17248663	43.0166	2	0	0	0	0	0	0	0	0	0	2	2	2	0	0	0	0	0	0	2	0	0	0	0	0	2	2	2	2	0	2	2	2	2	0	0	0	2	2	2	2	0	2	2	0	2	0	2
Chr4-19002084	47.0074	2	0	0	0	0	0	0	0	0	0	2	2	2	0	0	0	0	0	0	2	0	0	0	0	0	2	2	2	2	0	2	2	0	2	0	0	0	0	2	2	0	0	2	2	0	2	0	2
Chr4-19331603	54.7236	2	0	0	0	0	0	0	0	0	0	0	0	2	0	0	0	0	0	0	0	0	0	0	0	0	2	2	2	2	0	0	0	0	2	0	0	0	0	-1	2	0	-1	2	2	0	2	0	2
Chr4-19988207	64.91	2	0	0	0	0	0	0	0	0	0	0	0	2	0	0	0	0	0	0	0	0	0	0	0	0	2	2	2	2	0	0	0	0	2	0	0	0	0	0	2	0	0	0	2	2	2	0	0
Chr4-20955964	67.5674	2	0	0	0	0	0	0	0	0	0	0	0	2	0	0	0	0	0	0	0	0	0	0	0	0	2	2	2	2	0	0	0	0	2	2	2	2	0	0	2	0	0	0	2	2	2	0	0
Chr4-21608232	70.2248	2	0	0	0	0	0	0	0	0	0	0	0	2	0	0	0	0	0	0	0	0	0	0	0	0	2	2	2	2	0	0	0	0	2	2	2	2	0	0	2	0	0	0	2	2	2	0	0
Chr4-22015801	71.9954	2	0	0	0	0	0	0	0	0	0	0	0	2	0	0	0	0	0	0	0	0	0	0	0	0	2	2	2	2	0	2	2	0	2	2	2	2	0	2	2	0	0	0	2	2	2	0	0
Chr4-23145364	87.0349	2	0	0	0	0	0	0	0	0	0	2	2	2	2	2	2	2	0	0	0	0	0	0	2	2	2	2	2	0	0	2	2	0	2	2	2	2	0	2	2	0	0	2	2	2	2	0	2
Chr4-23430773	88.4438	2	0	0	0	0	0	0	0	0	0	2	-1	2	2	2	2	2	0	0	0	0	0	0	2	2	2	2	2	0	0	2	2	0	2	2	2	2	0	-1	2	0	0	2	2	2	-1	0	2
Chr4-24604817	91.2636	2	0	0	0	0	0	0	0	0	0	2	2	2	2	2	2	2	0	0	0	0	0	0	2	2	2	2	2	0	0	2	2	0	2	2	2	2	0	2	2	0	0	2	2	2	2	0	2
Chr4-24768377	91.7101	2	0	0	0	0	0	0	0	0	0	2	2	2	2	2	2	2	0	0	0	0	0	0	2	2	2	2	2	0	0	2	2	0	2	2	2	2	0	2	2	0	0	2	2	2	2	0	2
Chr4-25372615	93.0497	2	0	0	0	0	0	0	0	0	0	2	2	2	2	2	2	2	0	0	0	2	2	0	2	2	2	2	2	0	0	2	2	0	2	2	2	2	0	2	2	0	0	2	2	2	2	0	2
Chr4-25759975	93.517	2	0	0	0	0	0	0	0	0	0	2	2	2	2	2	2	2	0	0	0	2	2	0	2	2	2	2	2	0	0	2	2	0	2	2	2	2	-1	2	2	0	0	2	2	-1	2	0	-1
Chr4-25914707	93.9843	2	0	0	0	0	0	0	0	0	0	2	2	2	2	2	2	2	0	0	0	2	2	0	2	2	2	2	2	0	0	2	2	0	2	2	2	2	0	2	2	0	0	2	2	2	2	0	2
Chr4-26072541	94.4268	2	0	0	0	0	0	0	0	0	0	2	2	2	2	2	2	2	0	0	0	2	2	0	2	2	2	2	2	0	0	2	2	0	2	2	2	2	0	2	2	0	0	2	2	2	2	0	2
Chr4-26260551	95.3118	2	0	0	0	0	0	0	0	0	0	2	2	2	2	2	2	2	0	0	0	2	2	0	2	2	2	2	2	0	0	2	2	0	2	2	2	2	0	2	2	0	0	2	2	2	2	0	2
Chr4-26640941	99.3026	2	0	0	0	0	0	0	0	0	0	2	2	2	2	2	2	2	0	0	0	2	2	0	2	2	2	2	2	0	0	2	2	0	2	2	2	2	0	2	2	0	0	2	2	2	2	0	2
Chr4-28541321	104.296	2	0	0	0	0	0	0	0	0	0	2	2	2	2	2	2	2	2	0	0	2	2	2	2	2	2	2	2	0	0	2	2	0	2	2	2	2	0	2	2	0	0	2	2	2	2	2	2
Chr4-28679149	107.09	2	0	0	0	0	-1	0	0	0	0	2	2	2	0	0	0	0	2	0	0	2	2	2	2	2	2	2	2	0	0	2	2	0	2	2	2	2	0	2	2	0	0	2	2	2	2	2	2
Chr4-29187884	113.488	2	0	0	0	0	0	0	0	0	0	2	2	2	0	0	0	0	2	0	0	2	2	2	2	2	2	2	2	0	2	2	2	0	2	2	2	2	0	2	2	0	0	2	2	2	2	2	2
Chr4-29827758	114.374	2	0	0	0	0	0	0	0	0	0	2	2	2	0	0	0	0	2	0	0	2	2	2	2	2	2	2	2	0	2	2	2	0	2	2	2	2	0	2	2	0	0	2	2	2	0	2	2
Chr4-29892407	117.031	2	0	0	0	0	0	0	0	0	0	2	2	2	0	0	0	0	2	0	0	2	2	2	2	2	2	2	2	0	2	2	2	0	2	2	2	2	0	2	2	0	0	2	2	2	0	2	2
Chr4-31919496	127.352	2	0	0	0	0	0	0	0	2	0	2	2	2	0	0	0	0	2	0	0	2	2	2	2	2	2	2	2	2	2	2	2	0	2	2	2	2	0	2	2	0	0	2	2	2	0	2	2
Chr4-32335096	129.123	2	0	0	0	0	0	0	0	2	0	2	2	2	0	0	0	0	2	0	0	2	2	2	2	2	2	2	2	2	2	2	2	0	2	2	2	2	0	2	2	0	0	2	2	2	0	2	2
Chr4-32964381	130.008	2	0	0	0	0	0	0	0	2	0	2	2	2	0	0	0	0	2	0	0	2	2	2	2	2	2	2	2	2	2	2	2	0	2	2	2	2	0	2	2	0	0	2	2	2	0	2	2
Chr4-33928813	140.52	2	0	0	0	0	0	0	0	2	0	2	2	2	0	0	0	0	2	0	0	2	2	2	2	2	2	2	2	2	2	2	2	0	2	2	2	2	0	2	2	0	0	0	2	2	0	2	0
Chr4-34415769	143.238	2	0	0	0	0	0	0	0	2	0	2	2	2	0	0	0	0	2	0	0	2	2	2	2	2	2	2	2	2	2	2	2	0	2	2	2	2	0	2	0	0	0	0	2	2	0	2	0
Chr4-34880648	144.127	2	0	0	0	0	0	0	0	2	0	2	2	2	0	0	0	0	2	0	0	2	2	2	2	2	2	2	2	2	2	2	2	0	2	2	2	2	0	2	0	0	2	0	2	2	0	2	0
Chr5-66642	0	2	0	2	2	0	0	0	0	0	0	0	0	0	0	0	0	0	0	0	2	0	0	0	0	0	2	2	2	2	0	2	2	2	0	2	2	2	2	2	2	2	2	0	2	0	2	0	0
Chr5-962467	1.7707	2	0	2	2	0	0	0	0	0	0	0	0	0	0	0	0	0	0	0	0	0	0	0	0	0	2	2	2	2	0	2	2	2	0	2	2	2	2	2	2	2	2	0	2	0	2	0	0
Chr5-1243736	4.3503	2	0	2	2	0	0	0	0	0	0	2	2	0	0	0	0	0	0	0	0	0	0	0	0	0	2	2	2	2	0	2	2	2	0	2	2	2	-1	2	2	2	2	0	2	-1	-1	-1	0
Chr5-1482938	5.8971	2	0	2	2	0	0	0	0	0	0	2	2	0	0	0	0	0	0	0	0	0	0	0	0	0	2	2	2	2	0	2	2	2	0	2	2	2	2	2	2	2	2	0	2	0	2	0	0
Chr5-1748554	7.2368	2	0	2	2	0	0	0	0	0	0	2	2	0	0	0	0	0	0	0	0	0	0	0	0	0	2	2	2	2	0	2	2	2	0	2	2	2	2	2	2	2	2	0	2	0	2	0	0
Chr5-2465095	15.6884	2	0	2	2	0	0	0	0	0	0	2	2	0	0	0	0	0	0	0	0	0	0	0	0	0	2	2	2	2	0	-1	2	2	0	2	2	2	-1	2	0	2	2	0	-1	0	2	2	0
Chr5-3055104	18.0049	2	0	2	2	0	0	0	0	0	0	2	2	0	0	0	0	0	0	0	0	0	0	0	0	0	2	2	2	2	0	2	2	2	0	2	2	2	2	2	0	2	2	0	2	0	2	2	0
Chr5-3100589	18.8939	2	0	2	2	0	0	0	0	0	0	2	2	0	0	0	0	0	0	0	0	0	0	0	0	0	2	2	2	2	0	2	2	2	0	2	2	2	2	2	0	2	2	0	2	0	2	2	0
Chr5-3150021	19.3364	2	0	2	2	0	0	0	0	0	0	2	2	0	0	0	0	0	0	0	0	0	0	0	0	0	2	2	2	2	0	2	2	2	0	2	2	2	2	2	0	2	2	0	2	0	2	2	0
Chr5-3504754	19.7789	2	0	2	2	0	0	0	0	0	0	2	2	0	0	0	0	0	0	0	0	0	0	0	0	0	2	2	2	2	0	2	2	2	0	2	2	2	2	2	0	2	2	0	2	0	2	2	0
Chr5-3548760	21.5495	2	0	2	2	0	0	0	0	0	0	2	2	0	0	0	0	0	0	0	0	0	0	0	0	0	2	2	2	2	0	2	2	2	0	2	2	2	2	2	0	2	2	0	2	0	2	2	0
Chr5-3640060	21.992	2	0	2	2	0	0	0	0	0	0	2	2	0	0	0	0	0	0	0	0	0	0	0	0	0	0	2	2	2	0	2	2	2	0	2	2	2	2	2	0	2	2	0	2	0	2	2	0
Chr5-4663967	25.0933	2	0	2	2	0	0	0	0	0	0	2	2	0	0	0	0	0	0	0	0	0	0	0	0	0	0	2	2	2	0	2	2	2	0	2	2	2	2	2	0	2	2	2	2	0	2	2	2
Chr5-17933564	67.5165	2	0	0	0	0	0	0	0	2	0	0	0	0	0	0	0	0	2	2	0	0	0	0	2	2	0	0	2	2	0	2	2	2	0	0	0	0	2	2	0	2	0	0	2	2	2	2	0
Chr5-18115945	71.0622	2	0	0	0	0	0	0	0	2	0	0	0	0	0	0	0	0	2	2	0	0	0	0	2	2	0	0	2	2	0	0	0	2	0	0	0	0	2	0	0	2	0	0	2	2	2	2	0
Chr5-18925384	83.3009	2	0	0	0	0	0	0	0	2	2	0	0	0	0	0	0	0	2	2	0	0	0	2	2	2	2	2	2	2	0	0	0	2	0	2	2	2	2	0	0	2	2	0	2	2	2	2	0
Chr5-18500584	85.0795	2	0	0	0	0	0	0	0	2	2	0	0	0	0	0	0	0	2	2	0	0	0	2	2	2	2	2	2	2	0	0	0	2	0	2	2	2	2	0	0	2	2	0	2	2	2	2	0
Chr5-18996450	85.5219	2	0	0	0	0	0	0	0	2	2	0	0	0	0	0	0	0	2	2	0	0	0	2	2	2	2	2	2	2	0	0	0	2	0	2	2	2	2	0	0	2	2	0	2	2	2	2	0
Chr5-19084892	86.407	2	0	0	0	0	0	0	0	2	2	0	0	0	0	0	0	0	2	2	0	0	0	2	2	2	2	2	2	2	0	0	0	2	0	2	2	2	2	0	0	2	2	0	2	2	2	2	0
Chr5-19240758	86.8495	2	0	0	0	0	0	0	0	2	2	0	0	0	0	0	0	0	2	2	0	0	0	2	2	2	2	2	2	2	0	0	0	2	0	2	2	2	2	0	0	2	2	0	2	2	2	2	0
Chr5-19448955	88.1772	2	0	0	0	2	2	0	0	2	2	0	0	0	0	0	0	0	2	2	0	0	0	2	2	2	2	2	2	2	0	0	0	2	0	2	2	2	2	0	0	2	2	0	2	2	2	2	0
Chr5-19490293	89.0823	2	0	0	0	2	2	0	0	2	2	0	0	0	0	0	0	0	-1	2	0	0	0	2	2	2	2	2	2	2	0	0	0	2	0	0	0	2	2	0	0	2	2	0	2	2	2	2	0
Chr5-19548916	89.9874	2	0	0	0	2	2	0	0	2	2	0	0	0	0	0	0	0	2	2	0	0	0	2	2	2	2	2	2	2	0	0	0	2	0	0	0	2	2	0	0	2	2	0	0	2	2	2	0
Chr5-19945325	91.3151	2	0	0	0	2	2	0	0	2	2	0	0	0	0	0	0	0	2	2	0	0	0	2	2	2	2	2	2	2	0	0	0	0	0	0	0	2	0	0	0	2	2	0	0	2	2	2	0
Chr5-20588957	93.0858	2	0	0	0	2	2	0	0	2	2	0	0	0	0	0	0	0	2	2	0	0	0	2	2	2	2	2	2	2	0	0	0	0	2	0	0	2	0	0	0	2	2	0	0	2	2	2	0
Chr5-20929538	93.5302	2	0	0	0	2	2	0	0	2	2	0	0	0	0	0	0	0	2	2	0	0	0	2	2	2	2	2	2	2	0	0	0	0	2	0	0	2	0	0	0	2	2	0	0	2	2	2	0
Chr5-20940019	93.9747	2	0	0	0	2	2	0	0	2	2	0	0	0	0	0	0	0	2	2	0	0	0	2	2	2	2	2	2	2	0	0	0	0	2	0	0	2	0	0	0	2	2	0	0	2	2	2	0
Chr5-21040652	95.7453	2	0	0	0	2	2	0	0	2	2	0	0	0	0	0	0	0	2	2	0	0	0	2	2	2	2	2	2	2	0	0	0	0	2	0	0	2	0	0	0	2	2	0	0	2	2	2	0
Chr5-22733367	101.075	2	0	0	0	2	2	0	0	2	2	0	0	0	0	0	0	0	2	2	0	0	0	2	2	2	2	2	0	2	0	0	0	0	2	0	0	0	0	0	0	2	2	0	0	2	2	2	0
Chr5-24020057	104.653	2	0	0	0	2	2	0	0	2	2	0	0	0	0	0	0	0	2	2	0	0	0	2	2	2	2	2	0	2	0	0	0	0	2	0	0	0	0	0	0	2	2	0	0	2	2	2	0
Chr5-25609049	111.39	2	0	0	0	2	2	2	2	2	2	0	0	0	0	0	0	0	2	2	0	0	0	2	2	2	2	2	2	2	0	0	0	0	2	0	0	0	0	0	0	2	2	0	0	2	2	2	0
Chr5-25616977	112.717	2	0	0	0	2	2	2	2	2	2	0	0	0	0	0	0	0	2	2	0	0	0	2	2	2	2	2	2	2	0	0	0	0	2	0	0	0	0	0	0	2	2	0	0	2	2	2	0
Chr5-25701145	113.16	2	0	0	0	2	2	2	2	2	2	0	0	0	0	0	0	0	2	2	0	0	0	2	2	2	2	2	2	2	0	0	0	0	2	0	0	0	0	0	0	2	2	0	0	2	2	2	0
Chr5-26419104	115.817	2	0	0	0	2	2	2	2	2	2	0	0	0	0	0	0	0	2	2	2	0	0	2	2	2	2	2	2	2	0	0	0	0	2	0	0	0	0	0	0	2	2	0	0	2	2	2	0
Chr5-27331103	117.588	2	0	2	2	2	2	2	2	2	2	0	0	0	0	0	0	0	2	2	2	0	0	2	2	2	2	2	2	2	0	0	0	0	2	0	0	0	0	0	0	2	2	0	0	2	2	2	0
Chr5-27784583	119.802	2	0	2	2	2	2	2	2	2	2	0	0	0	0	0	0	0	2	2	2	0	0	2	2	2	2	2	2	2	0	0	0	0	2	0	0	0	0	0	0	0	2	0	0	2	2	2	0
Chr5-29533510	133.402	2	0	2	2	2	2	2	2	2	2	0	0	0	0	0	0	0	2	0	2	0	0	0	2	2	2	0	2	2	0	0	0	0	2	0	0	2	0	0	0	0	2	0	0	2	2	2	0
Chr6-970653	0	2	0	2	2	2	2	0	0	0	0	0	0	2	0	0	0	0	2	2	2	0	0	0	2	2	2	0	0	0	2	0	0	0	0	0	0	0	0	0	0	0	2	2	0	0	2	0	2
Chr6-1114863	2.2538	2	0	2	2	2	2	0	0	0	0	0	0	2	0	0	0	0	2	2	2	0	0	0	2	2	2	0	0	0	2	0	0	0	0	0	0	0	0	0	0	0	2	2	0	0	2	0	2
Chr6-3461663	13.5017	2	0	2	2	2	2	0	0	0	2	0	0	2	0	0	0	0	0	2	2	0	0	0	0	0	2	0	2	0	2	0	0	2	0	0	0	0	2	0	0	0	2	2	0	0	2	0	2
Chr6-9992505	61.3994	2	0	0	0	0	0	0	0	0	2	2	2	0	0	0	0	0	0	2	0	0	0	0	2	2	2	2	2	2	2	0	0	2	2	2	2	2	2	0	2	2	2	2	0	2	0	2	2
Chr6-10727246	63.1701	2	0	0	0	0	0	0	0	0	2	2	2	0	0	0	0	0	0	2	0	0	0	0	2	2	2	2	2	2	2	0	0	2	2	2	2	2	2	0	2	2	2	2	0	2	0	2	2
Chr6-16582786	77.7272	2	0	0	0	0	0	0	0	0	2	2	2	0	0	0	0	0	0	2	2	0	0	2	2	2	2	2	2	2	2	0	0	2	2	2	2	2	2	0	2	2	2	0	0	2	0	2	0
Chr6-14604255	78.1817	2	0	0	0	0	0	0	0	0	2	2	2	0	0	0	0	0	0	2	2	0	0	2	2	2	2	2	2	2	2	0	0	2	2	2	2	2	2	0	2	2	2	0	0	2	0	2	0
Chr6-19252047	81.4832	2	0	0	0	0	0	2	-1	0	2	2	2	0	-1	0	0	-1	0	2	2	0	0	2	2	2	2	2	2	2	2	0	0	2	2	2	2	2	2	0	2	2	2	0	0	0	-1	2	-1
Chr6-19338351	82.0152	2	0	0	0	0	0	2	2	0	2	2	2	0	0	0	0	0	0	2	2	0	0	2	2	2	2	2	2	2	2	0	0	2	2	2	2	2	2	0	2	2	2	0	0	0	0	2	0
Chr6-19907430	85.1165	2	0	0	0	0	0	2	2	0	2	0	0	0	0	0	0	0	0	2	2	2	2	2	2	2	2	2	2	2	2	0	0	2	2	2	2	2	2	0	2	2	2	0	0	0	0	2	0
Chr6-20258480	85.559	2	0	0	0	0	0	2	2	0	2	0	0	0	0	0	0	0	0	2	2	2	2	2	2	2	2	2	2	2	2	0	0	2	2	2	2	2	2	0	2	2	2	0	0	0	0	2	0
Chr6-20371080	86.444	2	0	0	0	0	0	2	2	0	2	0	0	0	0	0	0	0	0	2	2	2	2	2	2	2	2	2	2	2	2	0	0	2	2	2	2	2	2	0	2	2	2	0	0	0	0	2	0
Chr6-20498580	86.8865	2	0	0	0	0	0	2	2	0	2	0	0	0	0	0	0	0	0	2	2	2	2	2	2	2	0	2	2	2	2	0	0	2	2	2	2	2	2	0	2	2	2	0	0	0	0	2	0
Chr6-21008100	89.5439	2	0	0	0	0	0	2	2	0	2	0	0	0	0	0	0	0	0	2	2	2	2	2	2	2	0	2	2	2	2	0	0	2	2	2	2	2	2	0	0	2	2	0	0	0	0	2	0
Chr6-21482116	90.4289	2	0	0	0	0	0	2	2	0	2	0	0	0	0	0	0	0	0	2	2	2	2	2	2	2	0	2	2	2	2	0	0	2	2	2	2	2	2	0	0	2	2	0	0	0	0	2	0
Chr6-22614850	97.6537	2	0	0	0	0	0	2	2	0	2	0	0	0	0	0	0	0	0	2	2	2	2	2	2	2	0	2	2	2	0	0	0	2	2	2	2	2	2	0	0	2	2	0	0	0	0	2	0
Chr6-22856239	102.15	2	0	0	0	0	0	2	2	0	2	0	0	0	0	0	0	0	0	2	2	2	2	2	2	2	0	2	2	2	0	0	0	2	2	2	2	2	2	0	0	2	2	0	0	0	0	2	0
Chr6-23124979	102.593	2	0	0	0	0	0	2	2	0	2	0	0	0	0	0	0	0	0	2	2	2	2	2	2	2	0	2	2	2	0	0	0	2	2	2	2	2	2	0	0	2	2	0	0	0	0	2	0
Chr6-23685695	103.92	2	0	0	0	0	0	2	2	0	2	0	0	0	0	0	0	0	0	2	2	2	2	2	2	2	0	2	2	2	0	0	0	2	2	2	2	2	2	0	0	2	2	0	0	0	2	2	0
Chr6-25228462	110.147	2	0	0	0	0	0	2	2	0	2	0	0	0	0	0	0	0	0	2	2	2	2	2	2	2	0	0	0	2	0	0	0	2	2	2	2	2	2	0	0	2	0	0	0	0	2	2	0
Chr6-26144076	111.032	2	0	0	0	0	0	2	2	0	2	0	0	0	0	0	0	0	0	2	2	2	2	2	2	2	0	0	0	2	0	0	0	2	2	2	2	2	2	0	0	2	0	0	0	0	2	2	0
Chr6-26357312	111.475	2	0	0	0	0	0	2	2	0	2	0	0	0	0	0	0	0	0	2	2	2	2	2	2	2	0	0	0	2	0	0	0	2	2	2	2	2	2	0	0	2	0	0	0	0	2	2	0
Chr6-26429900	113.006	2	0	-1	-1	-1	-1	2	2	-1	2	-1	0	0	0	0	0	-1	0	2	2	-1	2	2	2	2	0	0	0	2	-1	0	0	0	2	2	2	2	0	0	0	2	0	-1	0	0	2	2	0
Chr6-26572383	115.559	2	0	0	0	0	0	2	2	0	2	0	0	0	0	0	0	0	0	2	2	2	2	2	2	2	0	0	0	2	0	0	0	0	2	2	2	2	0	0	0	2	0	0	0	2	2	2	0
Chr6-28089488	129.159	2	0	0	0	2	2	2	2	0	2	0	0	0	2	2	2	2	0	2	2	2	2	2	2	2	0	0	0	2	0	2	2	0	2	2	2	2	0	2	0	2	0	0	0	2	2	2	0
Chr6-29163387	135.386	2	0	0	0	2	2	0	0	0	2	0	0	0	2	2	2	2	0	2	2	2	2	2	2	2	0	0	0	2	0	2	2	0	2	2	2	2	0	2	0	2	2	0	0	0	2	2	0
Chr6-29076596	135.828	2	0	0	0	2	2	0	0	0	2	0	0	0	2	2	2	2	0	2	2	2	2	2	2	2	0	0	0	2	0	2	2	0	2	2	2	2	0	2	0	2	2	0	0	0	2	2	0
Chr6-30825274	145.229	2	0	0	0	2	2	0	0	0	2	0	0	2	2	2	2	2	0	2	2	2	2	2	2	2	0	0	0	2	0	2	2	0	0	2	2	2	0	2	0	0	2	0	0	0	2	2	0
Chr6-30866827	145.672	2	0	0	0	2	2	0	0	0	2	0	0	2	2	2	2	2	0	2	2	2	2	2	2	2	0	0	0	2	0	2	2	0	0	2	2	2	0	2	0	0	2	0	0	0	2	2	0
Chr6-30975227	146.573	2	0	0	0	2	2	0	0	0	2	0	0	2	2	2	2	2	0	2	2	2	2	2	2	2	0	0	0	2	0	2	2	0	0	0	0	2	0	2	0	0	2	0	0	0	2	2	0
Chr6-31000883	147.474	2	0	0	0	2	2	0	0	0	2	0	0	2	2	2	2	2	0	2	2	2	2	2	2	2	0	0	0	2	0	2	2	0	0	0	0	2	0	2	0	0	2	0	0	0	2	2	0
Chr7-87807	0	2	0	0	0	2	2	-1	0	2	2	2	2	2	2	2	2	2	-1	2	0	0	0	0	2	2	2	0	0	2	0	2	2	2	2	-1	-1	2	2	2	2	0	2	2	2	2	2	2	2
Chr7-328661	0.4951	2	0	0	0	2	2	0	0	2	2	2	2	2	2	2	2	2	0	2	0	0	0	0	2	2	2	0	0	2	0	2	2	2	2	2	2	2	2	2	2	0	2	2	2	2	2	2	2
Chr7-1150560	12.6774	2	0	0	0	2	2	0	0	2	2	2	2	2	2	2	2	2	0	2	0	0	0	0	2	2	2	0	2	2	0	2	2	2	0	0	0	2	2	2	2	2	2	2	0	2	2	2	2
Chr7-1500713	16.2232	2	0	0	0	2	2	0	0	2	2	2	2	2	2	2	2	2	0	2	0	0	0	2	2	2	2	0	2	2	0	2	2	2	0	0	0	2	2	2	2	2	2	2	0	2	2	2	2
Chr7-1718015	17.5688	2	0	0	0	2	2	0	0	2	2	2	2	2	2	2	2	2	0	2	0	0	0	2	2	2	2	0	2	2	0	2	2	2	0	0	0	2	2	2	2	2	2	2	0	-1	2	2	2
Chr7-1812851	19.8226	2	0	0	0	2	2	0	0	2	2	2	2	2	2	2	2	2	0	2	0	0	0	2	2	2	2	0	2	2	0	2	2	2	0	0	0	2	2	2	2	2	2	2	0	2	2	2	2
Chr7-2050380	20.2671	2	0	0	0	2	2	0	0	2	2	2	2	2	2	2	2	2	0	2	0	0	0	2	2	2	2	0	2	2	0	2	2	2	0	0	0	2	2	2	2	2	2	2	0	2	2	2	2
Chr7-3258496	34.3444	2	0	2	2	2	2	0	0	0	2	2	2	0	2	2	2	2	0	2	0	0	0	2	0	0	2	0	2	0	0	2	2	2	0	0	0	2	2	2	2	2	2	2	0	2	2	0	2
Chr7-3789086	36.5582	2	0	2	2	2	2	0	0	0	2	2	2	0	2	2	2	2	0	2	0	0	0	2	0	0	2	0	2	0	0	2	2	0	0	0	0	2	0	2	2	2	2	2	0	2	2	0	2
Chr7-5144788	51.1792	2	0	2	2	2	2	2	2	0	2	2	2	0	2	2	2	2	0	0	0	0	0	2	0	0	2	0	2	0	0	2	2	0	0	-1	0	2	0	2	2	0	0	2	0	2	2	0	2
Chr7-5248026	51.6532	2	0	2	2	2	2	2	2	0	2	2	2	0	2	2	2	2	0	0	0	0	0	2	0	0	2	0	2	0	0	2	2	0	0	0	0	2	0	2	2	0	0	2	0	2	2	0	2
Chr7-6438674	57.4569	2	0	2	2	2	2	2	2	0	2	0	0	0	2	2	2	2	0	0	0	0	0	2	0	0	2	0	2	0	0	2	2	0	0	0	0	2	0	2	0	0	0	2	0	2	2	0	2
Chr7-6690519	57.9033	2	0	2	2	2	2	2	2	0	2	0	0	0	2	2	2	2	0	0	0	0	0	2	0	0	2	0	2	0	0	2	2	0	0	0	0	2	0	2	0	0	0	2	0	2	2	0	2
Chr7-9415483	74.9824	2	0	2	2	2	2	2	2	0	2	0	0	0	2	2	2	2	2	0	0	0	0	2	0	0	2	2	2	0	0	0	0	0	0	0	0	2	0	0	0	0	2	2	2	2	2	0	2
Chr7-13607039	76.7531	2	0	2	2	2	2	2	2	0	2	0	0	0	2	2	2	2	2	0	0	0	0	2	0	0	2	2	2	0	0	0	0	0	0	0	0	2	0	0	0	0	2	2	2	2	2	0	2
Chr7-16038918	78.0867	2	0	2	2	2	2	2	2	0	2	0	0	0	2	2	2	2	2	0	0	0	0	2	0	0	2	2	2	0	0	0	0	0	0	0	0	2	0	0	0	0	2	2	2	2	2	0	2
Chr7-16109762	78.5312	2	0	2	2	2	2	2	2	0	2	0	0	2	2	2	2	2	2	0	0	0	0	2	0	0	2	2	2	0	0	0	0	0	0	0	0	2	0	0	0	0	2	2	2	2	2	0	2
Chr7-17196381	83.4139	2	0	2	2	2	2	2	2	0	2	0	0	2	2	2	2	2	2	0	0	0	0	2	0	0	2	2	2	0	0	2	2	0	0	0	0	2	0	2	0	0	2	2	2	0	2	0	2
Chr7-17844897	84.2989	2	0	2	2	2	2	2	2	0	2	0	0	2	2	2	2	2	2	0	0	0	0	2	0	0	2	2	2	0	0	2	2	0	0	0	0	2	0	2	0	0	2	2	2	0	2	0	2
Chr7-18512133	86.9563	2	0	2	2	2	2	2	2	0	2	0	0	2	2	2	2	2	2	0	0	0	0	2	0	0	2	2	2	0	0	2	2	0	0	0	0	2	0	2	0	0	2	2	2	0	2	0	2
Chr7-19228677	87.3988	2	0	2	2	2	2	2	2	0	2	0	0	2	2	2	2	2	2	0	0	0	0	2	0	0	2	2	2	0	0	2	2	0	0	0	0	2	0	2	0	0	2	2	2	0	2	0	2
Chr7-20086856	89.1694	2	0	2	2	2	2	2	2	0	2	0	0	2	2	2	2	2	2	0	0	0	0	2	0	0	2	2	2	0	0	2	2	0	0	0	0	2	0	2	0	0	2	2	2	0	2	0	2
Chr7-20319828	90.0624	2	0	-1	2	2	2	2	2	0	2	0	0	2	2	2	2	2	2	0	0	0	0	2	2	2	2	2	2	0	0	2	2	0	0	0	0	2	0	2	0	0	2	2	2	0	2	0	2
Chr7-21045260	96.3453	2	0	2	2	2	2	2	2	0	2	0	0	2	2	2	2	2	2	0	0	0	0	2	2	2	2	2	2	0	0	2	2	0	0	2	2	2	0	2	2	0	2	2	2	0	2	0	2
Chr7-21109481	96.7877	2	0	2	2	2	2	2	2	0	2	0	0	2	2	2	2	2	2	0	0	0	0	2	2	2	2	2	2	0	0	2	2	0	0	2	2	2	0	2	2	0	2	2	2	0	2	0	2
Chr7-21471990	99.0016	2	0	2	2	2	2	2	2	0	2	0	0	2	2	2	2	2	2	2	0	0	0	2	2	2	2	2	2	0	0	2	2	0	0	2	2	2	0	2	2	0	2	2	2	0	2	0	2
Chr7-21671088	101.245	2	0	2	2	2	2	2	2	0	2	0	0	2	0	0	0	0	2	2	0	0	0	2	2	2	2	2	2	0	0	2	2	0	0	2	2	2	0	2	2	0	2	2	2	0	2	0	2
Chr7-22369765	104.839	2	0	2	2	2	2	2	2	0	2	0	0	2	0	0	0	0	2	2	0	0	0	2	2	2	0	2	0	0	0	2	2	0	0	2	2	2	0	2	2	0	2	2	2	0	2	0	2
Chr7-23536545	107.155	2	0	2	2	2	2	2	2	0	2	0	0	2	0	0	0	0	2	2	0	0	0	2	2	2	0	2	0	2	0	2	2	0	0	2	2	2	0	2	2	0	2	2	2	0	2	0	2
Chr7-23858696	109.493	2	0	2	2	2	2	2	-1	0	2	0	0	2	0	0	0	0	2	2	0	0	0	2	2	2	0	2	0	2	0	2	2	0	0	2	2	2	0	2	2	0	2	2	2	0	2	0	2
Chr7-24559628	110.833	2	0	2	2	2	2	2	2	0	2	0	0	2	0	0	0	0	2	2	0	0	0	2	2	2	0	2	0	2	0	2	2	0	0	2	2	2	0	2	2	0	0	2	2	0	2	0	2
Chr7-25254850	113.047	2	0	2	2	2	2	2	2	0	2	0	0	2	0	0	0	0	2	2	0	0	0	2	2	2	0	2	0	2	0	2	2	0	0	2	2	2	0	2	2	0	0	2	2	0	2	0	2
Chr7-25481382	113.512	2	0	2	2	2	2	2	2	0	2	0	0	2	0	0	0	0	2	2	0	0	0	2	2	2	0	2	0	2	0	2	2	0	0	2	2	2	0	2	2	0	0	2	2	-1	2	0	2
Chr7-26554572	119.117	2	0	2	2	2	2	2	2	2	2	0	0	2	0	0	0	0	2	2	0	0	0	2	0	0	0	2	0	2	0	2	2	0	2	2	2	2	0	2	2	0	0	2	2	0	2	0	2
Chr7-26738414	120.002	2	0	2	2	2	2	2	2	2	2	0	0	2	0	0	0	0	2	2	0	0	0	2	0	0	0	2	0	2	0	2	2	0	2	2	2	2	0	2	2	0	0	2	2	0	2	0	2
Chr7-26882452	122.216	2	0	2	2	2	2	2	2	2	2	2	2	2	0	0	0	0	2	2	0	0	0	2	0	0	0	2	0	2	0	2	2	0	2	2	2	2	0	2	2	0	0	2	2	0	2	0	2
Chr7-26949781	123.105	2	0	2	2	2	2	2	2	2	2	2	2	2	0	0	0	0	2	2	0	0	0	2	0	0	0	2	0	2	0	2	2	-1	2	2	2	2	0	2	2	0	0	2	2	0	2	0	2
Chr7-27187739	123.549	2	0	2	2	2	2	2	2	2	2	2	2	2	0	0	0	0	2	2	0	0	0	2	0	0	0	2	0	2	0	2	2	0	2	2	2	2	0	2	2	0	0	2	2	0	2	0	2
Chr7-27472483	123.992	2	0	2	2	2	2	2	2	2	2	2	2	2	0	0	0	0	2	2	0	0	0	2	0	0	0	2	0	2	0	2	2	0	2	2	2	2	0	2	2	0	0	2	2	0	2	0	2
Chr7-27687747	124.434	2	0	2	2	2	2	2	2	2	2	2	2	2	0	0	0	0	2	2	0	0	0	2	0	0	0	2	0	2	0	2	2	0	2	2	2	2	0	2	2	0	0	2	2	0	2	0	2
Chr8-138417	0	2	0	2	2	0	-1	0	0	0	0	2	2	2	0	0	0	0	0	0	0	0	0	2	0	0	2	0	2	2	0	0	0	0	0	0	-1	2	0	0	2	0	0	2	0	-1	2	2	2
Chr8-1205562	11.4089	2	0	2	2	2	2	0	0	0	0	2	2	2	0	0	0	0	0	0	0	2	2	2	0	0	2	0	2	2	2	0	0	0	0	0	0	2	0	0	2	0	0	2	0	-1	2	2	2
Chr8-1289078	11.8554	2	0	2	2	2	2	0	0	0	0	2	2	2	0	0	0	0	0	0	0	2	2	2	0	0	2	0	2	2	2	0	0	0	0	0	0	2	0	0	2	0	0	2	0	0	2	2	2
Chr8-1293713	12.7523	2	0	2	2	2	2	0	0	0	0	2	2	2	0	0	0	0	0	0	0	2	2	2	2	2	2	0	2	2	2	0	0	0	0	0	0	2	-1	0	2	0	0	2	0	0	2	2	2
Chr8-1670756	14.0979	2	0	2	2	2	2	0	0	0	0	2	2	2	0	0	0	0	0	0	0	2	2	2	2	2	2	0	2	2	2	0	0	0	0	0	0	2	0	0	2	0	0	2	0	0	2	2	2
Chr8-2062852	17.6915	2	0	2	2	2	2	0	0	0	0	2	2	2	0	0	0	0	0	0	0	2	2	2	2	2	2	0	2	2	2	0	0	0	2	0	0	2	0	0	2	0	2	2	0	0	2	-1	2
Chr8-3131089	25.3748	2	0	2	2	2	2	0	0	2	0	2	2	2	0	0	0	0	0	0	0	2	2	2	2	2	2	0	2	2	2	0	0	0	2	0	0	2	0	0	2	0	2	2	0	2	2	2	2
Chr8-3445799	31.6015	2	0	2	2	2	2	0	0	2	0	2	2	2	0	0	0	0	0	0	0	2	2	2	2	2	2	0	2	2	2	0	0	0	2	0	0	2	0	0	2	0	2	2	0	2	2	0	2
Chr8-3702684	34.7028	2	0	2	2	2	2	0	0	2	0	2	2	0	0	0	0	0	0	0	0	2	2	2	2	2	2	0	2	2	2	0	0	0	2	0	0	2	0	0	2	0	2	2	0	2	2	0	2
Chr8-19228126	106.629	2	0	2	2	2	2	2	2	2	0	0	0	0	0	0	0	0	2	2	2	2	2	0	0	0	2	-1	2	2	0	0	0	0	2	2	2	2	0	0	-1	2	2	2	2	0	2	0	-1
Chr8-18787927	108.153	2	0	2	2	2	2	2	2	2	0	0	0	0	0	0	0	0	2	2	2	2	2	0	0	0	2	0	2	2	0	0	0	0	2	2	2	2	0	0	0	2	2	2	2	2	2	0	2
Chr8-21770623	125.647	2	0	2	2	0	0	2	2	2	2	2	2	0	0	0	0	0	2	2	2	2	2	0	0	0	2	0	2	2	2	0	0	0	2	2	2	2	0	0	0	2	0	2	2	0	2	0	2
Chr8-21835441	126.09	2	0	2	2	0	0	2	2	2	2	2	2	0	0	0	0	0	2	2	2	2	2	0	0	0	2	0	2	2	2	0	0	0	2	2	2	2	0	0	0	2	0	2	2	0	2	0	2
Chr8-21974133	126.532	2	0	2	2	0	0	2	2	2	2	2	2	0	0	0	0	0	2	2	2	2	2	0	0	0	2	0	2	2	2	0	0	0	2	2	2	2	0	0	0	2	0	2	2	0	2	0	2
Chr8-22034694	126.975	2	0	2	2	0	0	2	2	2	2	2	2	0	0	0	0	0	2	2	2	2	2	0	0	0	2	0	2	2	2	0	0	0	2	2	2	0	0	0	0	2	0	2	2	0	2	0	2
Chr8-22685126	129.006	2	0	2	2	0	-1	2	2	2	2	2	2	-1	-1	-1	0	0	2	2	2	2	2	0	-1	0	2	0	0	2	2	-1	-1	0	2	2	2	-1	0	-1	0	2	0	2	2	0	2	0	2
Chr8-24083545	137.768	2	0	2	2	0	0	0	0	2	2	2	2	0	2	2	2	2	2	2	2	2	2	0	2	2	2	0	0	2	0	0	0	0	2	2	2	0	0	0	0	2	0	2	2	0	2	0	2
Chr8-25876824	152.394	2	0	2	2	0	0	0	0	2	2	2	2	2	0	0	0	0	2	2	2	2	2	0	2	2	2	0	0	2	0	2	2	0	2	2	2	0	0	2	2	0	0	2	2	0	2	0	2
Chr8-26902724	159.974	2	0	2	2	0	0	0	0	2	2	2	2	2	0	0	0	0	0	2	2	2	2	0	2	2	2	2	0	2	0	2	2	0	0	2	2	0	0	2	2	0	0	2	2	0	0	0	2
Chr9-456947	0	2	0	2	2	0	0	0	0	0	0	0	0	0	2	2	2	2	0	0	0	2	2	0	2	2	0	0	2	2	0	0	0	0	0	2	2	2	0	0	2	2	2	2	0	2	0	0	2
Chr9-629357	0.4525	2	0	2	-1	0	0	0	0	0	0	0	0	0	2	2	2	2	0	0	0	2	2	0	2	2	0	0	2	2	0	0	0	0	0	2	2	2	0	0	2	2	2	2	0	2	0	0	2
Chr9-2405490	0.905	2	0	2	2	0	0	0	0	0	0	0	0	0	2	2	2	2	0	0	0	2	2	0	2	2	0	0	2	0	0	0	0	0	0	2	2	2	0	0	2	2	2	2	0	2	0	0	2
Chr9-8760665	27.493	2	0	2	2	0	0	2	2	0	0	2	2	0	2	2	2	2	0	0	0	0	0	0	2	2	0	0	2	0	0	0	0	0	2	2	2	2	0	0	2	0	0	2	0	0	2	2	2
Chr9-9399845	33.8621	2	0	2	2	0	0	2	2	0	0	2	2	0	2	2	2	2	0	0	2	0	0	0	0	0	0	0	2	0	0	0	0	0	2	2	2	2	0	0	2	0	0	2	0	0	2	2	2
Chr9-10836189	42.5456	2	0	2	2	0	0	2	2	0	0	2	2	0	2	2	2	2	0	0	2	0	0	0	0	0	0	0	2	0	0	0	0	0	0	2	2	0	0	0	2	0	0	2	0	0	2	2	2
Chr9-12772300	52.406	2	0	2	2	0	0	2	2	0	0	2	2	0	0	0	0	0	0	0	2	0	0	0	0	0	0	0	0	0	0	0	0	0	0	0	0	0	0	0	2	0	0	2	0	0	2	2	2
Chr9-13123092	55.9473	2	0	2	2	0	0	2	2	0	0	2	2	0	0	0	0	0	0	0	2	0	0	0	0	0	0	0	0	0	0	0	0	0	0	0	0	0	0	0	2	0	0	-1	0	-1	2	2	-1
Chr9-14055373	70.3695	2	0	2	-1	-1	0	2	2	0	0	2	2	0	2	2	2	2	0	2	2	2	2	0	0	-1	0	0	0	0	0	0	0	0	0	2	2	0	0	0	2	0	0	2	-1	0	2	2	2
Chr9-14412891	71.39	2	0	2	2	0	0	2	2	0	0	2	2	0	2	2	2	2	0	2	2	2	2	0	0	0	0	0	0	0	0	0	0	0	0	2	2	0	0	0	2	0	0	2	0	0	2	2	2
Chr9-14686872	73.1607	2	0	2	2	0	0	2	2	0	0	2	2	0	2	2	2	2	0	2	2	2	2	0	0	0	0	0	0	0	0	0	0	0	0	2	2	0	0	0	2	0	0	2	0	0	2	2	2
Chr9-14717959	73.6032	2	0	2	2	0	0	2	2	0	0	2	2	0	2	2	2	2	0	2	2	2	2	0	0	0	0	0	0	0	0	0	0	0	0	2	2	0	0	0	2	0	0	2	0	0	2	2	2
Chr9-15076460	78.5077	2	0	0	0	0	0	2	2	0	0	2	2	0	2	2	2	2	0	2	2	2	2	0	0	0	0	0	2	0	0	0	0	2	0	2	2	0	2	0	2	0	0	2	0	2	2	2	2
Chr9-15319692	79.4338	2	0	0	0	0	0	2	2	0	0	2	2	0	2	2	2	2	0	2	2	2	2	0	0	0	0	0	2	0	0	0	0	2	0	2	2	0	2	0	2	0	0	2	0	2	2	2	2
Chr9-15510883	79.8946	2	0	0	0	0	0	2	2	0	0	2	2	0	2	2	2	2	0	2	2	2	2	0	0	0	0	0	2	0	0	0	0	2	0	2	2	0	2	0	2	0	0	2	0	2	2	2	2
Chr9-16490125	92.077	2	0	0	0	0	0	2	2	0	0	2	2	0	2	2	2	2	2	2	2	2	2	0	0	0	0	0	2	0	2	2	2	2	0	2	2	0	2	2	2	0	0	2	0	2	2	2	2
Chr9-16570552	92.9739	2	0	0	0	0	0	2	2	0	0	2	2	0	2	2	2	2	2	2	2	2	2	0	0	0	0	0	2	0	2	2	2	2	0	2	2	0	2	2	2	0	0	2	2	2	2	2	2
Chr9-17208953	93.8709	2	0	0	0	0	0	2	2	0	0	2	2	0	2	2	2	2	2	2	2	2	2	0	0	0	0	0	2	0	2	2	2	2	0	2	2	0	2	2	2	0	0	2	2	2	2	2	2
Chr9-17730888	98.3271	2	0	0	0	0	0	2	2	0	0	2	2	0	2	2	2	2	2	2	2	2	2	0	0	0	0	0	2	2	2	2	2	2	0	2	2	0	2	2	2	0	0	2	2	2	0	2	2
Chr9-18211888	101.428	2	0	0	0	0	0	2	2	0	0	2	2	0	2	2	2	2	2	2	2	2	2	0	0	0	0	0	2	2	2	0	0	2	0	2	2	0	2	0	2	0	0	2	2	2	0	2	2
Chr9-18919855	101.873	2	0	0	0	0	0	2	2	0	0	2	2	0	2	2	2	2	2	2	2	2	2	0	0	0	0	0	2	2	2	0	0	2	0	2	2	0	2	0	2	0	0	2	2	2	0	2	2
Chr9-21238850	108.64	2	0	0	0	0	0	2	2	0	0	2	2	0	2	2	2	2	2	2	2	2	2	0	0	0	0	0	2	2	2	0	0	2	0	2	2	0	2	0	2	0	0	2	2	2	0	2	2
Chr9-21382492	109.087	2	0	0	0	0	0	2	2	0	0	2	2	0	2	2	2	2	2	2	2	2	2	0	0	0	0	0	2	2	2	0	0	2	0	2	2	0	2	0	2	0	0	2	2	2	0	2	2
Chr9-21484807	113.078	2	0	0	0	0	0	2	2	0	0	2	2	0	2	2	2	2	2	2	2	2	2	0	0	0	0	0	0	2	2	0	0	2	0	2	2	0	2	0	2	0	0	0	2	2	0	2	0
Chr10-46523	0	2	0	0	0	0	0	0	0	2	0	2	2	0	0	0	0	0	2	0	2	2	2	0	2	2	0	2	0	2	2	2	2	0	2	2	2	2	0	2	2	0	0	2	0	2	2	0	2
Chr10-382599	6.6766	2	0	0	0	0	0	0	0	2	0	2	2	0	0	0	0	0	2	0	2	2	2	0	2	2	0	2	0	2	2	2	2	0	2	2	2	2	0	2	2	0	0	2	0	2	2	0	2
Chr10-808114	8.8904	2	0	0	0	0	0	0	0	2	0	2	2	0	0	0	0	0	2	0	2	2	2	0	2	2	0	2	0	2	2	2	2	0	2	2	2	2	0	2	2	0	0	2	0	2	2	0	2
Chr10-779129	9.383	2	0	0	0	0	0	0	0	2	0	2	2	0	0	0	0	0	2	0	2	2	2	0	2	2	0	2	0	2	2	2	2	0	2	2	2	2	-1	2	2	-1	0	2	0	2	2	0	2
Chr10-2022501	14.3252	2	0	0	0	0	0	0	0	2	0	2	2	0	0	0	0	0	2	2	2	2	2	0	2	2	0	2	0	2	2	2	2	0	2	2	2	2	0	2	2	0	0	2	0	2	2	0	2
Chr10-2427405	15.6529	2	0	0	0	0	0	2	2	2	0	2	2	0	0	0	0	0	2	2	2	2	2	0	2	2	0	2	0	2	2	2	2	0	2	2	2	2	0	2	2	0	0	2	0	2	2	0	2
Chr10-2523513	17.4236	2	0	0	0	0	0	2	2	2	0	2	2	0	0	0	0	0	2	2	2	2	2	0	2	2	0	2	0	2	2	2	2	0	2	2	2	2	0	2	2	0	0	2	0	2	2	0	2
Chr10-4081648	28.6715	2	0	0	0	0	0	2	2	2	0	2	2	0	0	0	0	0	2	2	2	2	2	0	2	2	0	2	0	2	2	2	2	0	2	2	2	2	0	2	2	0	2	0	0	2	2	0	0
Chr10-6111761	34.4493	2	0	0	0	0	0	2	2	2	0	0	0	0	0	0	0	0	2	2	2	2	2	0	0	0	0	2	0	2	2	2	2	0	2	2	2	2	0	2	2	2	2	0	0	2	2	0	0
Chr10-9582817	36.2199	2	0	0	0	0	0	2	2	2	0	0	0	0	0	0	0	0	2	2	0	2	2	0	0	0	0	2	0	2	2	2	2	0	2	2	2	2	0	2	2	2	2	0	0	2	2	0	0
Chr10-10562579	37.1129	2	0	0	0	0	0	2	2	2	0	0	0	0	0	0	0	0	2	2	0	2	2	0	0	0	0	2	0	2	2	2	2	0	2	2	2	2	0	2	2	2	2	0	0	2	2	0	0
Chr10-13056060	48.9356	2	0	0	0	0	0	2	2	2	0	0	0	0	0	0	0	0	2	0	0	2	2	2	0	0	2	2	0	2	2	0	0	0	2	2	2	2	0	0	2	2	2	0	0	2	2	0	0
Chr10-13369804	50.7062	2	0	0	0	0	0	2	2	2	0	0	0	0	0	0	0	0	2	0	0	2	2	2	0	0	2	2	0	2	0	0	0	0	2	2	2	2	0	0	2	2	2	0	0	2	2	0	0
Chr10-13743533	51.5913	2	0	0	0	0	0	2	2	2	0	0	0	2	0	0	0	0	2	0	0	2	2	2	0	0	2	2	0	2	0	0	0	0	2	2	2	2	0	0	2	2	2	0	0	2	2	0	0
Chr10-13905465	52.4763	2	0	0	0	0	0	2	2	2	0	0	0	2	0	0	0	0	2	0	0	2	2	2	0	0	2	2	0	2	0	0	0	0	2	2	2	2	0	0	2	2	2	0	0	2	2	0	0
Chr10-17052933	75.6941	2	0	0	0	2	2	2	2	2	0	2	2	2	2	2	2	2	0	2	0	2	2	2	2	2	2	0	2	2	0	0	0	0	2	2	2	2	0	0	2	2	2	0	0	2	2	0	0
Chr10-18242434	83.7271	2	0	0	0	2	2	2	2	2	0	2	2	2	2	2	2	2	0	2	0	2	2	2	2	2	2	0	2	2	2	0	0	0	2	2	2	2	0	0	2	2	2	0	0	2	2	0	0
Chr10-18805893	84.6122	2	0	0	0	2	2	2	2	2	0	2	2	2	2	2	2	2	0	2	0	2	2	2	2	2	2	0	2	2	2	0	0	0	2	2	2	2	0	0	2	2	2	0	0	2	2	0	0
Chr10-22558004	107.288	2	0	0	0	2	2	2	2	2	0	2	2	2	2	2	2	2	0	2	0	2	2	2	0	0	2	0	2	0	2	0	0	0	0	2	2	2	0	0	2	2	2	2	2	2	2	0	2
Chr10-22324281	107.73	2	0	0	0	2	2	2	2	2	0	2	2	2	2	2	2	2	0	2	0	2	2	2	0	0	2	0	2	0	2	0	0	0	0	2	2	2	0	0	2	0	2	2	2	2	2	0	2
Chr11-202282	0	2	0	0	0	2	2	2	2	2	2	2	2	0	2	2	2	2	2	0	0	2	2	2	2	2	0	2	2	2	-1	0	0	2	0	2	2	0	2	0	2	2	2	2	2	0	2	2	2
Chr11-792972	1.8026	2	0	0	0	2	2	2	2	2	2	2	2	0	2	2	2	2	2	0	0	2	2	2	2	2	0	2	2	2	0	0	0	2	0	2	2	0	2	0	2	2	2	2	2	0	2	2	2
Chr11-869719	2.2451	2	0	0	0	2	2	2	2	2	2	2	2	0	2	2	2	2	2	0	0	2	2	2	2	2	0	2	2	2	0	0	0	2	0	2	2	0	2	0	2	2	2	2	2	0	2	2	2
Chr11-911903	2.6876	2	0	0	0	2	2	2	2	2	2	2	2	0	2	2	2	2	2	0	0	2	2	2	2	2	0	2	2	2	0	0	0	2	0	2	2	0	2	0	2	2	2	2	2	0	2	2	2
Chr11-965792	3.5726	2	0	0	0	2	2	2	2	2	2	2	2	0	2	2	2	2	2	0	0	2	2	2	2	2	0	2	2	2	0	0	0	2	0	2	2	0	2	0	2	2	2	2	2	0	2	2	2
Chr11-2446142	6.23	2	0	0	0	2	2	2	2	2	2	2	2	0	2	2	2	2	2	0	0	2	2	2	2	2	0	2	2	2	0	0	0	2	0	2	2	0	2	0	2	2	2	2	2	0	2	2	2
Chr11-2481774	6.6725	2	0	0	0	2	2	2	2	2	2	2	2	0	2	2	2	2	2	0	0	2	2	2	2	2	0	2	2	2	0	0	0	2	0	2	2	0	2	0	2	2	2	2	2	0	2	2	2
Chr11-2653578	11.1089	2	0	0	0	2	2	2	2	2	2	2	2	0	2	2	2	2	2	0	0	2	2	2	2	2	0	2	2	2	0	0	0	2	0	2	2	0	2	0	2	2	2	2	2	0	2	2	2
Chr11-3396108	19.635	2	0	0	0	2	2	2	2	2	2	2	2	0	2	2	2	2	2	2	0	2	2	2	2	2	0	2	2	2	0	2	2	2	0	2	2	0	2	2	2	2	0	2	2	0	0	2	2
Chr11-3622186	21.4135	2	0	0	0	2	2	2	2	2	2	2	2	0	2	2	2	2	2	2	2	2	2	2	2	2	0	2	2	2	0	2	2	2	0	2	2	0	2	2	2	2	0	2	2	0	0	2	2
Chr11-4401814	37.917	2	0	0	0	2	2	2	2	2	0	2	2	0	2	2	2	2	2	2	0	0	0	2	0	0	2	2	2	2	2	2	2	0	0	2	2	0	0	2	0	2	0	2	0	0	0	0	2
Chr11-4826305	39.6877	2	0	0	0	2	2	2	2	2	0	2	2	0	2	2	2	2	2	2	0	0	0	2	0	0	2	2	2	2	2	2	2	0	0	2	2	0	0	2	0	2	0	2	0	0	0	0	2
Chr11-5797922	44.5704	2	0	0	0	2	2	2	2	2	0	2	2	0	0	0	0	0	0	2	0	0	0	2	0	0	2	2	2	2	2	2	2	0	0	2	2	2	0	2	0	2	0	2	0	0	0	0	2
Chr11-6368307	45.9041	2	0	0	0	2	2	2	2	2	0	2	2	0	0	0	0	0	0	2	0	0	0	2	0	0	2	2	2	2	2	2	2	0	0	2	2	2	0	2	0	2	0	2	0	0	0	0	2
Chr11-6385332	46.793	2	0	0	0	2	2	2	2	2	0	2	2	0	0	0	0	0	0	2	0	0	0	2	0	0	2	2	2	2	2	2	2	0	0	2	2	2	0	2	0	2	0	2	0	0	0	0	2
Chr11-6478662	48.1208	2	0	0	0	0	0	2	2	2	0	2	2	0	0	0	0	0	0	2	0	0	0	2	0	0	2	2	2	2	2	2	2	0	0	2	2	2	0	2	0	2	0	2	0	0	0	0	2
Chr11-7125616	49.4485	2	0	0	0	0	0	2	2	2	0	2	2	0	0	0	0	0	0	2	0	0	0	2	2	2	2	2	2	2	2	2	2	0	0	2	2	2	0	2	0	2	0	2	0	0	0	0	2
Chr11-7585980	50.7763	2	0	0	0	0	0	2	2	2	0	2	2	0	0	0	0	0	0	2	0	0	0	2	2	2	2	2	2	2	2	2	2	0	0	2	2	2	0	2	0	2	0	2	0	0	0	0	2
Chr11-7657093	51.6613	2	0	0	0	0	0	2	2	2	0	2	2	0	0	0	0	0	0	2	0	0	0	2	2	2	2	2	2	2	2	2	2	0	0	2	2	2	0	2	0	2	0	2	0	0	0	0	2
Chr11-7962380	55.2071	2	0	0	0	0	0	2	2	2	0	2	2	0	0	0	0	0	0	2	0	0	0	2	2	2	2	2	2	2	2	2	2	0	0	2	2	2	0	2	0	2	0	2	0	0	0	0	2
Chr11-7937792	56.9777	2	0	0	0	0	0	2	2	2	0	2	2	0	0	0	0	0	0	2	0	0	0	2	2	2	2	2	2	2	2	2	2	0	0	2	2	2	0	2	0	2	0	2	0	0	0	0	2
Chr11-8789578	58.3055	2	0	0	0	0	0	2	2	2	0	2	2	0	0	0	0	0	0	2	0	0	0	2	2	2	2	2	2	2	2	2	2	0	0	2	2	2	0	2	0	2	0	2	0	0	0	0	2
Chr11-8993081	58.748	2	0	0	0	0	0	2	2	2	0	2	2	0	0	0	0	0	0	2	0	0	0	2	2	2	2	2	2	2	2	2	2	0	0	2	2	2	0	2	0	2	0	2	0	0	0	0	2
Chr11-9129387	60.0757	2	0	0	0	0	0	2	2	2	0	2	2	0	0	0	0	0	0	2	0	0	0	2	2	2	2	2	2	2	2	2	2	0	0	2	2	2	0	2	0	2	0	2	0	0	0	0	2
Chr11-10444044	63.414	2	0	0	0	0	0	2	2	2	0	-1	2	0	0	0	0	0	0	2	0	0	0	-1	2	2	2	-1	2	2	-1	2	2	0	0	2	2	2	0	2	0	2	0	0	0	0	0	0	0
Chr11-14778691	69.1533	2	0	0	0	0	0	2	2	2	0	0	0	0	0	0	0	0	0	2	0	0	0	2	2	2	2	2	2	2	2	2	2	0	0	2	2	2	0	2	0	2	0	0	0	2	0	0	0
Chr11-16142274	76.733	2	0	0	0	2	2	2	2	2	0	0	0	2	0	0	0	0	0	0	0	0	0	2	2	2	2	2	0	2	2	2	2	0	0	2	2	2	0	2	0	2	0	0	0	0	0	0	0
Chr11-16664575	85.2207	2	0	0	0	2	2	2	2	2	0	0	0	2	0	0	0	0	0	0	2	0	0	2	2	2	2	2	0	2	2	0	0	0	0	2	2	2	0	0	0	2	0	0	0	0	0	0	0
Chr11-17557185	88.7664	2	0	0	0	2	2	2	2	2	0	0	0	2	0	0	0	0	0	0	2	2	2	2	2	2	2	2	0	2	2	0	0	0	0	2	2	2	0	0	0	2	0	0	0	0	0	2	0
Chr11-17739509	90.9901	2	0	0	0	2	2	2	2	2	0	0	0	2	0	0	0	0	0	0	2	2	2	2	2	2	2	2	0	2	0	0	0	0	0	2	2	2	0	0	0	2	0	0	0	0	0	2	0
Chr11-17807758	94.1053	2	0	0	0	2	2	2	2	2	0	0	0	2	0	0	0	0	0	0	2	2	2	2	2	2	2	0	0	2	0	0	0	0	0	2	2	2	0	0	0	2	0	0	0	0	0	2	0
Chr11-17902087	94.5477	2	0	0	0	2	2	2	2	2	0	0	0	2	0	0	0	0	2	0	2	2	2	2	2	2	2	0	0	2	0	0	0	0	0	2	2	2	0	0	0	2	0	0	0	0	0	2	0
Chr11-17945021	94.9902	2	0	0	0	2	2	2	2	2	0	0	0	2	0	0	0	0	2	0	2	2	2	2	2	2	2	0	0	2	0	0	0	0	0	2	2	2	0	0	0	2	0	0	0	0	0	2	0
Chr11-18352952	98.981	2	0	0	0	2	2	2	2	2	0	0	0	2	0	0	0	0	2	0	2	2	2	2	2	2	2	0	0	2	0	0	0	0	0	2	2	2	0	0	0	2	0	0	0	0	0	2	0
Chr11-18732729	103.864	2	0	0	0	2	2	0	0	2	0	0	0	2	0	0	0	0	2	0	2	2	2	2	2	2	2	0	0	2	0	0	0	0	0	2	2	2	0	0	0	2	0	0	0	0	0	2	0
Chr11-19478821	104.306	2	0	0	0	2	2	0	0	2	0	0	0	2	0	0	0	0	2	0	2	2	2	2	2	2	2	0	0	2	0	0	0	0	0	2	2	2	0	0	0	2	0	0	0	0	0	2	0
Chr11-19709857	104.749	2	0	0	0	2	2	0	0	2	0	0	0	2	0	0	0	0	2	0	2	2	2	2	2	2	2	0	0	2	0	0	0	0	0	2	2	2	0	0	0	2	0	0	0	0	0	2	0
Chr11-19592023	106.076	2	0	0	0	2	2	0	0	2	0	0	0	2	0	0	0	0	2	0	2	2	2	2	2	2	2	0	0	2	0	0	0	0	0	2	2	2	0	0	0	2	0	0	0	0	0	2	0
Chr11-19858967	107.404	2	0	0	0	2	2	0	0	2	0	0	0	2	0	0	0	0	2	0	2	2	2	2	2	2	2	0	0	2	0	0	0	0	0	2	2	2	0	0	0	2	0	0	0	0	0	2	0
Chr11-20131565	108.289	2	0	0	0	2	2	0	0	2	0	0	0	2	0	0	0	0	2	0	2	2	2	2	2	2	2	0	0	2	0	0	0	0	0	2	2	2	0	0	0	2	0	0	0	0	0	2	0
Chr11-19971610	109.174	2	0	0	0	2	2	0	0	2	0	0	0	2	0	0	0	0	2	0	2	2	2	2	2	2	2	0	0	2	0	0	0	0	0	2	2	2	0	0	0	2	0	0	0	0	0	2	0
Chr11-20356211	110.059	2	0	0	0	2	2	0	0	2	0	0	0	2	0	0	0	0	2	0	2	2	2	2	2	2	2	0	0	2	0	0	0	0	0	2	2	2	0	0	0	2	0	0	0	0	0	2	0
Chr11-20984773	111.83	2	0	0	0	2	2	0	0	2	0	0	0	2	0	0	0	0	2	0	2	2	2	2	2	2	2	0	0	2	0	0	0	0	0	2	2	2	0	0	0	2	0	0	0	0	0	2	0
Chr11-21040111	113.763	2	0	0	0	2	2	0	0	2	0	0	0	2	0	0	0	0	2	0	2	2	2	2	2	2	2	0	0	2	0	0	0	0	0	2	-1	2	0	0	2	2	0	0	0	-1	0	2	0
Chr11-21050582	116.181	2	0	0	0	2	2	0	0	2	0	0	0	2	0	0	0	0	2	0	2	2	2	2	2	2	2	0	0	2	0	0	0	0	0	2	2	2	0	0	2	2	0	0	0	0	0	2	0
Chr11-21976469	117.508	2	0	0	0	2	2	0	0	2	0	0	0	2	0	0	0	0	2	0	2	2	2	2	2	2	2	0	0	2	0	0	0	0	0	2	2	2	0	0	2	2	0	0	0	2	0	2	0
Chr11-22069579	118.836	2	0	0	0	2	2	0	0	2	0	0	0	2	0	0	0	0	2	0	2	2	2	2	2	2	2	0	0	2	0	0	0	0	0	2	2	2	0	0	2	2	0	0	0	2	0	2	0
Chr11-22266229	120.607	2	0	0	0	2	2	0	0	2	0	0	0	2	0	0	0	0	2	0	2	2	2	2	2	2	2	0	0	2	0	0	0	0	0	2	2	2	0	0	2	2	0	0	0	2	0	2	0
Chr11-22479627	121.492	2	0	0	0	2	2	0	0	2	0	0	0	2	0	0	0	0	2	0	2	2	2	2	2	2	2	0	0	2	0	0	0	0	0	2	2	2	0	0	2	2	0	0	0	2	0	2	0
Chr11-23018351	121.959	2	0	0	0	2	2	0	0	0	0	0	0	2	0	0	0	0	2	0	2	2	2	2	2	2	2	0	0	2	0	0	0	0	0	2	2	2	-1	0	2	2	0	0	-1	2	0	2	0
Chr11-23019287	122.894	2	0	0	0	2	2	0	0	0	0	0	0	2	0	0	0	0	2	0	2	2	2	2	2	2	2	0	0	2	0	0	0	0	0	2	2	2	0	0	2	2	2	0	0	2	0	2	0
Chr11-23124800	123.338	2	0	0	0	2	2	0	0	0	0	0	0	2	0	0	0	0	2	0	2	2	2	2	2	2	2	0	0	2	0	0	0	0	0	2	2	2	0	0	2	2	2	0	0	2	0	2	0
Chr11-23190474	125.117	2	0	0	0	2	2	0	0	0	0	0	0	2	0	0	0	0	2	0	2	2	2	2	2	2	2	0	0	2	0	0	0	0	0	2	2	2	0	0	2	2	2	0	0	2	0	2	0
Chr11-23269025	126.002	2	0	0	0	2	2	0	0	0	0	0	0	2	0	0	0	0	2	0	2	2	2	2	2	2	2	0	0	2	0	0	0	0	0	2	2	2	0	0	2	2	2	0	0	2	0	2	0
Chr11-24292579	127.788	2	0	0	0	2	2	0	0	0	0	0	0	2	0	0	0	0	2	0	2	2	2	2	2	2	2	0	0	2	0	0	0	0	0	2	2	0	0	0	2	2	2	0	0	2	0	2	0
Chr11-24808328	128.681	2	0	0	0	2	2	0	0	0	0	0	0	2	0	0	0	0	2	0	2	2	2	2	2	2	2	0	0	2	0	0	0	0	0	2	2	0	0	0	2	2	2	0	0	2	0	2	0
Chr11-24838868	130.895	2	0	0	0	2	2	0	0	0	0	0	0	2	0	0	0	0	2	0	2	2	2	2	2	2	2	0	0	2	2	0	0	0	0	2	2	0	0	0	2	2	2	0	0	2	0	2	0
Chr11-25027202	131.346	2	0	0	0	2	2	0	0	0	0	0	0	2	0	0	0	0	2	0	2	2	2	2	2	2	2	0	0	2	2	0	0	0	0	2	2	0	0	0	2	2	2	0	0	2	0	2	0
Chr11-25180704	132.247	2	0	0	0	2	2	0	0	0	0	0	0	2	0	0	0	0	2	0	2	2	2	2	2	2	2	0	0	2	2	0	0	0	0	2	2	0	0	0	2	2	2	0	0	2	0	2	0
Chr11-25359415	132.689	2	0	0	0	2	2	0	0	0	0	0	0	2	0	0	0	0	2	0	2	2	2	2	2	2	2	0	0	2	2	0	0	0	0	2	2	0	0	0	2	2	2	0	0	2	0	2	0
Chr11-25565040	134.46	2	0	0	0	2	2	0	0	0	0	0	0	2	0	0	0	0	2	0	2	2	2	2	2	2	2	0	0	2	2	0	0	0	0	2	2	0	0	0	2	2	2	0	0	2	0	2	0
Chr11-26074260	139.342	2	0	0	0	2	2	0	0	0	0	0	0	2	0	0	0	0	2	0	2	2	2	2	2	2	2	0	0	0	2	0	0	0	0	2	2	0	0	0	2	2	2	0	0	2	0	2	0
Chr11-26197005	139.785	2	0	0	0	2	2	0	0	0	0	0	0	2	0	0	0	0	2	0	2	2	2	2	2	2	2	0	0	0	2	0	0	0	0	2	2	0	0	0	2	2	2	0	0	2	0	2	0
Chr11-26213686	140.227	2	0	0	0	2	2	0	0	0	0	0	0	2	0	0	0	0	2	0	2	2	2	2	2	2	2	0	0	0	2	0	0	0	0	2	2	0	0	0	2	2	2	0	0	2	0	2	0
Chr11-26440630	141.63	2	0	-1	0	2	2	0	0	0	0	0	0	2	0	0	0	0	2	0	2	2	2	2	2	2	2	0	0	0	2	0	0	0	-1	2	2	0	0	0	2	2	2	0	0	2	0	2	0
Chr11-26806648	143.968	2	0	2	2	2	2	0	0	0	0	0	0	2	0	0	0	0	2	0	2	2	2	2	2	2	2	0	0	0	2	0	0	0	0	2	2	0	0	0	2	2	2	0	2	2	0	2	0
Chr11-26876198	145.296	2	0	2	2	2	2	0	0	0	0	0	0	2	0	0	0	0	2	0	2	2	2	2	2	2	2	0	0	0	2	0	0	0	0	2	2	0	0	0	2	2	2	0	2	2	0	2	0
Chr11-27412531	147.519	2	0	2	2	2	2	0	0	0	0	0	0	2	0	0	0	0	2	0	2	2	2	2	2	2	2	0	0	0	2	0	0	0	0	2	2	0	0	0	2	2	2	0	2	2	0	2	0
Chr11-27417943	147.964	2	0	2	2	2	2	0	0	0	0	0	0	2	0	0	0	0	2	0	2	2	2	2	2	2	2	0	0	0	2	0	0	0	0	2	2	0	0	0	2	2	2	0	2	2	0	2	0
Chr11-27593650	148.406	2	0	2	2	2	2	0	0	0	0	0	0	2	0	0	0	0	2	0	2	2	2	2	2	2	2	0	0	0	2	0	0	0	0	2	2	0	0	0	2	2	2	0	2	2	0	2	0
Chr11-27661823	151.064	2	0	2	2	2	2	0	0	0	0	0	0	2	0	0	0	0	2	0	2	2	2	2	2	2	2	0	0	0	2	0	0	0	0	2	2	0	0	0	2	2	2	0	2	2	0	2	0
Chr11-28828939	151.949	2	0	2	2	2	2	0	0	0	0	0	0	2	0	0	0	0	2	0	2	2	2	2	2	2	2	0	0	0	2	0	0	0	0	2	2	0	0	0	2	2	0	0	2	2	0	2	0
Chr11-28748733	155.51	2	0	2	2	2	2	0	0	0	0	0	0	2	0	0	0	0	2	0	2	2	2	2	2	2	2	2	0	0	2	0	0	0	0	2	2	0	0	0	2	2	2	0	2	2	0	2	0
Chr12-1336637	0	2	0	0	0	0	0	2	2	2	2	2	2	0	2	2	2	2	2	0	0	2	2	2	0	0	2	2	2	0	0	2	2	2	2	2	2	2	2	2	0	2	2	0	2	2	2	2	0
Chr12-1881206	4.4364	2	0	0	0	0	0	2	2	2	2	2	2	0	2	2	2	2	2	0	0	2	2	2	0	0	2	2	2	0	0	2	2	2	2	2	2	2	2	2	0	2	2	0	2	2	2	2	0
Chr12-1853573	4.8789	2	0	0	0	0	0	2	2	2	2	2	2	0	2	2	2	2	2	0	0	2	2	2	0	0	2	2	2	0	0	2	2	2	2	2	2	2	2	2	0	2	2	0	2	2	2	2	0
Chr12-2189894	5.7639	2	0	0	0	0	0	2	2	2	2	2	2	0	2	2	2	2	2	0	0	2	2	2	0	0	2	2	2	0	0	2	2	2	2	2	2	2	2	2	0	2	2	0	2	2	2	2	0
Chr12-2244773	6.649	2	0	0	0	0	0	2	2	2	2	2	2	0	2	2	2	2	2	0	0	2	2	2	0	0	2	2	2	0	0	2	2	2	2	2	2	2	2	2	0	2	2	0	2	2	2	0	0
Chr12-2288230	7.534	2	0	0	0	0	0	2	2	2	2	2	2	0	2	2	2	2	2	0	0	2	2	2	0	0	2	2	2	0	0	2	2	2	2	2	2	2	2	2	0	2	2	0	2	2	2	0	0
Chr12-2602970	10.2152	2	0	0	-1	0	0	2	2	2	0	2	2	0	2	2	2	2	2	0	0	2	2	2	0	0	2	2	2	0	0	2	2	2	2	2	2	2	2	2	0	2	2	0	2	2	2	0	0
Chr12-2871767	13.7927	2	0	0	0	0	0	2	2	0	0	2	2	0	2	2	2	2	0	0	0	2	2	2	0	0	2	2	2	0	0	2	2	2	2	2	2	2	2	2	0	2	2	0	2	0	2	0	0
Chr12-2938653	14.6777	2	0	0	0	0	0	2	2	0	0	2	2	0	2	2	2	2	0	0	0	2	2	2	0	0	2	2	0	0	0	2	2	2	2	2	2	2	2	2	0	2	2	0	2	0	2	0	0
Chr12-3008456	15.5628	2	0	0	0	0	0	2	2	0	0	2	2	0	2	2	2	2	0	0	0	2	2	2	0	0	2	2	0	0	0	2	2	2	2	0	0	2	2	2	0	2	2	0	2	0	2	0	0
Chr12-3043324	16.4478	2	0	0	0	0	0	2	2	0	0	2	2	0	2	2	2	2	0	0	0	2	2	2	0	0	2	2	0	0	0	2	2	2	2	0	0	2	2	2	0	2	2	0	2	0	2	0	0
Chr12-3209332	17.7756	2	0	0	0	0	0	2	2	0	0	2	2	0	2	2	2	2	0	0	0	2	2	2	0	0	2	2	0	0	0	2	2	2	2	0	0	2	2	2	0	2	2	0	2	0	2	0	0
Chr12-3761983	19.1033	2	0	0	0	0	0	2	2	0	0	2	2	0	2	2	2	2	0	0	0	2	2	2	0	0	2	2	0	0	0	2	2	2	2	0	0	2	2	2	0	2	2	0	2	0	2	0	0
Chr12-3849630	20.431	2	0	0	0	0	0	2	2	0	0	2	2	0	2	2	2	2	0	0	0	2	2	2	0	0	2	2	0	0	0	2	2	2	2	0	0	2	2	2	0	2	2	0	2	0	2	0	0
Chr12-4202216	21.3161	2	0	0	0	0	0	2	2	0	0	2	2	0	2	2	2	2	0	0	0	2	2	2	0	0	2	2	0	0	0	2	2	2	2	0	0	2	2	2	0	2	2	0	2	0	2	0	0
Chr12-4197897	21.7586	2	0	0	0	0	0	2	2	0	0	2	2	0	2	2	2	2	0	0	0	2	2	2	0	0	2	2	0	0	0	2	2	2	2	0	0	2	2	2	0	2	2	0	2	0	2	0	0
Chr12-4453458	22.2011	2	0	0	0	0	0	2	2	0	0	2	2	0	2	2	2	2	0	0	0	2	2	2	0	0	2	2	0	0	0	2	2	2	2	0	0	2	2	2	0	2	2	0	2	0	2	0	0
Chr12-4484974	23.2113	2	0	0	0	0	0	2	2	0	0	2	2	0	2	2	2	2	0	0	0	2	2	2	0	0	2	2	0	0	0	2	2	2	2	0	0	2	2	2	0	2	2	0	2	-1	2	0	-1
Chr12-5082935	27.7694	2	0	0	0	0	0	2	2	0	0	2	2	0	2	2	2	2	0	0	0	2	2	2	0	0	2	2	0	0	0	2	2	2	2	0	0	2	2	2	0	2	2	0	2	0	2	0	0
Chr12-5602573	29.5558	2	0	0	0	0	0	2	2	0	0	2	2	0	2	2	2	2	0	0	0	2	2	2	0	0	2	2	0	0	0	2	2	2	2	-1	0	2	2	2	0	2	2	0	2	0	2	0	0
Chr12-5512302	30.0125	2	0	0	0	0	0	2	2	0	0	2	2	0	2	2	2	2	0	0	0	2	2	2	0	0	2	2	0	0	0	2	2	2	2	0	0	2	2	2	0	2	2	0	2	0	2	0	0
Chr12-5774262	30.9175	2	0	0	0	0	0	2	2	0	0	2	2	0	2	2	2	2	0	0	0	2	2	2	0	0	2	2	0	0	0	2	2	2	2	0	0	2	2	2	0	2	2	0	2	0	0	0	0
Chr12-7021686	31.36	2	0	0	0	0	0	2	2	0	0	2	2	0	2	2	2	2	0	0	0	2	2	2	0	0	0	2	0	0	0	2	2	2	2	0	0	2	2	2	0	2	2	0	2	0	0	0	0
Chr12-7798097	36.8616	2	0	0	0	0	0	2	2	0	0	2	2	0	0	0	0	0	0	0	0	-1	2	2	0	0	0	2	0	0	0	2	-1	2	2	0	0	0	2	2	0	2	2	0	2	0	0	0	0
Chr12-8240869	38.2318	2	0	0	0	0	0	2	2	0	0	2	2	0	0	0	0	0	0	0	0	2	2	2	0	0	0	2	0	0	0	2	2	2	2	0	0	0	2	2	0	2	2	0	2	0	0	0	0
Chr12-9358567	40.0024	2	0	0	0	0	0	2	2	0	0	2	2	0	0	0	0	0	0	0	0	2	2	2	0	0	0	2	0	0	0	2	2	2	2	0	0	0	2	2	0	2	2	0	2	0	0	0	0
Chr12-10966171	41.3302	2	0	0	0	0	0	2	2	0	0	2	2	0	0	0	0	0	0	0	0	2	2	2	0	0	0	2	0	0	0	2	2	2	2	0	0	0	2	2	0	2	2	0	2	0	0	0	0
Chr12-15104183	43.1087	2	0	0	0	0	0	2	2	0	0	2	2	0	0	0	0	0	0	0	0	0	0	2	0	0	0	2	0	0	0	2	2	2	2	0	0	0	2	2	0	2	2	0	2	0	0	0	0
Chr12-15413489	45.7779	2	0	0	0	0	0	2	2	0	0	2	2	0	0	0	0	0	2	2	0	0	0	2	0	0	0	2	0	0	0	2	2	2	2	0	0	0	2	2	0	2	2	0	2	0	0	0	0
Chr12-16416363	46.663	2	0	0	0	0	0	2	2	0	0	2	2	0	0	0	0	0	2	2	0	0	0	2	0	0	0	2	0	0	0	2	2	2	2	0	0	0	2	2	0	2	2	0	2	0	0	0	0
Chr12-17312513	47.1054	2	0	0	0	0	0	2	2	0	0	2	2	0	0	0	0	0	2	2	0	0	0	2	0	0	0	2	0	0	0	2	2	2	2	0	0	0	2	2	0	2	2	0	2	0	0	0	0
Chr12-19917337	47.9905	2	0	0	0	0	0	2	2	0	0	2	2	0	0	0	0	0	2	2	0	0	0	0	0	0	0	2	0	0	0	2	2	2	2	0	0	0	2	2	0	2	2	0	2	0	0	0	0
Chr12-19960159	49.3182	2	0	0	0	0	0	2	2	0	0	2	2	0	0	0	0	0	2	0	0	0	0	0	0	0	0	2	0	0	0	2	2	2	2	0	0	0	2	2	0	2	2	0	2	0	0	0	0
Chr12-21335477	50.2033	2	0	0	0	0	0	2	2	0	0	2	2	0	0	0	0	0	2	0	0	0	0	0	0	0	0	2	0	0	0	2	2	2	2	0	0	0	2	2	0	2	2	0	2	0	0	0	0
Chr12-21784888	52.4171	2	0	0	0	0	0	2	2	0	0	2	2	0	0	0	0	0	2	0	0	0	0	0	0	0	0	2	0	0	0	2	2	2	2	0	0	0	2	2	0	2	2	0	2	0	0	0	0
Chr12-22079082	53.4123	2	0	-1	0	0	0	2	2	0	0	2	2	0	0	0	0	0	2	0	0	0	0	0	0	0	0	2	0	0	0	2	2	2	2	0	0	0	2	2	0	2	2	-1	2	0	0	0	-1
Chr12-22165902	54.4074	2	0	0	0	0	0	2	2	0	0	2	2	0	0	0	0	0	2	0	0	0	0	0	0	0	0	2	0	0	0	2	2	2	2	0	0	0	2	2	0	2	2	0	2	0	2	0	0
Chr12-22398828	54.8579	2	0	0	0	0	0	2	2	0	0	-1	2	2	0	0	0	0	2	0	0	0	0	0	0	0	0	2	0	0	0	2	2	2	2	0	0	0	2	2	0	2	-1	0	2	0	2	0	0
Chr12-22429716	55.3084	2	0	0	0	0	0	2	2	0	0	2	2	2	0	0	0	0	2	0	0	0	0	0	0	0	0	2	0	0	0	2	2	2	2	0	0	0	2	2	0	2	2	0	2	0	2	0	0
Chr12-22886514	57.9657	2	0	0	0	0	0	2	2	0	0	2	2	2	0	0	0	0	2	0	0	0	0	0	0	0	0	2	0	0	0	2	2	2	2	0	0	0	2	2	0	2	2	0	2	0	2	0	0
Chr12-23329811	58.4082	2	0	0	0	0	0	2	2	0	0	2	2	2	0	0	0	0	2	0	0	0	0	0	0	0	0	2	0	0	0	2	2	2	2	0	0	0	2	2	0	2	2	0	2	0	2	0	0
Chr12-23428725	58.8507	2	0	0	0	0	0	2	2	0	0	2	2	2	0	0	0	0	2	0	0	0	0	0	0	0	0	2	0	0	0	2	2	2	2	0	0	0	2	2	0	2	2	0	2	0	2	0	0
Chr12-23663908	60.24	2	0	0	-1	0	0	2	2	0	0	2	2	2	0	0	0	0	2	0	0	0	0	0	0	0	0	2	0	0	0	2	2	2	2	2	2	0	2	2	-1	2	2	0	2	0	2	0	0
Chr12-24005693	61.6292	2	0	0	0	0	0	2	2	0	0	2	2	2	0	0	0	0	2	0	0	0	0	0	0	0	0	2	0	0	0	2	2	2	2	2	2	0	2	2	0	2	2	0	2	0	2	0	0
Chr12-24040365	63.3999	2	0	0	0	0	0	2	2	0	0	2	2	2	0	0	0	0	2	0	0	0	0	0	0	0	0	2	0	0	0	2	2	2	2	2	2	0	2	2	0	2	2	0	2	0	2	0	0
Chr12-24089849	63.8424	2	0	0	0	0	0	2	2	0	0	2	2	2	0	0	0	0	2	0	0	0	0	0	0	0	0	2	0	2	0	2	2	2	2	2	2	0	2	2	0	2	2	0	2	0	2	0	0
Chr12-24786165	67.3881	2	0	0	0	0	0	2	2	0	0	2	2	2	0	0	0	0	2	0	0	0	0	0	0	0	0	2	0	2	0	2	2	2	2	2	2	0	2	2	0	2	2	0	2	0	2	0	0
Chr12-24973861	67.8643	2	0	0	0	0	0	2	-1	0	0	2	2	2	0	0	0	0	2	0	0	0	0	0	0	0	0	2	0	2	0	2	2	2	2	2	2	0	2	2	0	2	2	0	2	0	-1	0	0
Chr12-25345406	69.8358	2	0	0	0	0	0	2	2	0	0	2	2	2	0	0	0	0	0	0	0	0	0	0	0	0	0	2	0	2	0	2	2	2	2	2	2	0	2	2	0	2	-1	0	2	0	2	0	0
Chr12-25697089	76.3539	2	0	0	0	0	0	2	2	0	0	2	2	2	0	0	0	0	0	0	0	0	0	0	0	0	0	2	0	2	0	2	2	2	2	2	2	0	2	2	0	2	0	2	2	0	2	0	2
Chr12-25764564	76.8044	2	0	0	0	0	0	2	2	0	0	2	2	2	0	0	0	0	0	0	0	0	0	0	0	0	0	2	0	2	0	2	2	2	2	2	2	0	2	2	0	2	0	2	2	0	2	0	2
Chr12-25896977	78.15	2	0	2	2	0	0	2	2	0	0	2	2	2	0	0	0	0	0	0	0	0	0	0	0	0	0	2	0	2	0	2	2	2	2	2	2	0	2	2	0	2	0	2	2	0	2	0	2
Chr12-27045692	88.1008	2	0	2	2	0	0	2	2	0	0	2	2	2	0	0	0	0	0	0	2	0	0	0	0	0	2	2	0	2	0	2	2	2	2	2	2	0	2	2	0	2	0	2	2	0	2	2	2
[truncated: 178 more columns]
