# Supplementary material for: Unveiling the Genetic Basis Underlying Rice Anther Culturability via Segregation Distortion Analysis in Doubled Haploid Population
Source: Genes (Basel). 2023 Nov 17;14(11):2086. doi: 10.3390/genes14112086 (PMC10671494; doi:10.3390/genes14112086)
Supplement: Supplementary file 1 [file genes-14-02086-s001.zip › Supplementary table S5.xlsx]

## Sheet: Sheet 1
Supplementary table S5. LOD value of segregation distortion analysis and Chi-square test of each SNP markers in the DH population
Marker ID	MarkerName	Chromosome	Marker Position	LOD	Shenhui 26 allele	Shen 9B allele	Missing	χ2	P value	-Log10(P)
1	Chr1-205489	1	0	0.0615	117	109	0	0.2832	0.5946	0.225775
2	Chr1-517062	1	0.4425	0.0346	116	110	0	0.1593	0.6898	0.161277
3	Chr1-1254159	1	3.0999	0.0038	112	114	0	0.0177	0.8942	0.0485653
4	Chr1-1571612	1	4.8705	0.0038	114	112	0	0.0177	0.8942	0.0485653
5	Chr1-2250853	1	6.1983	0.0154	115	111	0	0.0708	0.7902	0.102263
6	Chr1-3672311	1	7.9689	0.0615	117	109	0	0.2832	0.5946	0.225775
7	Chr1-4024927	1	9.3145	0.0961	118	105	3	0.7578	0.384	0.415669
8	Chr1-4275356	1	10.6601	0.1884	120	106	0	0.8673	0.3517	0.453828
9	Chr1-6632662	1	34.0467	10.367	163	57	6	51.0727	8.9006e-13	12.0506
10	Chr1-6654275	1	35.4106	9.1426	161	65	0	40.7788	1.7048e-10	9.76833
11	Chr1-6773680	1	36.2996	9.1426	161	64	1	41.8178	1.0019e-10	9.99918
12	Chr1-6789448	1	37.1886	9.9493	163	63	0	44.2478	2.8933e-11	10.5386
13	Chr1-6960979	1	38.0736	10.7942	165	61	0	47.8584	4.5814e-12	11.339
14	Chr1-7030821	1	38.9587	11.6782	167	59	0	51.6106	6.7675e-13	12.1696
15	Chr1-7624356	1	40.2864	11.2313	166	60	0	49.7168	1.7762e-12	11.7505
16	Chr1-7721459	1	40.7289	10.7942	165	61	0	47.8584	4.5814e-12	11.339
17	Chr1-7814575	1	41.1714	11.2313	166	60	0	49.7168	1.7762e-12	11.7505
18	Chr1-8656918	1	42.2354	10.7942	136	52	38	37.5319	8.9929e-10	9.0461
19	Chr1-9341775	1	48.1134	10.7942	165	61	0	47.8584	4.5814e-12	11.339
20	Chr1-9569064	1	48.5559	10.367	164	62	0	46.0354	1.1614e-11	10.935
21	Chr1-9618113	1	51.6572	8.3734	159	67	0	37.4513	9.3723e-10	9.02815
22	Chr1-10115270	1	54.3146	6.2846	153	73	0	28.3186	1.029e-07	6.98758
23	Chr1-10245252	1	54.7571	6.6104	154	72	0	29.7522	4.9095e-08	7.30896
24	Chr1-10615346	1	55.6421	7.2886	156	70	0	32.7257	1.0613e-08	7.97416
25	Chr1-10692179	1	56.0846	6.945	155	71	0	31.2212	2.3023e-08	7.63784
26	Chr1-10970025	1	57.1	7.6411	135	62	29	27.0508	1.9818e-07	6.70294
27	Chr1-11378524	1	60.6593	5.3598	150	76	0	24.2301	8.5486e-07	6.06811
28	Chr1-11754203	1	61.5443	5.9676	152	74	0	26.9204	2.1201e-07	6.67364
29	Chr1-12056890	1	62.4453	6.6104	151	71	4	28.8288	7.9065e-08	7.10202
30	Chr1-14152540	1	78.9803	5.6594	121	71	34	13.0208	0.0003	3.52288
31	Chr1-14197079	1	79.5039	5.9676	151	74	1	26.3511	2.8466e-07	6.54567
32	Chr1-14224466	1	79.9483	5.6594	151	75	0	25.5575	4.2939e-07	6.36715
33	Chr1-14626159	1	80.3908	5.9676	152	74	0	26.9204	2.1201e-07	6.67364
34	Chr1-18530428	1	82.6046	4.5125	147	79	0	20.4602	6e-06	5.22185
35	Chr1-20457965	1	86.5954	7.2886	156	70	0	32.7257	1.0613e-08	7.97416
36	Chr1-21236975	1	89.2528	5.9676	152	74	0	26.9204	2.1201e-07	6.67364
37	Chr1-24412357	1	103.045	2.4221	135	88	3	9.9058	0.0016	2.79588
38	Chr1-29218388	1	123.481	0	112	113	1	0.0044	0.9468	0.0237418
39	Chr1-30830892	1	129.736	0.0615	109	117	0	0.2832	0.5946	0.225775
40	Chr1-34737568	1	148.235	0.0615	117	109	0	0.2832	0.5946	0.225775
41	Chr1-34819080	1	150.449	0.3116	122	104	0	1.4336	0.2312	0.636012
42	Chr1-35101685	1	150.921	0.2462	110	102	14	0.3019	0.5827	0.234555
43	Chr1-35221655	1	154.228	0.651	126	100	0	2.9912	0.0837	1.07727
44	Chr1-35239562	1	154.67	0.7552	127	99	0	3.469	0.0625	1.20412
45	Chr1-35346977	1	155.113	0.651	126	100	0	2.9912	0.0837	1.07727
46	Chr1-37122278	1	162.692	0.1384	119	107	0	0.6372	0.4247	0.371918
47	Chr1-38859748	1	166.198	0.0961	110	90	26	2	0.1573	0.803271
48	Chr1-39665223	1	173.244	0.651	126	100	0	2.9912	0.0837	1.07727
49	Chr1-40047043	1	177.701	0.1884	119	106	1	0.7511	0.3861	0.4133
50	Chr1-40273361	1	179.528	0.3116	119	101	6	1.4727	0.2249	0.648011
51	Chr1-40817923	1	187.354	0.0615	109	116	1	0.2178	0.6407	0.193345
52	Chr1-41353859	1	189.132	0	113	113	0	0	1	0
53	Chr1-41998834	1	195.359	0.0154	111	115	0	0.0708	0.7902	0.102263
54	Chr1-42081405	1	196.687	0.0961	108	118	0	0.4425	0.5059	0.295935
55	Chr1-43155219	1	198.465	0.3116	104	121	1	1.2844	0.2571	0.589898
56	Chr1-43048030	1	198.928	0.2462	98	119	9	2.0323	0.154	0.812479
57	Chr2-137737	2	0	1.3941	132	94	0	6.3894	0.0115	1.9393
58	Chr2-6486102	2	29.4481	2.2307	134	89	3	9.0807	0.0026	2.58503
59	Chr2-5163353	2	38.9789	4.7864	148	78	0	21.6814	3e-06	5.52288
60	Chr2-5228550	2	40.3066	5.6594	151	75	0	25.5575	4.2939e-07	6.36715
61	Chr2-5653435	2	40.7491	5.3598	150	76	0	24.2301	8.5486e-07	6.06811
62	Chr2-6278437	2	42.0769	5.6594	151	75	0	25.5575	4.2939e-07	6.36715
63	Chr2-6765899	2	44.2907	6.6104	154	72	0	29.7522	4.9095e-08	7.30896
64	Chr2-7165431	2	46.5045	6.945	155	71	0	31.2212	2.3023e-08	7.63784
65	Chr2-7525530	2	46.947	6.6104	154	72	0	29.7522	4.9095e-08	7.30896
66	Chr2-7604188	2	47.8321	5.9676	152	74	0	26.9204	2.1201e-07	6.67364
67	Chr2-7692210	2	48.7171	6.6104	154	72	0	29.7522	4.9095e-08	7.30896
68	Chr2-7751627	2	49.1596	6.2846	153	73	0	28.3186	1.029e-07	6.98758
69	Chr2-7892339	2	50.4873	5.3598	150	76	0	24.2301	8.5486e-07	6.06811
70	Chr2-8253237	2	52.258	4.247	146	80	0	19.2743	1.1e-05	4.95861
71	Chr2-8277372	2	54.0286	3.7412	144	82	0	17.0089	3.7e-05	4.4318
72	Chr2-8317602	2	54.9137	3.2687	142	84	0	14.885	0.0001	4
73	Chr2-8900156	2	57.6437	2.0474	133	87	6	9.6182	0.0019	2.72125
74	Chr2-8940541	2	58.5529	1.7048	134	92	0	7.8053	0.0052	2.284
75	Chr2-9533401	2	60.0239	2.2307	115	89	22	3.3137	0.0687	1.16304
76	Chr2-9551592	2	61.9857	1.5455	133	93	0	7.0796	0.0078	2.10791
77	Chr2-9566523	2	62.4282	1.7048	134	92	0	7.8053	0.0052	2.284
78	Chr2-9951189	2	63.3132	1.7048	134	92	0	7.8053	0.0052	2.284
79	Chr2-10318728	2	65.527	0.9872	129	97	0	4.531	0.0333	1.47756
80	Chr2-10964183	2	66.8548	1.115	130	96	0	5.115	0.0237	1.62525
81	Chr2-19268968	2	102.35	0.2462	121	105	0	1.1327	0.2872	0.541816
82	Chr2-19606757	2	102.793	0.3116	122	104	0	1.4336	0.2312	0.636012
83	Chr2-19661213	2	105.007	0.0615	117	109	0	0.2832	0.5946	0.225775
84	Chr2-19897447	2	106.777	0.1384	119	107	0	0.6372	0.4247	0.371918
85	Chr2-20423106	2	107.22	0.1884	120	106	0	0.8673	0.3517	0.453828
86	Chr2-20845932	2	108.767	0.1384	102	92	32	0.5155	0.4728	0.325323
87	Chr2-20850724	2	109.282	0.0615	117	109	0	0.2832	0.5946	0.225775
88	Chr2-22043708	2	111.939	0.3848	123	103	0	1.7699	0.1834	0.736601
89	Chr2-22094623	2	112.445	0.3116	105	93	28	0.7273	0.3938	0.404724
90	Chr2-22231410	2	113.455	0.4658	124	102	0	2.1416	0.1434	0.843451
91	Chr2-24498581	2	119.233	0.2462	121	105	0	1.1327	0.2872	0.541816
92	Chr2-24822607	2	120.129	0.1384	118	105	3	0.7578	0.384	0.415669
93	Chr2-25756096	2	126.012	0.0038	111	114	1	0.04	0.8415	0.0749459
94	Chr2-25842171	2	126.901	0.0346	110	116	0	0.1593	0.6898	0.161277
95	Chr2-25858512	2	127.344	0.0615	109	117	0	0.2832	0.5946	0.225775
96	Chr2-26084098	2	127.786	0.0346	110	116	0	0.1593	0.6898	0.161277
97	Chr2-26204103	2	129.144	0.0615	109	112	5	0.0407	0.8401	0.075669
98	Chr2-26669379	2	131.862	0.2462	105	121	0	1.1327	0.2872	0.541816
99	Chr2-28882866	2	139.021	0.0615	108	117	1	0.36	0.5485	0.260823
100	Chr2-29588347	2	144.061	0.0038	110	110	6	0	1	0
101	Chr2-29751044	2	145.114	0.0346	96	96	34	0	1	0
102	Chr2-32837452	2	160.965	0.4658	107	100	19	0.2367	0.6266	0.20301
103	Chr2-33297971	2	162.436	0.8673	128	95	3	4.8834	0.0271	1.56703
104	Chr2-33934305	2	164.418	1.3941	122	83	21	7.4195	0.0065	2.18709
106	Chr2-34422811	2	193.446	1.7048	134	92	0	7.8053	0.0052	2.284
107	Chr2-34706090	2	194.331	1.7048	134	92	0	7.8053	0.0052	2.284
108	Chr2-35109130	2	195.216	2.0474	136	90	0	9.3628	0.0022	2.65758
109	Chr2-35215220	2	195.659	1.8721	135	91	0	8.5664	0.0034	2.46852
110	Chr2-35265874	2	196.101	2.0474	136	90	0	9.3628	0.0022	2.65758
111	Chr2-35402676	2	196.986	1.7048	134	92	0	7.8053	0.0052	2.284
112	Chr2-35524699	2	198.789	1.115	127	95	4	4.6126	0.0317	1.49894
113	Chr2-35525636	2	199.69	1.3941	132	94	0	6.3894	0.0115	1.9393
114	Chr2-35854621	2	201.904	0.7552	127	99	0	3.469	0.0625	1.20412
115	Chr3-2609343	3	0	0.7552	127	99	0	3.469	0.0625	1.20412
116	Chr3-3391089	3	5.0937	0.7552	120	77	29	9.3858	0.0022	2.65758
117	Chr3-4826713	3	14.3828	0.8673	127	97	2	4.0179	0.045	1.34679
118	Chr3-5903206	3	17.5119	0.7552	127	99	0	3.469	0.0625	1.20412
119	Chr3-7170886	3	25.0915	1.3941	132	94	0	6.3894	0.0115	1.9393
120	Chr3-13123061	3	64.2802	0.1884	120	106	0	0.8673	0.3517	0.453828
121	Chr3-13828067	3	66.1679	0.4658	124	88	14	6.1132	0.0134	1.8729
122	Chr3-14501860	3	72.4814	0.9872	124	97	5	3.2986	0.0693	1.15927
123	Chr3-14584881	3	73.8707	0.651	123	98	5	2.8281	0.0926	1.03339
124	Chr3-15390847	3	78.4496	0.3116	121	103	2	1.4464	0.2291	0.639975
125	Chr3-15837144	3	81.5787	0.3848	123	103	0	1.7699	0.1834	0.736601
126	Chr3-16660906	3	87.8334	0.9872	128	97	1	4.2711	0.0388	1.41117
127	Chr3-17802692	3	90.5026	0.9872	129	97	0	4.531	0.0333	1.47756
128	Chr3-23535778	3	100.907	0.4658	105	90	31	1.1538	0.2827	0.548674
129	Chr4-2412512	4	0	0.2462	101	112	13	0.5681	0.451	0.345823
130	Chr4-3467583	4	4.2555	0.1384	106	119	1	0.7511	0.3861	0.4133
131	Chr4-5135513	4	11.9039	0.0961	108	117	1	0.36	0.5485	0.260823
132	Chr4-5135453	4	12.3484	0.1384	107	119	0	0.6372	0.4247	0.371918
133	Chr4-5208260	4	12.7909	0.0961	108	118	0	0.4425	0.5059	0.295935
134	Chr4-5817022	4	14.1186	0.2462	105	121	0	1.1327	0.2872	0.541816
135	Chr4-6301931	4	15.0156	0.1384	104	119	3	1.009	0.3152	0.501414
136	Chr4-6301912	4	15.464	0.0961	106	118	2	0.6429	0.4227	0.373968
137	Chr4-7261966	4	19.0415	0.0346	110	116	0	0.1593	0.6898	0.161277
138	Chr4-9994296	4	19.484	0.0154	111	115	0	0.0708	0.7902	0.102263
139	Chr4-12047082	4	20.4365	0	105	105	16	0	1	0
140	Chr4-14355214	4	33.5888	0.9872	97	129	0	4.531	0.0333	1.47756
141	Chr4-15911011	4	36.2462	0.7552	99	127	0	3.469	0.0625	1.20412
142	Chr4-16044767	4	36.6927	0.651	99	125	2	3.0179	0.0824	1.08407
143	Chr4-16441661	4	39.3738	0.1884	106	120	0	0.8673	0.3517	0.453828
144	Chr4-16547334	4	39.8183	0.2462	105	120	1	1	0.3173	0.49853
145	Chr4-16575363	4	40.2627	0.1884	106	120	0	0.8673	0.3517	0.453828
146	Chr4-16681465	4	40.7214	0.1384	103	115	8	0.6606	0.4164	0.380489
147	Chr4-17248663	4	43.0166	0.3116	104	122	0	1.4336	0.2312	0.636012
148	Chr4-19002084	4	47.0074	0.3848	103	123	0	1.7699	0.1834	0.736601
149	Chr4-19331603	4	54.7236	0.9872	92	117	17	2.9904	0.0838	1.07676
150	Chr4-19988207	4	64.91	1.8721	91	135	0	8.5664	0.0034	2.46852
151	Chr4-20955964	4	67.5674	0.9872	97	129	0	4.531	0.0333	1.47756
152	Chr4-21608232	4	70.2248	1.8721	91	135	0	8.5664	0.0034	2.46852
153	Chr4-22015801	4	71.9954	1.5455	93	133	0	7.0796	0.0078	2.10791
154	Chr4-23145364	4	87.0349	0.0038	114	112	0	0.0177	0.8942	0.0485653
155	Chr4-23430773	4	88.4438	0	100	113	13	0.7934	0.3731	0.428175
156	Chr4-24604817	4	91.2636	0.0961	108	118	0	0.4425	0.5059	0.295935
157	Chr4-24768377	4	91.7101	0.0615	109	115	2	0.1607	0.6885	0.162096
158	Chr4-25372615	4	93.0497	0.0038	112	114	0	0.0177	0.8942	0.0485653
159	Chr4-25759975	4	93.517	0.0154	106	108	12	0.0187	0.8913	0.0499761
160	Chr4-25914707	4	93.9843	0.0038	112	114	0	0.0177	0.8942	0.0485653
161	Chr4-26072541	4	94.4268	0	113	113	0	0	1	0
162	Chr4-26260551	4	95.3118	0.0154	111	115	0	0.0708	0.7902	0.102263
163	Chr4-26640941	4	99.3026	0.0038	112	114	0	0.0177	0.8942	0.0485653
164	Chr4-28541321	4	104.296	0.1384	119	102	5	1.3077	0.2528	0.597223
165	Chr4-28679149	4	107.09	0	112	108	6	0.0727	0.7874	0.103805
166	Chr4-29187884	4	113.488	0.0154	115	111	0	0.0708	0.7902	0.102263
167	Chr4-29827758	4	114.374	0	113	113	0	0	1	0
168	Chr4-29892407	4	117.031	0.1384	119	107	0	0.6372	0.4247	0.371918
169	Chr4-31919496	4	127.352	0.3116	122	104	0	1.4336	0.2312	0.636012
170	Chr4-32335096	4	129.123	0.1884	120	106	0	0.8673	0.3517	0.453828
171	Chr4-32964381	4	130.008	0.0961	118	108	0	0.4425	0.5059	0.295935
172	Chr4-33928813	4	140.52	0.2462	121	101	4	1.8018	0.1795	0.745936
173	Chr4-34415769	4	143.238	0.0154	114	111	1	0.04	0.8415	0.0749459
174	Chr4-34880648	4	144.127	0.0154	115	111	0	0.0708	0.7902	0.102263
175	Chr5-66642	5	0	0.5545	101	125	0	2.5487	0.1104	0.957031
176	Chr5-962467	5	1.7707	0.9872	97	129	0	4.531	0.0333	1.47756
177	Chr5-1243736	5	4.3503	0.4658	88	106	32	1.6701	0.1962	0.707301
178	Chr5-1482938	5	5.8971	0.7552	99	127	0	3.469	0.0625	1.20412
179	Chr5-1748554	5	7.2368	0.8673	96	128	2	4.5714	0.0325	1.48812
180	Chr5-2465095	5	15.6884	3.0448	76	141	9	19.47	1e-05	5
181	Chr5-3055104	5	18.0049	3.7412	82	143	1	16.5378	4.8e-05	4.31876
182	Chr5-3100589	5	18.8939	3.0448	85	141	0	13.8761	0.0002	3.69897
183	Chr5-3150021	5	19.3364	3.2687	84	142	0	14.885	0.0001	4
184	Chr5-3504754	5	19.7789	3.0448	85	141	0	13.8761	0.0002	3.69897
185	Chr5-3548760	5	21.5495	3.5008	83	143	0	15.9292	0.0001	4
186	Chr5-3640060	5	21.992	3.7412	82	144	0	17.0089	3.7e-05	4.4318
187	Chr5-4663967	5	25.0933	2.6215	87	139	0	11.9646	0.0005	3.30103
188	Chr5-17933564	5	67.5165	2.2307	89	137	0	10.1947	0.0014	2.85387
189	Chr5-18115945	5	71.0622	1.8721	91	135	0	8.5664	0.0034	2.46852
190	Chr5-18925384	5	83.3009	0.651	99	126	1	3.24	0.0719	1.14327
191	Chr5-18500584	5	85.0795	0.3116	104	122	0	1.4336	0.2312	0.636012
192	Chr5-18996450	5	85.5219	0.3848	103	123	0	1.7699	0.1834	0.736601
193	Chr5-19084892	5	86.407	0.2462	105	121	0	1.1327	0.2872	0.541816
194	Chr5-19240758	5	86.8495	0.1884	106	120	0	0.8673	0.3517	0.453828
195	Chr5-19448955	5	88.1772	0.0615	109	117	0	0.2832	0.5946	0.225775
196	Chr5-19490293	5	89.0823	0.1384	102	119	5	1.3077	0.2528	0.597223
197	Chr5-19548916	5	89.9874	0.2462	105	121	0	1.1327	0.2872	0.541816
198	Chr5-19945325	5	91.3151	0.4658	102	124	0	2.1416	0.1434	0.843451
199	Chr5-20588957	5	93.0858	0.4658	102	124	0	2.1416	0.1434	0.843451
200	Chr5-20929538	5	93.5302	0.5545	100	125	1	2.7778	0.0956	1.01954
201	Chr5-20940019	5	93.9747	0.4658	102	124	0	2.1416	0.1434	0.843451
202	Chr5-21040652	5	95.7453	0.1884	106	120	0	0.8673	0.3517	0.453828
203	Chr5-22733367	5	101.075	0.0346	110	116	0	0.1593	0.6898	0.161277
204	Chr5-24020057	5	104.653	0.0038	110	114	2	0.0714	0.7893	0.102758
205	Chr5-25609049	5	111.39	0.0038	112	114	0	0.0177	0.8942	0.0485653
206	Chr5-25616977	5	112.717	0.0615	109	117	0	0.2832	0.5946	0.225775
207	Chr5-25701145	5	113.16	0.0961	108	118	0	0.4425	0.5059	0.295935
208	Chr5-26419104	5	115.817	0.0038	112	114	0	0.0177	0.8942	0.0485653
209	Chr5-27331103	5	117.588	0.0346	116	110	0	0.1593	0.6898	0.161277
210	Chr5-27784583	5	119.802	0.0154	111	115	0	0.0708	0.7902	0.102263
211	Chr5-29533510	5	133.402	0.0615	109	117	0	0.2832	0.5946	0.225775
212	Chr6-970653	6	0	0.0346	112	110	4	0.018	0.8932	0.0490513
213	Chr6-1114863	6	2.2538	0	113	113	0	0	1	0
214	Chr6-3461663	6	13.5017	0.0346	116	110	0	0.1593	0.6898	0.161277
215	Chr6-9992505	6	61.3994	0.1884	106	120	0	0.8673	0.3517	0.453828
216	Chr6-10727246	6	63.1701	0.4658	102	124	0	2.1416	0.1434	0.843451
217	Chr6-16582786	6	77.7272	0.1884	120	106	0	0.8673	0.3517	0.453828
218	Chr6-14604255	6	78.1817	0.1384	113	107	6	0.1636	0.6858	0.163803
219	Chr6-19252047	6	81.4832	0.0038	102	86	38	1.3617	0.2432	0.614036
220	Chr6-19338351	6	82.0152	0.0038	114	112	0	0.0177	0.8942	0.0485653
221	Chr6-19907430	6	85.1165	0.0154	111	115	0	0.0708	0.7902	0.102263
222	Chr6-20258480	6	85.559	0.0038	112	114	0	0.0177	0.8942	0.0485653
223	Chr6-20371080	6	86.444	0.0038	114	112	0	0.0177	0.8942	0.0485653
224	Chr6-20498580	6	86.8865	0	113	113	0	0	1	0
225	Chr6-21008100	6	89.5439	0.0615	109	117	0	0.2832	0.5946	0.225775
226	Chr6-21482116	6	90.4289	0.0154	111	115	0	0.0708	0.7902	0.102263
227	Chr6-22614850	6	97.6537	0.0346	109	114	3	0.1121	0.7378	0.132061
228	Chr6-22856239	6	102.15	0.4658	102	124	0	2.1416	0.1434	0.843451
229	Chr6-23124979	6	102.593	0.5545	101	125	0	2.5487	0.1104	0.957031
230	Chr6-23685695	6	103.92	0.4658	102	124	0	2.1416	0.1434	0.843451
231	Chr6-25228462	6	110.147	1.115	96	130	0	5.115	0.0237	1.62525
232	Chr6-26144076	6	111.032	1.115	96	130	0	5.115	0.0237	1.62525
233	Chr6-26357312	6	111.475	1.2506	95	131	0	5.7345	0.0166	1.77989
234	Chr6-26429900	6	113.006	1.2506	92	104	30	0.7347	0.3914	0.407379
235	Chr6-26572383	6	115.559	1.2506	95	131	0	5.7345	0.0166	1.77989
236	Chr6-28089488	6	129.159	0.0615	109	117	0	0.2832	0.5946	0.225775
237	Chr6-29163387	6	135.386	0.2462	105	121	0	1.1327	0.2872	0.541816
238	Chr6-29076596	6	135.828	0.1884	106	120	0	0.8673	0.3517	0.453828
239	Chr6-30825274	6	145.229	0.0154	111	115	0	0.0708	0.7902	0.102263
240	Chr6-30866827	6	145.672	0.0346	110	116	0	0.1593	0.6898	0.161277
241	Chr6-30975227	6	146.573	0.0961	104	118	4	0.8829	0.3474	0.45917
242	Chr6-31000883	6	147.474	0.0346	110	116	0	0.1593	0.6898	0.161277
243	Chr7-87807	7	0	0.2462	110	92	24	1.604	0.2053	0.687611
244	Chr7-328661	7	0.4951	0.1884	120	106	0	0.8673	0.3517	0.453828
245	Chr7-1150560	7	12.6774	0.9872	129	97	0	4.531	0.0333	1.47756
246	Chr7-1500713	7	16.2232	0.7552	127	99	0	3.469	0.0625	1.20412
247	Chr7-1718015	7	17.5688	1.115	127	96	3	4.3094	0.0379	1.42136
248	Chr7-1812851	7	19.8226	0.7552	127	98	1	3.7378	0.0532	1.27409
249	Chr7-2050380	7	20.2671	0.651	126	100	0	2.9912	0.0837	1.07727
250	Chr7-3258496	7	34.3444	0.3848	123	103	0	1.7699	0.1834	0.736601
251	Chr7-3789086	7	36.5582	0.3116	122	104	0	1.4336	0.2312	0.636012
252	Chr7-5144788	7	51.1792	0.2462	117	94	15	2.5071	0.1133	0.94577
253	Chr7-5248026	7	51.6532	0.3116	122	104	0	1.4336	0.2312	0.636012
254	Chr7-6438674	7	57.4569	0.0154	115	110	1	0.1111	0.7389	0.131414
255	Chr7-6690519	7	57.9033	0.0038	114	111	1	0.04	0.8415	0.0749459
256	Chr7-9415483	7	74.9824	0.5545	125	101	0	2.5487	0.1104	0.957031
257	Chr7-13607039	7	76.7531	0.9872	129	97	0	4.531	0.0333	1.47756
258	Chr7-16038918	7	78.0867	1.115	130	95	1	5.4444	0.0196	1.70774
259	Chr7-16109762	7	78.5312	1.2506	131	95	0	5.7345	0.0166	1.77989
260	Chr7-17196381	7	83.4139	1.7048	134	92	0	7.8053	0.0052	2.284
261	Chr7-17844897	7	84.2989	2.0474	136	90	0	9.3628	0.0022	2.65758
262	Chr7-18512133	7	86.9563	2.8291	140	86	0	12.9027	0.0003	3.52288
263	Chr7-19228677	7	87.3988	3.0448	141	85	0	13.8761	0.0002	3.69897
264	Chr7-20086856	7	89.1694	3.5008	143	83	0	15.9292	0.0001	4
265	Chr7-20319828	7	90.0624	3.9899	144	80	2	18.2857	1.9e-05	4.72125
266	Chr7-21045260	7	96.3453	4.5125	147	79	0	20.4602	6e-06	5.22185
267	Chr7-21109481	7	96.7877	4.247	146	80	0	19.2743	1.1e-05	4.95861
268	Chr7-21471990	7	99.0016	5.0688	149	77	0	22.9381	2e-06	5.69897
269	Chr7-21671088	7	101.245	3.9899	144	79	3	18.9462	1.3e-05	4.88606
270	Chr7-22369765	7	104.839	3.5008	143	83	0	15.9292	0.0001	4
271	Chr7-23536545	7	107.155	2.8291	133	83	10	11.5741	0.0007	3.1549
272	Chr7-23858696	7	109.493	2.2307	135	89	2	9.4464	0.0021	2.67778
273	Chr7-24559628	7	110.833	1.7048	134	92	0	7.8053	0.0052	2.284
274	Chr7-25254850	7	113.047	1.5455	133	93	0	7.0796	0.0078	2.10791
275	Chr7-25481382	7	113.512	1.3941	127	88	11	7.0744	0.0078	2.10791
276	Chr7-26554572	7	119.117	1.3941	132	94	0	6.3894	0.0115	1.9393
277	Chr7-26738414	7	120.002	1.3941	132	94	0	6.3894	0.0115	1.9393
278	Chr7-26882452	7	122.216	2.2307	137	89	0	10.1947	0.0014	2.85387
279	Chr7-26949781	7	123.105	1.8721	135	90	1	9	0.0027	2.56864
280	Chr7-27187739	7	123.549	1.7048	134	92	0	7.8053	0.0052	2.284
281	Chr7-27472483	7	123.992	1.8721	135	91	0	8.5664	0.0034	2.46852
282	Chr7-27687747	7	124.434	2.0474	136	90	0	9.3628	0.0022	2.65758
283	Chr8-138417	8	0	0.0154	107	108	11	0.0047	0.9456	0.0242925
284	Chr8-1205562	8	11.4089	0.0615	117	107	2	0.4464	0.504	0.297569
285	Chr8-1289078	8	11.8554	0.0346	116	110	0	0.1593	0.6898	0.161277
286	Chr8-1293713	8	12.7523	0.0961	117	106	3	0.5426	0.4614	0.335922
287	Chr8-1670756	8	14.0979	0.0154	115	111	0	0.0708	0.7902	0.102263
288	Chr8-2062852	8	17.6915	0.2462	118	105	3	0.7578	0.384	0.415669
289	Chr8-3131089	8	25.3748	0.2462	121	105	0	1.1327	0.2872	0.541816
290	Chr8-3445799	8	31.6015	0.5545	125	101	0	2.5487	0.1104	0.957031
291	Chr8-3702684	8	34.7028	0.651	126	100	0	2.9912	0.0837	1.07727
292	Chr8-19228126	8	106.629	0.651	111	86	29	3.1726	0.0749	1.12552
293	Chr8-18787927	8	108.153	0.7552	127	99	0	3.469	0.0625	1.20412
294	Chr8-21770623	8	125.647	2.6215	139	87	0	11.9646	0.0005	3.30103
295	Chr8-21835441	8	126.09	2.4221	138	88	0	11.0619	0.0009	3.04576
296	Chr8-21974133	8	126.532	2.2307	137	89	0	10.1947	0.0014	2.85387
297	Chr8-22034694	8	126.975	2.0474	136	90	0	9.3628	0.0022	2.65758
298	Chr8-22685126	8	129.006	2.0474	136	61	29	28.5533	9.1154e-08	7.04022
299	Chr8-24083545	8	137.768	2.6215	138	87	1	11.56	0.0007	3.1549
300	Chr8-25876824	8	152.394	0.9872	129	97	0	4.531	0.0333	1.47756
301	Chr8-26902724	8	159.974	0.8673	128	98	0	3.9823	0.046	1.33724
302	Chr9-456947	9	0	1.2506	95	131	0	5.7345	0.0166	1.77989
303	Chr9-629357	9	0.4525	1.3941	90	131	5	7.6063	0.0058	2.23657
304	Chr9-2405490	9	0.905	1.5455	93	133	0	7.0796	0.0078	2.10791
305	Chr9-8760665	9	27.493	1.7048	92	134	0	7.8053	0.0052	2.284
306	Chr9-9399845	9	33.8621	1.7048	91	130	5	6.8824	0.0087	2.06048
307	Chr9-10836189	9	42.5456	2.0474	90	136	0	9.3628	0.0022	2.65758
308	Chr9-12772300	9	52.406	2.4221	88	138	0	11.0619	0.0009	3.04576
309	Chr9-13123092	9	55.9473	1.8721	74	124	28	12.6263	0.0004	3.39794
310	Chr9-14055373	9	70.3695	0.0615	107	89	30	1.6531	0.1985	0.702239
311	Chr9-14412891	9	71.39	0.1384	107	119	0	0.6372	0.4247	0.371918
312	Chr9-14686872	9	73.1607	0.2462	105	121	0	1.1327	0.2872	0.541816
313	Chr9-14717959	9	73.6032	0.3116	104	122	0	1.4336	0.2312	0.636012
314	Chr9-15076460	9	78.5077	0.1384	107	118	1	0.5378	0.4634	0.334044
315	Chr9-15319692	9	79.4338	0.0615	105	112	9	0.2258	0.6347	0.197432
316	Chr9-15510883	9	79.8946	0.0961	108	118	0	0.4425	0.5059	0.295935
317	Chr9-16490125	9	92.077	0.5545	125	101	0	2.5487	0.1104	0.957031
318	Chr9-16570552	9	92.9739	0.7552	124	99	3	2.8027	0.0941	1.02641
319	Chr9-17208953	9	93.8709	0.7552	126	99	1	3.24	0.0719	1.14327
320	Chr9-17730888	9	98.3271	0.7552	127	99	0	3.469	0.0625	1.20412
321	Chr9-18211888	9	101.428	0.4658	124	102	0	2.1416	0.1434	0.843451
322	Chr9-18919855	9	101.873	0.3848	122	103	1	1.6044	0.2053	0.687611
323	Chr9-21238850	9	108.64	0.5545	123	101	2	2.1607	0.1416	0.848937
324	Chr9-21382492	9	109.087	0.4658	124	102	0	2.1416	0.1434	0.843451
325	Chr9-21484807	9	113.078	0.0154	115	111	0	0.0708	0.7902	0.102263
326	Chr10-46523	10	0	1.115	130	96	0	5.115	0.0237	1.62525
327	Chr10-382599	10	6.6766	0.5545	125	101	0	2.5487	0.1104	0.957031
328	Chr10-808114	10	8.8904	0.8673	128	98	0	3.9823	0.046	1.33724
329	Chr10-779129	10	9.383	0.7552	126	77	23	11.8276	0.0006	3.22185
330	Chr10-2022501	10	14.3252	0.8673	128	98	0	3.9823	0.046	1.33724
331	Chr10-2427405	10	15.6529	1.2506	131	95	0	5.7345	0.0166	1.77989
332	Chr10-2523513	10	17.4236	1.8721	135	91	0	8.5664	0.0034	2.46852
333	Chr10-4081648	10	28.6715	3.2687	142	84	0	14.885	0.0001	4
334	Chr10-6111761	10	34.4493	2.2307	137	89	0	10.1947	0.0014	2.85387
335	Chr10-9582817	10	36.2199	1.5455	133	93	0	7.0796	0.0078	2.10791
336	Chr10-10562579	10	37.1129	1.5455	131	93	2	6.4464	0.0111	1.95468
337	Chr10-13056060	10	48.9356	0.3116	122	104	0	1.4336	0.2312	0.636012
338	Chr10-13369804	10	50.7062	0.0961	118	108	0	0.4425	0.5059	0.295935
339	Chr10-13743533	10	51.5913	0.1884	120	106	0	0.8673	0.3517	0.453828
340	Chr10-13905465	10	52.4763	0.0961	118	108	0	0.4425	0.5059	0.295935
341	Chr10-17052933	10	75.6941	1.2506	131	95	0	5.7345	0.0166	1.77989
342	Chr10-18242434	10	83.7271	1.8721	135	91	0	8.5664	0.0034	2.46852
343	Chr10-18805893	10	84.6122	1.8721	135	91	0	8.5664	0.0034	2.46852
344	Chr10-22558004	10	107.288	0.5545	125	101	0	2.5487	0.1104	0.957031
345	Chr10-22324281	10	107.73	0.4658	124	102	0	2.1416	0.1434	0.843451
346	Chr11-202282	11	0	0.0038	112	110	4	0.018	0.8932	0.0490513
347	Chr11-792972	11	1.8026	0.0961	108	118	0	0.4425	0.5059	0.295935
348	Chr11-869719	11	2.2451	0.0615	109	117	0	0.2832	0.5946	0.225775
349	Chr11-911903	11	2.6876	0.0961	108	118	0	0.4425	0.5059	0.295935
350	Chr11-965792	11	3.5726	0.0961	108	118	0	0.4425	0.5059	0.295935
351	Chr11-2446142	11	6.23	0.3116	104	122	0	1.4336	0.2312	0.636012
352	Chr11-2481774	11	6.6725	0.2462	105	121	0	1.1327	0.2872	0.541816
353	Chr11-2653578	11	11.1089	0.0154	111	115	0	0.0708	0.7902	0.102263
354	Chr11-3396108	11	19.635	0.1884	106	119	1	0.7511	0.3861	0.4133
355	Chr11-3622186	11	21.4135	0.0346	110	116	0	0.1593	0.6898	0.161277
356	Chr11-4401814	11	37.917	1.7048	92	134	0	7.8053	0.0052	2.284
357	Chr11-4826305	11	39.6877	1.3941	94	132	0	6.3894	0.0115	1.9393
358	Chr11-5797922	11	44.5704	1.8721	91	135	0	8.5664	0.0034	2.46852
359	Chr11-6368307	11	45.9041	1.3941	94	131	1	6.0844	0.0136	1.86646
360	Chr11-6385332	11	46.793	1.115	96	130	0	5.115	0.0237	1.62525
361	Chr11-6478662	11	48.1208	1.5455	93	133	0	7.0796	0.0078	2.10791
362	Chr11-7125616	11	49.4485	1.3941	94	132	0	6.3894	0.0115	1.9393
363	Chr11-7585980	11	50.7763	0.9872	97	129	0	4.531	0.0333	1.47756
364	Chr11-7657093	11	51.6613	1.2506	95	131	0	5.7345	0.0166	1.77989
365	Chr11-7962380	11	55.2071	0.3848	103	123	0	1.7699	0.1834	0.736601
366	Chr11-7937792	11	56.9777	0.7552	99	127	0	3.469	0.0625	1.20412
367	Chr11-8789578	11	58.3055	1.115	96	130	0	5.115	0.0237	1.62525
368	Chr11-8993081	11	58.748	1.2506	95	131	0	5.7345	0.0166	1.77989
369	Chr11-9129387	11	60.0757	0.8673	98	128	0	3.9823	0.046	1.33724
370	Chr11-10444044	11	63.414	1.8721	76	134	16	16.019	0.0001	4
371	Chr11-14778691	11	69.1533	1.7048	92	134	0	7.8053	0.0052	2.284
372	Chr11-16142274	11	76.733	2.2307	89	137	0	10.1947	0.0014	2.85387
373	Chr11-16664575	11	85.2207	0.8673	98	128	0	3.9823	0.046	1.33724
374	Chr11-17557185	11	88.7664	0.8673	98	128	0	3.9823	0.046	1.33724
375	Chr11-17739509	11	90.9901	1.2506	95	130	1	5.4444	0.0196	1.70774
376	Chr11-17807758	11	94.1053	2.4221	88	138	0	11.0619	0.0009	3.04576
377	Chr11-17902087	11	94.5477	2.2307	89	137	0	10.1947	0.0014	2.85387
378	Chr11-17945021	11	94.9902	2.4221	88	138	0	11.0619	0.0009	3.04576
379	Chr11-18352952	11	98.981	1.8721	91	135	0	8.5664	0.0034	2.46852
380	Chr11-18732729	11	103.864	2.4221	88	138	0	11.0619	0.0009	3.04576
381	Chr11-19478821	11	104.306	2.2307	89	137	0	10.1947	0.0014	2.85387
382	Chr11-19709857	11	104.749	2.4221	88	138	0	11.0619	0.0009	3.04576
383	Chr11-19592023	11	106.076	1.8721	91	135	0	8.5664	0.0034	2.46852
384	Chr11-19858967	11	107.404	2.0474	90	136	0	9.3628	0.0022	2.65758
385	Chr11-20131565	11	108.289	1.7048	92	134	0	7.8053	0.0052	2.284
386	Chr11-19971610	11	109.174	2.0474	90	136	0	9.3628	0.0022	2.65758
387	Chr11-20356211	11	110.059	2.4221	88	138	0	11.0619	0.0009	3.04576
388	Chr11-20984773	11	111.83	1.7048	92	134	0	7.8053	0.0052	2.284
389	Chr11-21040111	11	113.763	1.115	80	127	19	10.6715	0.0011	2.95861
390	Chr11-21050582	11	116.181	0.5545	101	125	0	2.5487	0.1104	0.957031
391	Chr11-21976469	11	117.508	0.3116	104	122	0	1.4336	0.2312	0.636012
392	Chr11-22069579	11	118.836	0.1384	107	119	0	0.6372	0.4247	0.371918
393	Chr11-22266229	11	120.607	0.3848	103	123	0	1.7699	0.1834	0.736601
394	Chr11-22479627	11	121.492	0.3848	103	123	0	1.7699	0.1834	0.736601
395	Chr11-23018351	11	121.959	0.4658	95	119	12	2.6916	0.1009	0.996109
396	Chr11-23019287	11	122.894	0.5545	101	125	0	2.5487	0.1104	0.957031
397	Chr11-23124800	11	123.338	0.4658	101	124	1	2.3511	0.1252	0.902396
398	Chr11-23190474	11	125.117	0.1884	106	120	0	0.8673	0.3517	0.453828
399	Chr11-23269025	11	126.002	0.0961	108	118	0	0.4425	0.5059	0.295935
400	Chr11-24292579	11	127.788	0.1884	106	118	2	0.6429	0.4227	0.373968
401	Chr11-24808328	11	128.681	0.0961	108	118	0	0.4425	0.5059	0.295935
402	Chr11-24838868	11	130.895	0	113	113	0	0	1	0
403	Chr11-25027202	11	131.346	0.0038	110	112	4	0.018	0.8932	0.0490513
404	Chr11-25180704	11	132.247	0.0038	114	112	0	0.0177	0.8942	0.0485653
405	Chr11-25359415	11	132.689	0	113	113	0	0	1	0
406	Chr11-25565040	11	134.46	0.0615	109	117	0	0.2832	0.5946	0.225775
407	Chr11-26074260	11	139.342	0.0346	116	110	0	0.1593	0.6898	0.161277
408	Chr11-26197005	11	139.785	0.0154	115	111	0	0.0708	0.7902	0.102263
409	Chr11-26213686	11	140.227	0.0346	116	110	0	0.1593	0.6898	0.161277
410	Chr11-26440630	11	141.63	0.0615	115	99	12	1.1963	0.2741	0.562091
411	Chr11-26806648	11	143.968	0.3848	123	103	0	1.7699	0.1834	0.736601
412	Chr11-26876198	11	145.296	0.651	126	100	0	2.9912	0.0837	1.07727
413	Chr11-27412531	11	147.519	0.9872	128	97	1	4.2711	0.0388	1.41117
414	Chr11-27417943	11	147.964	1.115	130	96	0	5.115	0.0237	1.62525
415	Chr11-27593650	11	148.406	1.2506	131	95	0	5.7345	0.0166	1.77989
416	Chr11-27661823	11	151.064	1.2506	131	95	0	5.7345	0.0166	1.77989
417	Chr11-28828939	11	151.949	1.2506	131	95	0	5.7345	0.0166	1.77989
418	Chr11-28748733	11	155.51	1.8721	134	91	1	8.2178	0.0041	2.38722
419	Chr12-1336637	12	0	2.0474	136	90	0	9.3628	0.0022	2.65758
420	Chr12-1881206	12	4.4364	0.8673	128	98	0	3.9823	0.046	1.33724
421	Chr12-1853573	12	4.8789	0.9872	129	97	0	4.531	0.0333	1.47756
422	Chr12-2189894	12	5.7639	0.9872	129	97	0	4.531	0.0333	1.47756
423	Chr12-2244773	12	6.649	0.7552	127	99	0	3.469	0.0625	1.20412
424	Chr12-2288230	12	7.534	0.5545	125	101	0	2.5487	0.1104	0.957031
425	Chr12-2602970	12	10.2152	0.3848	123	101	2	2.1607	0.1416	0.848937
426	Chr12-2871767	12	13.7927	0.0615	117	109	0	0.2832	0.5946	0.225775
427	Chr12-2938653	12	14.6777	0.0154	115	111	0	0.0708	0.7902	0.102263
428	Chr12-3008456	12	15.5628	0	113	113	0	0	1	0
429	Chr12-3043324	12	16.4478	0.0154	111	115	0	0.0708	0.7902	0.102263
430	Chr12-3209332	12	17.7756	0.0346	110	116	0	0.1593	0.6898	0.161277
431	Chr12-3761983	12	19.1033	0.0615	109	117	0	0.2832	0.5946	0.225775
432	Chr12-3849630	12	20.431	0.0961	108	118	0	0.4425	0.5059	0.295935
433	Chr12-4202216	12	21.3161	0.1884	106	120	0	0.8673	0.3517	0.453828
434	Chr12-4197897	12	21.7586	0.1384	107	119	0	0.6372	0.4247	0.371918
435	Chr12-4453458	12	22.2011	0.1884	106	120	0	0.8673	0.3517	0.453828
436	Chr12-4484974	12	23.2113	0.1884	105	93	28	0.7273	0.3938	0.404724
437	Chr12-5082935	12	27.7694	0.5545	101	125	0	2.5487	0.1104	0.957031
438	Chr12-5602573	12	29.5558	0.7552	99	125	2	3.0179	0.0824	1.08407
439	Chr12-5512302	12	30.0125	0.8673	94	127	5	4.9276	0.0264	1.5784
440	Chr12-5774262	12	30.9175	1.115	96	130	0	5.115	0.0237	1.62525
441	Chr12-7021686	12	31.36	1.2506	95	131	0	5.7345	0.0166	1.77989
442	Chr12-7798097	12	36.8616	1.7048	85	134	7	10.9635	0.0009	3.04576
443	Chr12-8240869	12	38.2318	2.2307	89	137	0	10.1947	0.0014	2.85387
444	Chr12-9358567	12	40.0024	1.8721	91	135	0	8.5664	0.0034	2.46852
445	Chr12-10966171	12	41.3302	1.7048	92	134	0	7.8053	0.0052	2.284
446	Chr12-15104183	12	43.1087	2.4221	87	138	1	11.56	0.0007	3.1549
447	Chr12-15413489	12	45.7779	1.7048	92	134	0	7.8053	0.0052	2.284
448	Chr12-16416363	12	46.663	1.7048	92	134	0	7.8053	0.0052	2.284
449	Chr12-17312513	12	47.1054	1.5455	93	133	0	7.0796	0.0078	2.10791
450	Chr12-19917337	12	47.9905	1.5455	93	133	0	7.0796	0.0078	2.10791
451	Chr12-19960159	12	49.3182	2.0474	90	136	0	9.3628	0.0022	2.65758
452	Chr12-21335477	12	50.2033	2.4221	88	138	0	11.0619	0.0009	3.04576
453	Chr12-21784888	12	52.4171	1.8721	91	135	0	8.5664	0.0034	2.46852
454	Chr12-22079082	12	53.4123	1.5455	88	113	25	3.1095	0.0778	1.10902
455	Chr12-22165902	12	54.4074	1.115	96	130	0	5.115	0.0237	1.62525
456	Chr12-22398828	12	54.8579	0.9872	93	129	4	5.8378	0.0157	1.8041
457	Chr12-22429716	12	55.3084	0.8673	98	128	0	3.9823	0.046	1.33724
458	Chr12-22886514	12	57.9657	0.3116	104	122	0	1.4336	0.2312	0.636012
459	Chr12-23329811	12	58.4082	0.3848	103	123	0	1.7699	0.1834	0.736601
460	Chr12-23428725	12	58.8507	0.4658	102	124	0	2.1416	0.1434	0.843451
461	Chr12-23663908	12	60.24	0.3848	103	113	10	0.463	0.4962	0.304343
462	Chr12-24005693	12	61.6292	0.3116	104	122	0	1.4336	0.2312	0.636012
463	Chr12-24040365	12	63.3999	0.0961	108	118	0	0.4425	0.5059	0.295935
464	Chr12-24089849	12	63.8424	0.0615	109	117	0	0.2832	0.5946	0.225775
465	Chr12-24786165	12	67.3881	0.5545	101	125	0	2.5487	0.1104	0.957031
466	Chr12-24973861	12	67.8643	0.651	84	126	16	8.4	0.0038	2.42022
467	Chr12-25345406	12	69.8358	1.3941	87	129	10	8.1667	0.0043	2.36653
468	Chr12-25697089	12	76.3539	0.2462	105	120	1	1	0.3173	0.49853
469	Chr12-25764564	12	76.8044	0.3116	103	120	3	1.296	0.255	0.59346
470	Chr12-25896977	12	78.15	0.1384	107	119	0	0.6372	0.4247	0.371918
471	Chr12-27045692	12	88.1008	0.2462	120	104	2	1.1429	0.285	0.545155
